# Supplementary material for: Mice Generated with Induced Pluripotent Stem Cells Derived from Mucosal-Associated Invariant T Cells
Source: Biomedicines. 2024 Jan 9;12(1):137. doi: 10.3390/biomedicines12010137 (PMC10813358; doi:10.3390/biomedicines12010137)
Supplement: Supplementary file 1 [file biomedicines-12-00137-s001.zip]

Archive with 5 entries (5 files):
- Figure S1rev.pdf
- Figure S2.pdf
- Figure S3.pdf
- Table S1.xlsx
- Table S2 Fig.5 B&C P values.xlsx
