# Supplementary material for: Mice Generated with Induced Pluripotent Stem Cells Derived from Mucosal-Associated Invariant T Cells
Source: Biomedicines. 2024 Jan 9;12(1):137. doi: 10.3390/biomedicines12010137 (PMC10813358; doi:10.3390/biomedicines12010137)
Supplement: Supplementary file 1 [file biomedicines-12-00137-s001.zip › Table S1.xlsx]

## Sheet: TRAV-Va19-MAIT
Table S1 (related to Figure 4) TCRα repertoire for thymic MAIT cells from Vα19 mice
count	freq	cdr3nt	cdr3aa	v	d	j	VEnd	DStart	DEnd	JStart
25844	0.945558	TGTGCTGTGAGGGATAGCAACTATCAGTTGATCTGG	CAVRDSNYQLIW	TRAV1	.	TRAJ33	13	-1	-1	11
21	0.00076833	TGTGCTGTGAGGCCATCTTCTGGCAGCTGGCAACTCATCTTT	CAVRPSSGSWQLIF	TRAV1	.	TRAJ22	11	-1	-1	13
14	0.00051222	TGTGCTGTGAGGGGAGCATCTTCTGGCAGCTGGCAACTCATCTTT	CAVRGASSGSWQLIF	TRAV1	.	TRAJ22	12	-1	-1	15
12	0.000439046	TGTGCTGTGAGGTATAACACCAATACAGGCAAATTAACCTTT	CAVRYNTNTGKLTF	TRAV1	.	TRAJ27	11	-1	-1	12
8	0.000292697	TGTGCTGTGAGGGTGCCGATGACTAACAGTGCAGGGAACAAGCTAACTTTT	CAVRVPMTNSAGNKLTF	TRAV1	.	TRAJ17	12	-1	-1	18
8	0.000292697	TGTGCTGTGAGGGTTTATGGGAGCAGTGGCAACAAGCTCATCTTT	CAVRVYGSSGNKLIF	TRAV1	.	TRAJ32	12	-1	-1	14
8	0.000292697	TGTGCTGTGAGGGATCAGGGGAGCAATAACAGAATCTTCTTT	CAVRDQGSNNRIFF	TRAV1	.	TRAJ31	13	-1	-1	21
7	0.00025611	TGTGCTGTGAGGGAGACCTACCAGGGAGGCAGAGCTCTGATATTT	CAVRETYQGGRALIF	TRAV1	.	TRAJ15	13	-1	-1	16
7	0.00025611	TGTGCTGTGAGGGCACACTCGGGATACAACAAACTCACTTTT	CAVRAHSGYNKLTF	TRAV1	.	TRAJ11	12	-1	-1	16
7	0.00025611	TGTGCTGTGAAGGCTGGTAGCTTCAATAAGTTGACCTTT	CAVKAGSFNKLTF	TRAV1	.	TRAJ4	9	-1	-1	13
6	0.000219523	TGTGCTGTGAGGGAAGGGCGGACACAGGTTGTGGGGCAGCTCACTTTC	CAVREGRTQVVGQLTF	TRAV1	.	TRAJ5	13	-1	-1	19
5	0.000182936	TGTGCTGTGAGGGATCCCTCAGGAGGAAACTACAAACCTACGTTT	CAVRDPSGGNYKPTF	TRAV1	.	TRAJ6	13	-1	-1	16
5	0.000182936	TGTGCTGTGAGGGTCCTAAATAGCAATAACAGAATCTTCTTT	CAVRVLNSNNRIFF	TRAV1	.	TRAJ31	12	-1	-1	18
4	0.000146349	TGTGCTGTGAGGGCCCCCTCAGGAGGAAACTACAAACCTACGTTT	CAVRAPSGGNYKPTF	TRAV1	.	TRAJ6	12	-1	-1	16
4	0.000146349	TGTGCTGTGAGGGATTTAAATTATAACCAGGGGAAGCTTATCTTT	CAVRDLNYNQGKLIF	TRAV1	.	TRAJ23	13	-1	-1	18
4	0.000146349	TGTGCTGTGAGGGATAGGGTCAATACAGGCAAATTAACCTTT	CAVRDRVNTGKLTF	TRAV1	.	TRAJ27	13	-1	-1	20
4	0.000146349	GGGGCGGTGAGGGAGAGCAACGATCAGTTGATCTGG	GAVRESNDQLIW	TRAV1	.	TRAJ33	13	-1	-1	11
3	0.000109761	TGTGCTGTGATAGGTGGGAGCAGTGGCAACAAGCTCATCTTT	CAVIGGSSGNKLIF	TRAV1	.	TRAJ32	9	-1	-1	14
3	0.000109761	TGTGCTGTGAGGGATAATAGCAATAACAGAATCTTCTTT	CAVRDNSNNRIFF	TRAV1	.	TRAJ31	13	-1	-1	15
2	7.32e-05	TGTGCTGTGAGTACAGGCTTTGCAAGTGCGCTGACATTT	CAVSTGFASALTF	TRAV1	.	TRAJ35	10	-1	-1	12
1	3.66e-05	TGTGCTGTGAGGCTTGCATCTTCTGGCAGCTGGCAACTCATCTTT	CAVRLASSGSWQLIF	TRAV1	.	TRAJ22	11	-1	-1	14
1	3.66e-05	TGTGCTGTGAGGGGAGCATCTTCTGACAGCTGGCAACTCATCTTT	CAVRGASSDSWQLIF	TRAV1	.	TRAJ22	12	-1	-1	15
1	3.66e-05	TGTGCTGTGAGGGTTCTAAATAGCAATAACAGAATCTTCTTT	CAVRVLNSNNRIFF	TRAV1	.	TRAJ31	12	-1	-1	18
1	3.66e-05	CGTGCTGTGAGGGCACACTCGGGATACAACAAACTCACTTTT	RAVRAHSGYNKLTF	TRAV1	.	TRAJ11	12	-1	-1	16
1	3.66e-05	TGTGCAGCAAGCACGGCTGGAGGAAGCAATGCAAAGCTAACCTTC	CAASTAGGSNAKLTF	TRAV10	.	TRAJ42	12	-1	-1	16
31	0.0011342	TGTGTGGTGGGCGCGACCTCAGGAGGAAACTACAAACCTACGTTT	CVVGATSGGNYKPTF	TRAV11	.	TRAJ6	12	-1	-1	15
23	0.000841504	TGTGTGGTGGGCGCCAGGAATAGCAATAACAGAATCTTCTTT	CVVGARNSNNRIFF	TRAV11	.	TRAJ31	12	-1	-1	16
19	0.000695156	TGTGTGGTGGGCGCGGGAGGAAACTACAAACCTACGTTT	CVVGAGGNYKPTF	TRAV11	.	TRAJ6	12	-1	-1	15
17	0.000621982	TGTGTGGTGGGCGCGAGGAGAGGTTCAGCCTTAGGGAGGCTGCATTTT	CVVGARRGSALGRLHF	TRAV11	.	TRAJ18	12	-1	-1	18
15	0.000548807	TGTGTGGTGGGCGCTGGTAGCTTCAATAAGTTGACCTTT	CVVGAGSFNKLTF	TRAV11	.	TRAJ4	12	-1	-1	13
14	0.00051222	TGTGTGGTGGGCCATTCTGGAGGAAGCAATGCAAAGCTAACCTTC	CVVGHSGGSNAKLTF	TRAV11	.	TRAJ42	11	-1	-1	13
13	0.000475633	TGTGTGGTGGGGGATAGAGGTTCAGCCTTAGGGAGGCTGCATTTT	CVVGDRGSALGRLHF	TRAV11	.	TRAJ18	10	-1	-1	12
9	0.000329284	TGTGTGGTGGGCGCTGGAGGAAGCAATGCAAAGCTAACCTTC	CVVGAGGSNAKLTF	TRAV11	.	TRAJ42	12	-1	-1	13
7	0.00025611	TGTGTGGTGGGTAGCAATAACAGAATCTTCTTT	CVVGSNNRIFF	TRAV11	.	TRAJ31	10	-1	-1	11
6	0.000219523	TGTGTGGTGGGCGCGAATTATGGGAGCAGTGGCAACAAGCTCATCTTT	CVVGANYGSSGNKLIF	TRAV11	.	TRAJ32	12	-1	-1	14
5	0.000182936	TGTGTGGTGGGTAATCAAGGAGGGTCTGCGAAGCTCATCTTT	CVVGNQGGSAKLIF	TRAV11	.	TRAJ57	10	-1	-1	12
2	7.32e-05	TGTGTGGTGGGCGCGATAGCATCCTCCTCCTTCAGCAAGCTGGTGTTT	CVVGAIASSSFSKLVF	TRAV11	.	TRAJ50	12	-1	-1	15
2	7.32e-05	TGTGTGGTGGGCGCGGCCCAGGGATTAACCTTC	CVVGAAQGLTF	TRAV11	.	TRAJ26	12	-1	-1	15
1	3.66e-05	TGTGTGGTGGGCGATAGAGGTTCAGCCTTAGGGAGGCTGCATTTT	CVVGDRGSALGRLHF	TRAV11	.	TRAJ18	12	-1	-1	12
1	3.66e-05	TGTGTGGTGGGGGATAGATGTTCAGCCTTAGGGAGGCTGCATTTT	CVVGDRCSALGRLHF	TRAV11	.	TRAJ18	10	-1	-1	12
1	3.66e-05	TGTGTGGTGGGCGCCAACTATGCCCAGGGATTAACCTTC	CVVGANYAQGLTF	TRAV11	.	TRAJ26	12	-1	-1	15
3	0.000109761	TGTGCTCCGCACCAGGGAGGCAGAGCTCTGATATTT	CAPHQGGRALIF	TRAV12-1	.	TRAJ15	6	-1	-1	10
1	3.66e-05	TGTGCTCTGAGTGAACAAGGATATGGGAGCAGTGGCAACAAGCTCATCTTT	CALSEQGYGSSGNKLIF	TRAV12-1	.	TRAJ32	13	-1	-1	21
1	3.66e-05	TGTGCTCCCTGGGCAGGCAATACCGGAAAACTCATCTTT	CAPWAGNTGKLIF	TRAV12-1	.	TRAJ37	6	-1	-1	13
3	0.000109761	TGTGCTTTGAGGGGCAACATGGGCTACAAACTTACCTTC	CALRGNMGYKLTF	TRAV12-2	.	TRAJ9	10	-1	-1	13
1	3.66e-05	TGTGCTCTGCCCCGTGACTCGGGATACAACAAACTCACTTTT	CALPRDSGYNKLTF	TRAV12-3	.	TRAJ11	8	-1	-1	14
1	3.66e-05	TGTGCTCCGATTTCTGGAGGAAGCAATGCAAAGCTAACCTTC	CAPISGGSNAKLTF	TRAV12-3	.	TRAJ42	6	-1	-1	11
1	3.66e-05	TGTGCTCCGATTTCTGGAGGAAGCAATGCAAAGCTAACCGTC	CAPISGGSNAKLTV	TRAV12-3	.	TRAJ42	6	-1	-1	11
3	0.000109761	TGTGCTTCGGACTACAGCAACAACAGACTTACTTTG	CASDYSNNRLTL	TRAV12D-2	.	TRAJ7	6	-1	-1	7
2	7.32e-05	TGTGCTTTGATACCGGGGACACAGGTTGTGGGGCAGCTCACTTTC	CALIPGTQVVGQLTF	TRAV12D-2	.	TRAJ5	9	-1	-1	12
2	7.32e-05	TGTGCTTTGGCCTGGCAACTCATCTTT	CALAWQLIF	TRAV12D-2	.	TRAJ22	8	-1	-1	11
1	3.66e-05	TGTGGAGCTGGAGGACTAAGTGGTAAATTAACATTC	CGAGGLSGKLTF	TRAV12D-2	.	TRAJ2	3	-1	-1	7
9	0.000329284	TGTGCTCCGCACCAGGGAGGCAGAGCTCTGATATTT	CAPHQGGRALIF	TRAV12D-3	.	TRAJ15	6	-1	-1	10
1	3.66e-05	TGTGCTCTGAGAAGGGATACTGGAGGACTAAGTGGTAAATTAACATTC	CALRRDTGGLSGKLTF	TRAV12D-3	.	TRAJ2	10	-1	-1	16
15	0.000548807	TGTGCTTTGGGGGGGGAGAATTATAACCAGGGGAAGCTTATCTTT	CALGGENYNQGKLIF	TRAV13-1	.	TRAJ23	9	-1	-1	17
11	0.000402459	TGTGCTTTGGAACAAAATACTGGAGGACTAAGTGGTAAATTAACATTC	CALEQNTGGLSGKLTF	TRAV13-1	.	TRAJ2	12	-1	-1	15
5	0.000182936	TGTGCTTTGGCCATTAATACAGGAAACTACAAATACGTCTTT	CALAINTGNYKYVF	TRAV13-1	.	TRAJ40	9	-1	-1	13
5	0.000182936	TGTGCTTTGGCTAACTATGGAAATGAGAAAATAACTTTT	CALANYGNEKITF	TRAV13-1	.	TRAJ48	9	-1	-1	12
4	0.000146349	TGTGCTTTGGAACGTCAGTTATCTGGTAGCTTCAATAAGTTGACCTTT	CALERQLSGSFNKLTF	TRAV13-1	.	TRAJ4	12	-1	-1	17
2	7.32e-05	TGTGCTTTAGGGCCAGGCACTGGGAGTAACAGGCTCACTTTT	CALGPGTGSNRLTF	TRAV13-1	.	TRAJ28	7	-1	-1	12
2	7.32e-05	TGTGCTATAGCCCCTAATTCTGGAGGAAGCAATGCAAAGCTAACCTTC	CAIAPNSGGSNAKLTF	TRAV13-2	.	TRAJ42	9	-1	-1	14
4	0.000146349	TGTGGAGGAGGGTCTGCGAAGCTCATCTTT	CGGGSAKLIF	TRAV13-3	.	TRAJ57	3	-1	-1	5
3	0.000109761	TGTGCTATGGAAGAAGGAGGCAATACCGGAAAACTCATCTTT	CAMEEGGNTGKLIF	TRAV13-3	.	TRAJ37	11	-1	-1	17
2	7.32e-05	TGTGCTCCTCTACCAGGCACTGGGAGTAACAGGCTCACTTTT	CAPLPGTGSNRLTF	TRAV13-3	.	TRAJ28	5	-1	-1	8
1	3.66e-05	TGTGCTCCTCTACCAGGCACTGGGAGTAACAGGCTCACTTTG	CAPLPGTGSNRLTL	TRAV13-3	.	TRAJ28	5	-1	-1	8
4	0.000146349	TGTGCTATGGTTAATGTTGGTGACAACAGTAAGCTGATTTGG	CAMVNVGDNSKLIW	TRAV13-4-DV7	.	TRAJ38	9	-1	-1	11
1	3.66e-05	TGTGCTATGGAGGGGATGTTATCTGGTAGCTTCAATAAGTTGACCTTT	CAMEGMLSGSFNKLTF	TRAV13D-1	.	TRAJ4	10	-1	-1	15
1	3.66e-05	TGTGCTATGAACCAGGCCTCGGGATACAACAAACTCACTTTT	CAMNQASGYNKLTF	TRAV13D-1	.	TRAJ11	8	-1	-1	17
3	0.000109761	TGTGCTATAGATCAAGATTATAACCAGGGGAAGCTTATCTTT	CAIDQDYNQGKLIF	TRAV13D-2	.	TRAJ23	12	-1	-1	16
3	0.000109761	TGTGCTATGGGGGGCTTTGCAAGTGCGCTGACATTT	CAMGGFASALTF	TRAV13D-2	.	TRAJ35	7	-1	-1	12
2	7.32e-05	CCCCGAGGAGGAAGCAATGCAAAGCTAACCTTC	PRGGSNAKLTF	TRAV13D-2	.	TRAJ42	-1	-1	-1	6
1	3.66e-05	TGCTTGAATACTGGAGGACTAAGTGGTAAATTAACATTC	CLNTGGLSGKLTF	TRAV13D-2	.	TRAJ2	1	-1	-1	4
1	3.66e-05	TGTACCAATACAGGCAAATTAACCTTT	CTNTGKLTF	TRAV13D-2	.	TRAJ27	2	-1	-1	3
6	0.000219523	TGTGCTATGGAACTGGGGTTATCTGGTAGCTTCAATAAGTTGACCTTT	CAMELGLSGSFNKLTF	TRAV13N-3	.	TRAJ4	12	-1	-1	17
4	0.000146349	TGTGCTATGGTCCCGACTAACAGTGCAGGGAACAAGCTAACTTTT	CAMVPTNSAGNKLTF	TRAV13N-3	.	TRAJ17	9	-1	-1	14
2	7.32e-05	TGTGCTATGGAACGGGCGGCAGGCAATACCGGAAAACTCATCTTT	CAMERAAGNTGKLIF	TRAV13N-3	.	TRAJ37	12	-1	-1	19
2	7.32e-05	TGTGCTATGGAACGGACACAGGTTGTGGGGCAGCTCACTTTC	CAMERTQVVGQLTF	TRAV13N-3	.	TRAJ5	12	-1	-1	13
2	7.32e-05	TGTGCTATGGAACTTGGTGACAACAGTAAGCTGATTTGG	CAMELGDNSKLIW	TRAV13N-3	.	TRAJ38	12	-1	-1	13
1	3.66e-05	TGTGCTAGATCTGGTAGCTTCAATAAGTTGACCTTT	CARSGSFNKLTF	TRAV13N-3	.	TRAJ4	6	-1	-1	8
6	0.000219523	TGTGCTATGGAACGGAATAACAACAATGCCCCACGATTT	CAMERNNNNAPRF	TRAV13N-4	.	TRAJ43	12	-1	-1	15
5	0.000182936	TGTGCTATGGAACTACACATGGGCTACAAACTTACCTTC	CAMELHMGYKLTF	TRAV13N-4	.	TRAJ9	12	-1	-1	16
6	0.000219523	TGTGCAGCAACGGATGGCAGTGGTGGAAAACTCACTTTG	CAATDGSGGKLTL	TRAV14-1	.	TRAJ44	9	-1	-1	14
24	0.000878092	TGTGCAGCAGACTATGCCCAGGGATTAACCTTC	CAADYAQGLTF	TRAV14D-2	.	TRAJ26	8	-1	-1	10
8	0.000292697	TGTGCAACCGTATCTGGTAGCTTCAATAAGTTGACCTTT	CATVSGSFNKLTF	TRAV14D-2	.	TRAJ4	5	-1	-1	10
7	0.00025611	TGTGCAGCAAGGGACAGCAACAACAGACTTACTTTG	CAARDSNNRLTL	TRAV14D-2	.	TRAJ7	10	-1	-1	13
3	0.000109761	TGTGCAGCCCCGAATACTGGAGGACTAAGTGGTAAATTAACATTC	CAAPNTGGLSGKLTF	TRAV14D-2	.	TRAJ2	7	-1	-1	11
8	0.000292697	TGTGCAGCCACGGGGTATAACCAGGGGAAGCTTATCTTT	CAATGYNQGKLIF	TRAV14N-3	.	TRAJ23	7	-1	-1	15
8	0.000292697	TGTAGGGGGACTGGAGGACTAAGTGGTAAATTAACATTC	CRGTGGLSGKLTF	TRAV14N-3	.	TRAJ2	2	-1	-1	9
1	3.66e-05	TGTGCGGCCACGGGGTATAACCAGGGGAAGCTTATCTTT	CAATGYNQGKLIF	TRAV14N-3	.	TRAJ23	4	-1	-1	15
13	0.000475633	TGTGCTCTCTGGGAGCCACATGACACAAATGCTTACAAAGTCATCTTT	CALWEPHDTNAYKVIF	TRAV15-1-DV6-1	.	TRAJ30	15	-1	-1	18
13	0.000475633	TGTGCTCTCTGGGAGCTTAATACAGGAAACTACAAATACGTCTTT	CALWELNTGNYKYVF	TRAV15-1-DV6-1	.	TRAJ40	16	-1	-1	16
10	0.000365872	TGTGCTCTCTGGGAGCTGGCGAGGCGGAGGGATACGAGCAGGGTTGCCCAGGGATTAACCTTC	CALWELARRRDTSRVAQGLTF	TRAV15-1-DV6-1	.	TRAJ26	18	-1	-1	44
7	0.00025611	TGTGCTCTCTGGGAGCTCCATAACAGAATCTTCTTT	CALWELHNRIFF	TRAV15-1-DV6-1	.	TRAJ31	16	-1	-1	19
5	0.000182936	TGTGCTCTCTGGGAGCTGATGAATTATAACCAGGGGAAGCTTATCTTT	CALWELMNYNQGKLIF	TRAV15-1-DV6-1	.	TRAJ23	17	-1	-1	18
4	0.000146349	TGTGCTCTCTGGGAGCTGGTGGCTTCTGGCAGCTGGCAACTCATCTTT	CALWELVASGSWQLIF	TRAV15-1-DV6-1	.	TRAJ22	18	-1	-1	22
4	0.000146349	TGTGCTCTCTGGGAGCTGAGGGGCACAAATGCTTACAAAGTCATCTTT	CALWELRGTNAYKVIF	TRAV15-1-DV6-1	.	TRAJ30	17	-1	-1	23
3	0.000109761	TGTGCTCTCTGGGAGCTGGTCATGGCTACTGGAGGCAATAATAAGCTGACTTTT	CALWELVMATGGNNKLTF	TRAV15-1-DV6-1	.	TRAJ56	18	-1	-1	20
3	0.000109761	TGTGCTCTCTGGGAGCCCCATACAGGAAACTACAAATACGTCTTT	CALWEPHTGNYKYVF	TRAV15-1-DV6-1	.	TRAJ40	15	-1	-1	19
2	7.32e-05	TGTGCTCTCTGGGAGCTCCTGAATACAGAAGGTGCAGATAGACTCACCTTT	CALWELLNTEGADRLTF	TRAV15-1-DV6-1	.	TRAJ45	16	-1	-1	22
2	7.32e-05	TGTGCTCTCTGGGAGCCGACAACTGCCAGTTTGGGGAAACTGCAGTTT	CALWEPTTASLGKLQF	TRAV15-1-DV6-1	.	TRAJ24	15	-1	-1	23
1	3.66e-05	TGTGCTCTCTGGGAGCTGGCGAGGCGGAGGGATACGAGCAGGGTTACCCAGGGATTAACCTTC	CALWELARRRDTSRVTQGLTF	TRAV15-1-DV6-1	.	TRAJ26	18	-1	-1	46
1	3.66e-05	TGTGCTCTCTGGGAGTCACATGACACAAATGCTTACAAAGTCATCTTT	CALWESHDTNAYKVIF	TRAV15-1-DV6-1	.	TRAJ30	14	-1	-1	18
1	3.66e-05	TGTGCTCTCTGGGAGTTCTATGGAAATGAGAAAATAACTTTT	CALWEFYGNEKITF	TRAV15-1-DV6-1	.	TRAJ48	14	-1	-1	17
1	3.66e-05	TGTGCTCTCTGGGAGCTGGGGGGAGGCAGAGCTCTGATATTT	CALWELGGGRALIF	TRAV15-1-DV6-1	.	TRAJ15	18	-1	-1	20
20	0.000731743	TGCGCTCTCTCGGCGTATGGAAATGAGAAAATAACTTTT	CALSAYGNEKITF	TRAV15-2-DV6-2	.	TRAJ48	12	-1	-1	15
16	0.000585394	TGCGCTCTCTCGGAACGGAGTGGGGGCTACAAACTTACCTTC	CALSERSGGYKLTF	TRAV15-2-DV6-2	.	TRAJ9	15	-1	-1	23
14	0.00051222	TGCGCTCTCTCGGACGAGGACAGTGCAGGGAACAAGCTAACTTTT	CALSDEDSAGNKLTF	TRAV15-2-DV6-2	.	TRAJ17	13	-1	-1	19
8	0.000292697	TGCGCTCTCTCGGAACTACGGGCATCCTCCTCCTTCAGCAAGCTGGTGTTT	CALSELRASSSFSKLVF	TRAV15-2-DV6-2	.	TRAJ50	16	-1	-1	21
4	0.000146349	TGCGCTCTCTCGGAACCCCCTTACCAGGGAGGCAGAGCTCTGATATTT	CALSEPPYQGGRALIF	TRAV15-2-DV6-2	.	TRAJ15	15	-1	-1	21
2	7.32e-05	TGCGCTCTCTCGGAACTCAACAGTGGAGGCAGCAATTACAAACTGACATTT	CALSELNSGGSNYKLTF	TRAV15-2-DV6-2	.	TRAJ53	16	-1	-1	18
1	3.66e-05	TGCGCTCTCTCGGAACCGGAGGGGTCGAACACGGGTTACCAGAACTTCTATTTT	CALSEPEGSNTGYQNFYF	TRAV15-2-DV6-2	.	TRAJ49	15	-1	-1	24
1	3.66e-05	TGCGCTCTCTCGGACGAGGACGGTGCAGGGAACAAGCTAACTTTT	CALSDEDGAGNKLTF	TRAV15-2-DV6-2	.	TRAJ17	13	-1	-1	22
1	3.66e-05	TGCGCTCTCTCGGAACGGGGTACAGGAAACTACAAATACGTCTTT	CALSERGTGNYKYVF	TRAV15-2-DV6-2	.	TRAJ40	15	-1	-1	20
19	0.000695156	TGTGCTCTCGGGGCTGGCGGGGACACCAATACAGGCAAATTAACCTTT	CALGAGGDTNTGKLTF	TRAV15D-1-DV6D-1	.	TRAJ27	12	-1	-1	22
2	7.32e-05	TGTGCTCTCTGGGAGCGCATGTTATCTGGTAGCTTCAATAAGTTGACCTTT	CALWERMLSGSFNKLTF	TRAV15D-1-DV6D-1	.	TRAJ4	15	-1	-1	17
1	3.66e-05	TGTGCTCTCGCGGCTGGCGGGGACACCAATACAGGCAAATTAACCTTT	CALAAGGDTNTGKLTF	TRAV15D-1-DV6D-1	.	TRAJ27	8	-1	-1	22
42	0.00153666	TGCGCTCTCTCGGAACCGGCCTACCAGGGAGGCAGAGCTCTGATATTT	CALSEPAYQGGRALIF	TRAV15D-2-DV6D-2	.	TRAJ15	15	-1	-1	17
2	7.32e-05	TGCGCTCTCTCGGAACTGATGAATAACTATGCCCAGGGATTAACCTTC	CALSELMNNYAQGLTF	TRAV15D-2-DV6D-2	.	TRAJ26	18	-1	-1	21
6	0.000219523	TGTGCTCTCTGGGAGCTGGATAACTATGCCCAGGGATTAACCTTC	CALWELDNYAQGLTF	TRAV15N-1	.	TRAJ26	18	-1	-1	19
4	0.000146349	TGTGCTCTCTGGGAGCTCATAGCATCCTCCTCCTTCAGCAAGCTGGTGTTT	CALWELIASSSFSKLVF	TRAV15N-1	.	TRAJ50	16	-1	-1	18
3	0.000109761	TGTGCTCTCTGGGAGCTGGAGGGTGGTAGCTTCAATAAGTTGACCTTT	CALWELEGGSFNKLTF	TRAV15N-1	.	TRAJ4	18	-1	-1	23
1	3.66e-05	TGTGCTCTCTGGGGGCTGGAGGGTGGTAGCTTCAATAAGTTGACCTTT	CALWGLEGGSFNKLTF	TRAV15N-1	.	TRAJ4	18	-1	-1	23
1	3.66e-05	TGTGCTCTCTGGGAGCTGGGGACTAGCAATAACAGAATCTTCTTT	CALWELGTSNNRIFF	TRAV15N-1	.	TRAJ31	18	-1	-1	19
14	0.00051222	TGTGCTATGAGAGAGTTGGAGAATTATAACCAGGGGAAGCTTATCTTT	CAMRELENYNQGKLIF	TRAV16D-DV11	.	TRAJ23	14	-1	-1	20
8	0.000292697	TGTGCTATGAGAGAGAGGAATGCAGGTGCCAAGCTCACATTC	CAMRERNAGAKLTF	TRAV16D-DV11	.	TRAJ39	14	-1	-1	18
5	0.000182936	TGTGCTATGAGAGAGGGCCCTGGAGGAAGCAATGCAAAGCTAACCTTC	CAMREGPGGSNAKLTF	TRAV16N	.	TRAJ42	16	-1	-1	19
5	0.000182936	TGTGCTATGAGAGCGAACACGGGTTACCAGAACTTCTATTTT	CAMRANTGYQNFYF	TRAV16N	.	TRAJ49	12	-1	-1	13
4	0.000146349	TGTGCTATGAGGGCCTTCATATCTGGTAGCTTCAATAAGTTGACCTTT	CAMRAFISGSFNKLTF	TRAV16N	.	TRAJ4	10	-1	-1	19
10	0.000365872	TGTGCACTTGACAGGGGCTATGCAAACAAGATGATCTTT	CALDRGYANKMIF	TRAV17	.	TRAJ47	7	-1	-1	17
5	0.000182936	TGTGCACTGGAGGGAATGGACTATGCAAACAAGATGATCTTT	CALEGMDYANKMIF	TRAV17	.	TRAJ47	13	-1	-1	18
5	0.000182936	TGTGCACTGGAGAACACGGGTTACCAGAACTTCTATTTT	CALENTGYQNFYF	TRAV17	.	TRAJ49	11	-1	-1	11
2	7.32e-05	TGTGCACTGGAGGGCGTAGGCACTGGGTCTAAGCTGTCATTT	CALEGVGTGSKLSF	TRAV17	.	TRAJ58	13	-1	-1	17
1	3.66e-05	TGTGCACTTGACAGGGGCTATGCGAACAAGATGATCTTT	CALDRGYANKMIF	TRAV17	.	TRAJ47	7	-1	-1	17
16	0.000585394	TGCGCAGCACACACGGGTTACCAGAACTTCTATTTT	CAAHTGYQNFYF	TRAV19	.	TRAJ49	8	-1	-1	10
9	0.000329284	TGCGCAGCAGGTGCTCAAGGCACTGGGTCTAAGCTGTCATTT	CAAGAQGTGSKLSF	TRAV19	.	TRAJ58	12	-1	-1	15
3	0.000109761	TGCATTGTGACTGACAACCAGGGAGGCAGAGCTCTGATATTT	CIVTDNQGGRALIF	TRAV2	.	TRAJ15	15	-1	-1	16
17	0.000621982	TGTGCACCGGAACCAACGGGTTACCAGAACTTCTATTTT	CAPEPTGYQNFYF	TRAV20	.	TRAJ49	7	-1	-1	15
15	0.000548807	TGTGCACCAGGCGGGAATCAAGGAGGGTCTGCGAAGCTCATCTTT	CAPGGNQGGSAKLIF	TRAV20	.	TRAJ57	11	-1	-1	14
10	0.000365872	TGTGCACCAGGCATGGCTACTGGAGGCAATAATAAGCTGACTTTT	CAPGMATGGNNKLTF	TRAV20	.	TRAJ56	12	-1	-1	11
4	0.000146349	TGTGCACCAGGCCCATCTTCTGGCAGCTGGCAACTCATCTTT	CAPGPSSGSWQLIF	TRAV20	.	TRAJ22	11	-1	-1	13
2	7.32e-05	TGTGCGCCAGGCATGGCTACTGGAGGCAATAATAAGCTGACTTTT	CAPGMATGGNNKLTF	TRAV20	.	TRAJ56	12	-1	-1	11
2	7.32e-05	TGTGCACCAGGCCACAGTGGAGGCAGCAATTACAAACTGACATTT	CAPGHSGGSNYKLTF	TRAV20	.	TRAJ53	11	-1	-1	13
1	3.66e-05	TGCGCACCGGAACCAACGGGTTACCAGAACTTCTATTTT	CAPEPTGYQNFYF	TRAV20	.	TRAJ49	7	-1	-1	15
8	0.000292697	TGTATCCTGAGAGTATCTAGAGGGCAAGGCACTGGGTCTAAGCTGTCATTT	CILRVSRGQGTGSKLSF	TRAV21/DV12	.	TRAJ58	14	-1	-1	23
6	0.000219523	TGTATCCTGAGAGTAGCTGAGGAGACTGGAGCTAACACTGGAAAGCTCACGTTT	CILRVAEETGANTGKLTF	TRAV21/DV12	.	TRAJ52	15	-1	-1	24
6	0.000219523	TGTATCCTGAGAGTTCTGGCTGGAGGCAATAATAAGCTGACTTTT	CILRVLAGGNNKLTF	TRAV21/DV12	.	TRAJ56	13	-1	-1	19
4	0.000146349	TGTATCCTGAGGAAGGTGTCTAATTACAACGTGCTTTACTTC	CILRKVSNYNVLYF	TRAV21/DV12	.	TRAJ21	10	-1	-1	16
3	0.000109761	TGTATCCTGAGAGCCTATAACAACAATGCCCCACGATTT	CILRAYNNNAPRF	TRAV21/DV12	.	TRAJ43	12	-1	-1	16
2	7.32e-05	TGTATCCTGAGGGCCAGGCAGCAAGGCACTGGGTCTAAGCTGTCATTT	CILRARQQGTGSKLSF	TRAV21/DV12	.	TRAJ58	10	-1	-1	17
2	7.32e-05	TGTATCCTGAGAGTAGCGTCAACTGCCAGTTTGGGGAAACTGCAGTTT	CILRVASTASLGKLQF	TRAV21/DV12	.	TRAJ24	15	-1	-1	23
1	3.66e-05	TGTATCCTGAGAGTAGCGTCAACTGTCAGTTTGGGGAAACTGCAGTTT	CILRVASTVSLGKLQF	TRAV21/DV12	.	TRAJ24	15	-1	-1	26
1	3.66e-05	TGTATCCTGAGAGTAGGGAAGCTCATCTTT	CILRVGKLIF	TRAV21/DV12	.	TRAJ57	15	-1	-1	17
9	0.000329284	TGCGCCGTCGGCTATGCAAACAAGATGATCTTT	CAVGYANKMIF	TRAV3-1	.	TRAJ47	8	-1	-1	6
8	0.000292697	TGCGCAGTCAACGGGACTGGAGGCTATAAAGTGGTCTTT	CAVNGTGGYKVVF	TRAV3-1	.	TRAJ12	9	-1	-1	12
5	0.000182936	TGCGCCCCAGAGGGGACTGGAGGCTATAAAGTGGTCTTT	CAPEGTGGYKVVF	TRAV3-1	.	TRAJ12	4	-1	-1	11
3	0.000109761	TGCGCAGTCAGTGCAGTCCAGGGAGGCAGAGCTCTGATATTT	CAVSAVQGGRALIF	TRAV3-1	.	TRAJ15	12	-1	-1	17
5	0.000182936	TGCGCAGTCAGTGGAAGGAATTATAACCAGGGGAAGCTTATCTTT	CAVSGRNYNQGKLIF	TRAV3-3	.	TRAJ23	12	-1	-1	17
4	0.000146349	TGCGCAGTCAGGGTTACTGGCAGTGGTGGAAAACTCACTTTG	CAVRVTGSGGKLTL	TRAV3-3	.	TRAJ44	10	-1	-1	12
1	3.66e-05	TGCGCAGTCAGGGTTACAGGCAGTGGTGGAAAACTCACTTTG	CAVRVTGSGGKLTL	TRAV3-3	.	TRAJ44	10	-1	-1	12
4	0.000146349	TGCGCAGTCAGTGCGAATTACAACGTGCTTTACTTC	CAVSANYNVLYF	TRAV3D-3	.	TRAJ21	12	-1	-1	15
7	0.00025611	TGTGCTGTCGCCATGTTATCTGGTAGCTTCAATAAGTTGACCTTT	CAVAMLSGSFNKLTF	TRAV4-2	.	TRAJ4	7	-1	-1	11
6	0.000219523	TGTGCTGTCCCTTACCCGGTCTCAGGAGGAAACTACAAACCTACGTTT	CAVPYPVSGGNYKPTF	TRAV4-2	.	TRAJ6	7	-1	-1	20
3	0.000109761	TGTGCTGTTGACGCCCTAGGGGGAAACTACAAACCTACGTTT	CAVDALGGNYKPTF	TRAV4-2	.	TRAJ6	10	-1	-1	17
3	0.000109761	TGTGCTGTTGGATCTGGTAGCTTCAATAAGTTGACCTTT	CAVGSGSFNKLTF	TRAV4-2	.	TRAJ4	9	-1	-1	11
5	0.000182936	TGTGCTGCTGAGGCCGGAACAAATGCTTACAAAGTCATCTTT	CAAEAGTNAYKVIF	TRAV4-3	.	TRAJ30	12	-1	-1	18
2	7.32e-05	TGTGCTGCTGAATCTGGTAGCTTCAATAAGTTGACCTTT	CAAESGSFNKLTF	TRAV4-4-DV10	.	TRAJ4	10	-1	-1	11
7	0.00025611	TGCGCTGCTGAGGCCGGCTACAGCAACAACAGACTTACTTTG	CAAEAGYSNNRLTL	TRAV4D-2	.	TRAJ7	12	-1	-1	5
2	7.32e-05	TGCGCTGCAGTCATGGATAGCAACTATCAGTTGATCTGG	CAAVMDSNYQLIW	TRAV4D-2	.	TRAJ33	7	-1	-1	11
1	3.66e-05	TGCGCTGCCCAGGGAGGCAGAGCTCTGATATTT	CAAQGGRALIF	TRAV4D-2	.	TRAJ15	7	-1	-1	8
5	0.000182936	TGTGCCCGGGATAGCAACTATCAGTTGATCTGG	CARDSNYQLIW	TRAV4D-3	.	TRAJ33	4	-1	-1	8
5	0.000182936	TGTGCTGCTGAAGTCTTT	CAAEVF	TRAV4D-4	.	TRAJ23	10	-1	-1	13
9	0.000329284	TGCTCAGCAAGCGGGACTGGAGGCTATAAAGTGGTCTTT	CSASGTGGYKVVF	TRAV5-1	.	TRAJ12	10	-1	-1	12
8	0.000292697	TGCTCAGCAAGTAAGAACAGTGCAGGGAACAAGCTAACTTTT	CSASKNSAGNKLTF	TRAV5-1	.	TRAJ17	12	-1	-1	15
2	7.32e-05	TGCTCAGCAAGTGGGACACAGGTTGTGGGGCAGCTCACTTTC	CSASGTQVVGQLTF	TRAV5-1	.	TRAJ5	11	-1	-1	12
1	3.66e-05	TGCTCAGCAAGTCCCGCAACTTCAAGTGGCCAGAAGCTGGTTTTT	CSASPATSSGQKLVF	TRAV5-1	.	TRAJ16	11	-1	-1	14
1	3.66e-05	TGCTCAGCAAGTATAACAGGCAATACCGGAAAACTCATCTTT	CSASITGNTGKLIF	TRAV5-1	.	TRAJ37	12	-1	-1	11
8	0.000292697	TGTGCTGCAAGTGAGGATAACACCAATACAGGCAAATTAACCTTT	CAASEDNTNTGKLTF	TRAV5-4	.	TRAJ27	12	-1	-1	16
4	0.000146349	TGTGCTGCAAGTGCAAGGAAGGGAGCTAACACTGGAAAGCTCACGTTT	CAASARKGANTGKLTF	TRAV5-4	.	TRAJ52	12	-1	-1	21
1	3.66e-05	TGTGCTGCCCCCCGGGAAACAGGCAATACCGGAAAACTCATCTTT	CAAPRETGNTGKLIF	TRAV5-4	.	TRAJ37	7	-1	-1	17
3	0.000109761	TGTGTTCTGGGTGAGGGGGGCTACAAACTTACCTTC	CVLGEGGYKLTF	TRAV6-1	.	TRAJ9	13	-1	-1	17
9	0.000329284	TGTGTTCTGGCTCACTTATCTGGTAGCTTCAATAAGTTGACCTTT	CVLAHLSGSFNKLTF	TRAV6-2	.	TRAJ4	9	-1	-1	15
11	0.000402459	TGTGCTACCCCATCTGGTAGCTTCAATAAGTTGACCTTT	CATPSGSFNKLTF	TRAV6-3	.	TRAJ4	6	-1	-1	11
5	0.000182936	TGTGCTATGCCCCGCAACATGGGCTACAAACTTACCTTC	CAMPRNMGYKLTF	TRAV6-3	.	TRAJ9	8	-1	-1	13
1	3.66e-05	TGTGCTATGAGAGTAGGCTTTGCAAGTGCGCTGACATTT	CAMRVGFASALTF	TRAV6-3	.	TRAJ35	12	-1	-1	14
11	0.000402459	TGTGCTCTGGTTAAGTTATCTGGTAGCTTCAATAAGTTGACCTTT	CALVKLSGSFNKLTF	TRAV6-4	.	TRAJ4	11	-1	-1	14
4	0.000146349	TGTGCTCTGGTTGAAGCTGGTAGCTTCAATAAGTTGACCTTT	CALVEAGSFNKLTF	TRAV6-4	.	TRAJ4	13	-1	-1	16
3	0.000109761	TGTGCTCCTGCAAATTCTGGGACTTACCAGAGGTTT	CAPANSGTYQRF	TRAV6-4	.	TRAJ13	6	-1	-1	8
1	3.66e-05	TGTGCTCTGGTTAAGTTATCTGGTAGCTTCAGTAAGTTGACCTTT	CALVKLSGSFSKLTF	TRAV6-4	.	TRAJ4	11	-1	-1	14
8	0.000292697	TGTGCTCTGGGTGATCCGGGTACTGGAGGACTAAGTGGTAAATTAACATTC	CALGDPGTGGLSGKLTF	TRAV6-6	.	TRAJ2	13	-1	-1	20
8	0.000292697	TGTGCTCTGGGCCAAACTGGAGGACTAAGTGGTAAATTAACATTC	CALGQTGGLSGKLTF	TRAV6-6	.	TRAJ2	10	-1	-1	15
6	0.000219523	TGTGCTCTGGGCTTTAATAATGCAGGTGCCAAGCTCACATTC	CALGFNNAGAKLTF	TRAV6-6	.	TRAJ39	10	-1	-1	14
6	0.000219523	TGTGCTCTGGGGTCCAATAACAACAATGCCCCACGATTT	CALGSNNNNAPRF	TRAV6-6	.	TRAJ43	10	-1	-1	14
5	0.000182936	TGTGCTCTCCCCTACAACGTGCTTTACTTC	CALPYNVLYF	TRAV6-6	.	TRAJ21	7	-1	-1	12
3	0.000109761	TGTGCTCTGGCCGTATCTGGTAGCTTCAATAAGTTGACCTTT	CALAVSGSFNKLTF	TRAV6-6	.	TRAJ4	9	-1	-1	13
2	7.32e-05	TGTGCTCTGGGCCCAATGAATCAAGGAGGGTCTGCGAAGCTCATCTTT	CALGPMNQGGSAKLIF	TRAV6-6	.	TRAJ57	10	-1	-1	15
2	7.32e-05	TGTGCTCTGGTTCATCATGACTCGGGATACAACAAACTCACTTTT	CALVHHDSGYNKLTF	TRAV6-6	.	TRAJ11	9	-1	-1	14
2	7.32e-05	TGTGCTCTGATGAATACTGGAGGACTAAGTGGTAAATTAACATTC	CALMNTGGLSGKLTF	TRAV6-6	.	TRAJ2	8	-1	-1	9
1	3.66e-05	TGTGCTCTGGGTGATAGACCGGCAGAAGGTGCAGATAGACTCACCTTT	CALGDRPAEGADRLTF	TRAV6-6	.	TRAJ45	13	-1	-1	22
1	3.66e-05	TGTGCTCTGGGTGACCCTAATACAGAAGGTGCAGATAGACTCACCTTT	CALGDPNTEGADRLTF	TRAV6-6	.	TRAJ45	13	-1	-1	19
1	3.66e-05	TGTGCCCTCCCCTACAACGTGCTTTACTTC	CALPYNVLYF	TRAV6-6	.	TRAJ21	4	-1	-1	12
5	0.000182936	TGTGCTCTGCCCTCGAGCACGGGTTACCAGAACTTCTATTTT	CALPSSTGYQNFYF	TRAV6-7-DV9	.	TRAJ49	8	-1	-1	12
6	0.000219523	TGTGCTCTGGTTGAGACAGGCACTGGGAGTAACAGGCTCACTTTT	CALVETGTGSNRLTF	TRAV6D-4	.	TRAJ28	13	-1	-1	16
1	3.66e-05	TGTGCTCTGGTTGAGACAGGCACAGGGAGTAACAGGCTCACTTTT	CALVETGTGSNRLTF	TRAV6D-4	.	TRAJ28	13	-1	-1	16
17	0.000621982	TGTGCTCTGGGCCTATCTGGTAGCTTCAATAAGTTGACCTTT	CALGLSGSFNKLTF	TRAV6D-7	.	TRAJ4	10	-1	-1	13
10	0.000365872	TGTGCTCTGGGTTATCAAGGAGGGTCTGCGAAGCTCATCTTT	CALGYQGGSAKLIF	TRAV6D-7	.	TRAJ57	11	-1	-1	13
8	0.000292697	TGTGCTCTGGGTGATAGACCGGCAGAAGGTGCAGATAGACTCACCTTT	CALGDRPAEGADRLTF	TRAV6D-7	.	TRAJ45	13	-1	-1	22
4	0.000146349	TGTGCTCCCCCCCCGGGGACACAGGTTGTGGGGCAGCTCACTTTC	CAPPPGTQVVGQLTF	TRAV6D-7	.	TRAJ5	6	-1	-1	10
4	0.000146349	TGTGCTCCCCCCGGGACTGGAGGCTATAAAGTGGTCTTT	CAPPGTGGYKVVF	TRAV6D-7	.	TRAJ12	6	-1	-1	7
1	3.66e-05	TGTGCTCTGGGTGATAGACCGGCAGAAGGTGCAGATAGTCTCACCTTT	CALGDRPAEGADSLTF	TRAV6D-7	.	TRAJ45	13	-1	-1	22
1	3.66e-05	TGTGCTCTGGGTTATCAAGGAGGGTCCGCGAAGCTCATCTTT	CALGYQGGSAKLIF	TRAV6D-7	.	TRAJ57	11	-1	-1	13
1	3.66e-05	TGTGCTCTGGGCCTATCTGGTAGCTTCAATAAGTTGGCCTTT	CALGLSGSFNKLAF	TRAV6D-7	.	TRAJ4	10	-1	-1	13
1	3.66e-05	TGTGCTCTGGGTGATAGACCGGCAGAAGGTGCAGATAGACTCACCTTT	CALGDRPAEGADRLTF	TRAV6N-5	.	TRAJ45	13	-1	-1	22
5	0.000182936	TGTGCAGTGAGCATGGAGGGAGGCAGAGCTCTGATATTT	CAVSMEGGRALIF	TRAV7-1	.	TRAJ15	12	-1	-1	16
4	0.000146349	TCAGGGACTAACAGTGCAGGGAACAAGCTAACTTTT	SGTNSAGNKLTF	TRAV7-1	.	TRAJ17	0	-1	-1	5
30	0.00109761	AAAGGGGGAGGCAGAGCTCTGATATTT	KGGGRALIF	TRAV7-2	.	TRAJ15	-1	-1	-1	5
8	0.000292697	TGTGCAGCAAGCAAGGCAGGCTTTGCAAGTGCGCTGACATTT	CAASKAGFASALTF	TRAV7-2	.	TRAJ35	12	-1	-1	16
1	3.66e-05	TGTGCAGTAAGCAAGGCAGGCTTTGCAAGTGCGCTGACATTT	CAVSKAGFASALTF	TRAV7-2	.	TRAJ35	12	-1	-1	16
1	3.66e-05	TGTGCAGCAGGCAAGGCAGGCTTTGCAAGTGCGCTGACATTT	CAAGKAGFASALTF	TRAV7-2	.	TRAJ35	12	-1	-1	16
1	3.66e-05	AAAGGGGGAGGCAGAGCTCTGACATTT	KGGGRALTF	TRAV7-2	.	TRAJ15	-1	-1	-1	5
73	0.00267086	TGTGCAGCTAGGCATGACTCGGGATACAACAAACTCACTTTT	CAARHDSGYNKLTF	TRAV7-4	.	TRAJ11	10	-1	-1	12
10	0.000365872	TGTGCAGCTAGTGAGCCCGTTTCCGAAATGGATAGCAACTATCAGTTGATCTGG	CAASEPVSEMDSNYQLIW	TRAV7-4	.	TRAJ33	15	-1	-1	27
25	0.000914679	TGTGCAGTGAGCCTCGGGACACAGGTTGTGGGGCAGCTCACTTTC	CAVSLGTQVVGQLTF	TRAV7-5	.	TRAJ5	11	-1	-1	15
7	0.00025611	TGTGCAGTGAGGAGAGAGACTGGAGGACTAAGTGGTAAATTAACATTC	CAVRRETGGLSGKLTF	TRAV7-5	.	TRAJ2	10	-1	-1	18
7	0.00025611	TGTGCAGTGAGCATGCTGAATTATAACCAGGGGAAGCTTATCTTT	CAVSMLNYNQGKLIF	TRAV7-5	.	TRAJ23	12	-1	-1	16
22	0.000804917	TGTGCAGTGAGCACTTCTTATGGGAGCAGTGGCAACAAGCTCATCTTT	CAVSTSYGSSGNKLIF	TRAV7D-5	.	TRAJ32	12	-1	-1	17
19	0.000695156	TGTGCAGTGAGACTTATGAATACTGGAGGACTAAGTGGTAAATTAACATTC	CAVRLMNTGGLSGKLTF	TRAV7D-5	.	TRAJ2	10	-1	-1	15
18	0.000658569	TGTGCAGTGAGCATGGGCTACAAACTTACCTTC	CAVSMGYKLTF	TRAV7D-5	.	TRAJ9	12	-1	-1	11
15	0.000548807	TGTGCAGTGAGGCAAGGCACTGGGTCTAAGCTGTCATTT	CAVRQGTGSKLSF	TRAV7D-5	.	TRAJ58	10	-1	-1	11
12	0.000439046	TGTGCAGTGAGGATGAATTATAACCAGGGGAAGCTTATCTTT	CAVRMNYNQGKLIF	TRAV7D-5	.	TRAJ23	10	-1	-1	12
10	0.000365872	TGTGCAGTGAGGATGTTATCTGGTAGCTTCAATAAGTTGACCTTT	CAVRMLSGSFNKLTF	TRAV7D-5	.	TRAJ4	10	-1	-1	12
5	0.000182936	TGTCCCAGCAACAACAGACTTACTTTG	CPSNNRLTL	TRAV7D-5	.	TRAJ7	2	-1	-1	5
3	0.000109761	CTGAATACTGGAGGACTAAGTGGTAAATTAACATTC	LNTGGLSGKLTF	TRAV7D-5	.	TRAJ2	-1	-1	-1	1
1	3.66e-05	TGTGCAGTAAGGATGAATTATAACCAGGGGAAGCTTATCTTT	CAVRMNYNQGKLIF	TRAV7D-5	.	TRAJ23	7	-1	-1	12
3	0.000109761	TGTGCAGTGACCCTCTACCAGGGAGGCAGAGCTCTGATATTT	CAVTLYQGGRALIF	TRAV7N-6	.	TRAJ15	9	-1	-1	14
3	0.000109761	TGTGCTACTGGCCCCGTTAATACAGGAAACTACAAATACGTCTTT	CATGPVNTGNYKYVF	TRAV8-1	.	TRAJ40	9	-1	-1	14
2	7.32e-05	TGTGCTACTGTAGAAGGCAGTGCAGGGAACAAGCTAACTTTT	CATVEGSAGNKLTF	TRAV8-1	.	TRAJ17	9	-1	-1	17
5	0.000182936	TGTGCTACTCATACGGCAGAAGGTGCAGATAGACTCACCTTT	CATHTAEGADRLTF	TRAV8-2	.	TRAJ45	8	-1	-1	16
4	0.000146349	TGTGCTCCCCTTATAACAGGCAATACCGGAAAACTCATCTTT	CAPLITGNTGKLIF	TRAV8-2	.	TRAJ37	5	-1	-1	10
3	0.000109761	TGTGCTACTGCTGGTAGCTTCAATAAGTTGACCTTT	CATAGSFNKLTF	TRAV8-2	.	TRAJ4	9	-1	-1	10
1	3.66e-05	TGTGCTACTGAAGGCACTGGGTCTAAGCTGTCATTT	CATEGTGSKLSF	TRAV8-2	.	TRAJ58	10	-1	-1	10
5	0.000182936	TGTGCTACTGGCGACTCGGGATACAACAAACTCACTTTT	CATGDSGYNKLTF	TRAV8D-1	.	TRAJ11	9	-1	-1	12
1	3.66e-05	TGTGCTACCCCGGGGGGACTAAGTGGTAAATTAACATTC	CATPGGLSGKLTF	TRAV8D-1	.	TRAJ2	7	-1	-1	15
7	0.00025611	TGTGCCCCGAGGACTGGAGGACTAAGTGGTAAATTAACATTC	CAPRTGGLSGKLTF	TRAV8N-2	.	TRAJ2	4	-1	-1	12
3	0.000109761	TGTGCTACTGACCTTTCTGGAGGAAGCAATGCAAAGCTAACCTTC	CATDLSGGSNAKLTF	TRAV8N-2	.	TRAJ42	10	-1	-1	14
4	0.000146349	TGTGCTGTGACCTCGAATACTGGAGGACTAAGTGGTAAATTAACATTC	CAVTSNTGGLSGKLTF	TRAV9-1	.	TRAJ2	9	-1	-1	14
4	0.000146349	TGTGCTGAATTATCTTCTGGCAGCTGGCAACTCATCTTT	CAELSSGSWQLIF	TRAV9-1	.	TRAJ22	6	-1	-1	11
1	3.66e-05	TGTGCTGTGACCTCGAATACTGGAGGACTAAGTGGTGAATTAACATTC	CAVTSNTGGLSGELTF	TRAV9-1	.	TRAJ2	9	-1	-1	14
2	7.32e-05	TGTGTTTTGAGCGCGAGAGGGAGCAGTGGCAACAAGCTCATCTTT	CVLSARGSSGNKLIF	TRAV9-2	.	TRAJ32	2	-1	-1	18
1	3.66e-05	TGTGTTTTGAGCACGAGAGGGAGCAGTGGCAACAAGCTCATCTTT	CVLSTRGSSGNKLIF	TRAV9-2	.	TRAJ32	2	-1	-1	18
1	3.66e-05	CCTTCAACTTCAAGTGGCCAGAAGCTGGTTTTT	PSTSSGQKLVF	TRAV9D-3	.	TRAJ16	-1	-1	-1	4
5	0.000182936	TGTGCTCTGAGCATTATGGAGGATAGCAACTATCAGTTGATCTGG	CALSIMEDSNYQLIW	TRAV9D-4	.	TRAJ33	12	-1	-1	20
1	3.66e-05	TGTGCTCTGAGCATGGGGAGCAACATGGGCTACAAACTTACCTTC	CALSMGSNMGYKLTF	TRAV9D-4	.	TRAJ9	12	-1	-1	18
27332

## Sheet: TRAV-Va19non MAIT
Table S1 (related to Figure 4) TCRα repertoire for thymic non-MAIT T cells from Vα19 mice
count	freq	cdr3nt	cdr3aa	v	d	j	VEnd	DStart	DEnd	JStart
19334	0.724853	TGTGCTGTGAGGGATAGCAACTATCAGTTGATCTGG	CAVRDSNYQLIW	TRAV1	.	TRAJ33	13	-1	-1	11
40	0.00149964	TGTGCAGCAACTAGCAACATGGGCTACAAACTTACCTTC	CAATSNMGYKLTF	TRAV7-2	.	TRAJ9	9	-1	-1	10
30	0.00112473	TGTGCTGCCCCGATGTCTAATTACAACGTGCTTTACTTC	CAAPMSNYNVLYF	TRAV4-3	.	TRAJ21	7	-1	-1	12
28	0.00104975	TGTGCAGTGAGCATGAGCAACATGGGCTACAAACTTACCTTC	CAVSMSNMGYKLTF	TRAV7D-3	.	TRAJ9	10	-1	-1	15
25	0.000937277	TGTGCTGCTGAGCGGGTCCAGGGAGGCAGAGCTCTGATATTT	CAAERVQGGRALIF	TRAV4D-4	.	TRAJ15	11	-1	-1	17
25	0.000937277	TGTGCACTGGAGGTACCTTCCAATACCAACAAAGTCGTCTTT	CALEVPSNTNKVVF	TRAV17	.	TRAJ34	12	-1	-1	16
25	0.000937277	TGTGCAGTGAATACTGGAGGACTAAGTGGTAAATTAACATTC	CAVNTGGLSGKLTF	TRAV7-3	.	TRAJ2	9	-1	-1	7
25	0.000937277	TGTATCCTGAGAGTAGATGGAAATGAGAAAATAACTTTT	CILRVDGNEKITF	TRAV21/DV12	.	TRAJ48	15	-1	-1	16
25	0.000937277	TGTGCAGCAAGGAATAACAGAATCTTCTTT	CAARNNRIFF	TRAV14D-2	.	TRAJ31	10	-1	-1	12
24	0.000899786	TGTGCAGCTAGTGTATCTGGTAGCTTCAATAAGTTGACCTTT	CAASVSGSFNKLTF	TRAV7D-4	.	TRAJ4	12	-1	-1	13
24	0.000899786	TGTGCACCGGGGGATTCTGGGACTTACCAGAGGTTT	CAPGDSGTYQRF	TRAV14D-1	.	TRAJ13	5	-1	-1	13
23	0.000862295	TGCGCAGTCAGTGGCTCCTCCTCCTTCAGCAAGCTGGTGTTT	CAVSGSSSFSKLVF	TRAV3-3	.	TRAJ50	12	-1	-1	15
22	0.000824804	TGTGCAGCAAGCATGAATACTGGAGGACTAAGTGGTAAATTAACATTC	CAASMNTGGLSGKLTF	TRAV10	.	TRAJ2	12	-1	-1	11
22	0.000824804	TGTGCAGCAAGTATGTTATCTGGTAGCTTCAATAAGTTGACCTTT	CAASMLSGSFNKLTF	TRAV7-2	.	TRAJ4	10	-1	-1	12
22	0.000824804	TGTGCAGTGAGCATGAAGGGCTTTGCAAGTGCGCTGACATTT	CAVSMKGFASALTF	TRAV7-5	.	TRAJ35	12	-1	-1	18
22	0.000824804	TGTGCAGCTGGTGGGGCGGGCAATACCGGAAAACTCATCTTT	CAAGGAGNTGKLIF	TRAV7D-4	.	TRAJ37	12	-1	-1	18
22	0.000824804	TGTGCTTTGAACAACATGGGCTACAAACTTACCTTC	CALNNMGYKLTF	TRAV12D-2	.	TRAJ9	9	-1	-1	11
22	0.000824804	TGTGCAGTGTTTGGAGGCTATAAAGTGGTCTTT	CAVFGGYKVVF	TRAV7D-3	.	TRAJ12	8	-1	-1	11
21	0.000787313	TGTGCTCTGAGTGACCCTGGAGCTAACACTGGAAAGCTCACGTTT	CALSDPGANTGKLTF	TRAV12-1	.	TRAJ52	13	-1	-1	16
21	0.000787313	TGTGCAGCTAGTGAGCTCTGCAACATGGGCTACAAACTTACCTTC	CAASELCNMGYKLTF	TRAV7D-4	.	TRAJ9	15	-1	-1	19
21	0.000787313	TGTGCTCTCTGGGAGCTCAACTATGCCCAGGGATTAACCTTC	CALWELNYAQGLTF	TRAV15-1-DV6-1	.	TRAJ26	16	-1	-1	18
21	0.000787313	TGTGCAGTGACGGCTAACAGTGCAGGGAACAAGCTAACTTTT	CAVTANSAGNKLTF	TRAV7-5	.	TRAJ17	9	-1	-1	13
21	0.000787313	TGCGCAGTCAGTGCTGGAGGAAGCAATGCAAAGCTAACCTTC	CAVSAGGSNAKLTF	TRAV3-3	.	TRAJ42	12	-1	-1	13
21	0.000787313	TGTGCAGCGCAGACAGGCTTTGCAAGTGCGCTGACATTT	CAAQTGFASALTF	TRAV7-5	.	TRAJ35	6	-1	-1	6
21	0.000787313	TGTGCAGACGCATCTTCTGGCAGCTGGCAACTCATCTTT	CADASSGSWQLIF	TRAV7-5	.	TRAJ22	6	-1	-1	5
21	0.000787313	TGTGCAGCAAGCGACAACAAAGTCGTCTTT	CAASDNKVVF	TRAV10	.	TRAJ34	11	-1	-1	14
20	0.000749822	TGTGCAGTGAGCATCAGGGGCACTGGAGCTAACACTGGAAAGCTCACGTTT	CAVSIRGTGANTGKLTF	TRAV7-5	.	TRAJ52	12	-1	-1	20
20	0.000749822	TGTGCAGCGCGGGAGGGGAATACTGGAGGACTAAGTGGTAAATTAACATTC	CAAREGNTGGLSGKLTF	TRAV7-2	.	TRAJ2	7	-1	-1	17
20	0.000749822	TGTGCAGCAAGTGATACTGGAGGACTAAGTGGTAAATTAACATTC	CAASDTGGLSGKLTF	TRAV14D-2	.	TRAJ2	12	-1	-1	13
20	0.000749822	TGTGCTGCTGAGGCGAGGGGCAATACCGGAAAACTCATCTTT	CAAEARGNTGKLIF	TRAV4-4-DV10	.	TRAJ37	12	-1	-1	18
20	0.000749822	TGTGCAGTGAGGACAACTGCCAGTTTGGGGAAACTGCAGTTT	CAVRTTASLGKLQF	TRAV7-5	.	TRAJ24	10	-1	-1	17
20	0.000749822	TGCGCAGTCAGTGCAGGGACAGGAAACTACAAATACGTCTTT	CAVSAGTGNYKYVF	TRAV3-3	.	TRAJ40	12	-1	-1	18
20	0.000749822	TGTGCAGCAAGCAACAGTGCAGGGAACAAGCTAACTTTT	CAASNSAGNKLTF	TRAV7-2	.	TRAJ17	12	-1	-1	12
20	0.000749822	TGTGTCCCGGACTACAGCAACAACAGACTTACTTTG	CVPDYSNNRLTL	TRAV6-1	.	TRAJ7	4	-1	-1	6
20	0.000749822	TGTGCTACTCCAGGCAATACCGGAAAACTCATCTTT	CATPGNTGKLIF	TRAV8N-2	.	TRAJ37	8	-1	-1	10
19	0.000712331	TGTGCAGCTAGTGATCTCAATTCTGGAGGAAGCAATGCAAAGCTAACCTTC	CAASDLNSGGSNAKLTF	TRAV7-4	.	TRAJ42	13	-1	-1	18
19	0.000712331	TGTGCTCTGGGTGATCACAACTCGGGATACAACAAACTCACTTTT	CALGDHNSGYNKLTF	TRAV6D-7	.	TRAJ11	13	-1	-1	19
19	0.000712331	TGTGCTGCAAGTGTAGCATCCTCCTCCTTCAGCAAGCTGGTGTTT	CAASVASSSFSKLVF	TRAV5-4	.	TRAJ50	12	-1	-1	13
19	0.000712331	TGTGCAGCAAGCGAGGCTGGAGGACTAAGTGGTAAATTAACATTC	CAASEAGGLSGKLTF	TRAV7-2	.	TRAJ2	11	-1	-1	16
19	0.000712331	TGTGCAGTGAGCCCGGGCAGTGCAGGGAACAAGCTAACTTTT	CAVSPGSAGNKLTF	TRAV7-1	.	TRAJ17	11	-1	-1	17
19	0.000712331	TGTGCAGCAAAAGGGGCAGGCTTTGCAAGTGCGCTGACATTT	CAAKGAGFASALTF	TRAV14-2	.	TRAJ35	9	-1	-1	16
19	0.000712331	TGTGCTTTGAGACAAGGCACTGGGTCTAAGCTGTCATTT	CALRQGTGSKLSF	TRAV12-2	.	TRAJ58	10	-1	-1	12
19	0.000712331	TGTGCAGTATCTGGTAGCTTCAATAAGTTGACCTTT	CAVSGSFNKLTF	TRAV7D-3	.	TRAJ4	7	-1	-1	7
18	0.00067484	TGTGTGGTGGGCATGAATTATGGGAGCAGTGGCAACAAGCTCATCTTT	CVVGMNYGSSGNKLIF	TRAV11	.	TRAJ32	11	-1	-1	11
18	0.00067484	TGTGCTGTGACCCCCTCTAACAGTGCAGGGAACAAGCTAACTTTT	CAVTPSNSAGNKLTF	TRAV1	.	TRAJ17	9	-1	-1	16
18	0.00067484	TGTGCTCTGACCCCCTACCAGGGAGGCAGAGCTCTGATATTT	CALTPYQGGRALIF	TRAV12D-3	.	TRAJ15	9	-1	-1	13
18	0.00067484	TGTGCTCCCCTGTTATCTGGTAGCTTCAATAAGTTGACCTTT	CAPLLSGSFNKLTF	TRAV12D-3	.	TRAJ4	6	-1	-1	10
18	0.00067484	TGTGCTGTGACCACCTCAGGAGGAAACTACAAACCTACGTTT	CAVTTSGGNYKPTF	TRAV9D-3	.	TRAJ6	9	-1	-1	12
18	0.00067484	TGTGCTACTGATAGAGGTTCAGCCTTAGGGAGGCTGCATTTT	CATDRGSALGRLHF	TRAV8-1	.	TRAJ18	11	-1	-1	9
18	0.00067484	TGTGCAGTGCCCCGATCTTCCAATACCAACAAAGTCGTCTTT	CAVPRSSNTNKVVF	TRAV7-3	.	TRAJ34	8	-1	-1	13
18	0.00067484	TGTGCAGCAAGTGTGAGTTCAGCCTTAGGGAGGCTGCATTTT	CAASVSSALGRLHF	TRAV14N-3	.	TRAJ18	12	-1	-1	16
18	0.00067484	TGTGCTCTCTCTACTTCCAATACCAACAAAGTCGTCTTT	CALSTSNTNKVVF	TRAV12-3	.	TRAJ34	7	-1	-1	13
18	0.00067484	TGTGCAGTGACGACAGAAGGTGCAGATAGACTCACCTTT	CAVTTEGADRLTF	TRAV7-5	.	TRAJ45	9	-1	-1	12
18	0.00067484	TGTGCAGCCGGCACTGCCAGTTTGGGGAAACTGCAGTTT	CAAGTASLGKLQF	TRAV7-4	.	TRAJ24	7	-1	-1	14
18	0.00067484	TGTGCAGCGACCTCTTCCAATACCAACAAAGTCGTCTTT	CAATSSNTNKVVF	TRAV14-2	.	TRAJ34	7	-1	-1	12
18	0.00067484	TGTGCAGCAAGCATGAATTCTGGGACTTACCAGAGGTTT	CAASMNSGTYQRF	TRAV7-2	.	TRAJ13	12	-1	-1	15
18	0.00067484	TGTGCAGCAAGATCTGGTAGCTTCAATAAGTTGACCTTT	CAARSGSFNKLTF	TRAV7-2	.	TRAJ4	10	-1	-1	11
18	0.00067484	TGCGCAGTCAGTGGGGGCAATACAGGCAAATTAACCTTT	CAVSGGNTGKLTF	TRAV3-1	.	TRAJ27	12	-1	-1	17
18	0.00067484	TGTGCTGCTGGGACTGGAGGCTATAAAGTGGTCTTT	CAAGTGGYKVVF	TRAV4D-4	.	TRAJ12	9	-1	-1	9
18	0.00067484	TGTGCAGCCGGGGATGCAGGTGCCAAGCTCACATTC	CAAGDAGAKLTF	TRAV7-2	.	TRAJ39	7	-1	-1	13
18	0.00067484	TGTGCAGTTGGAGGAAACTACAAACCTACGTTT	CAVGGNYKPTF	TRAV7-5	.	TRAJ6	7	-1	-1	9
18	0.00067484	TGTGCAGTGGCTAACAACAATGCCCCACGATTT	CAVANNNAPRF	TRAV7D-5	.	TRAJ43	8	-1	-1	11
17	0.000637349	TGTGCTCTCTGGGAGCGGCGAGGGACTGGAGGCTATAAAGTGGTCTTT	CALWERRGTGGYKVVF	TRAV15D-1-DV6D-1	.	TRAJ12	15	-1	-1	21
17	0.000637349	TGCGCAGTCAGTGCAGGGGCAGAAGGTGCAGATAGACTCACCTTT	CAVSAGAEGADRLTF	TRAV3-3	.	TRAJ45	12	-1	-1	19
17	0.000637349	TGTGCTCTGAGTGATCGCAGTGCAGGGAACAAGCTAACTTTT	CALSDRSAGNKLTF	TRAV12D-1	.	TRAJ17	13	-1	-1	17
17	0.000637349	TGTGCTCTGAGTGATCAAACAGGAAACTACAAATACGTCTTT	CALSDQTGNYKYVF	TRAV12-3	.	TRAJ40	13	-1	-1	18
17	0.000637349	TGTGCTCTGAGTGAAGGGGATTCTGGGACTTACCAGAGGTTT	CALSEGDSGTYQRF	TRAV12D-1	.	TRAJ13	13	-1	-1	19
17	0.000637349	TGTGCAGCTAGTGAGACAAATTCTGGGACTTACCAGAGGTTT	CAASETNSGTYQRF	TRAV7-4	.	TRAJ13	14	-1	-1	16
17	0.000637349	TGTGCAGCAGGAAATGTTGGTGACAACAGTAAGCTGATTTGG	CAAGNVGDNSKLIW	TRAV14D-1	.	TRAJ38	8	-1	-1	12
17	0.000637349	TGTACAGGAACGAATACAGAAGGTGCAGATAGACTCACCTTT	CTGTNTEGADRLTF	TRAV18	.	TRAJ45	9	-1	-1	13
17	0.000637349	TGTGCTGCTGAGGCGGGAGGAGGCAGAGCTCTGATATTT	CAAEAGGGRALIF	TRAV4-3	.	TRAJ15	12	-1	-1	18
17	0.000637349	TGTGCAGCCACAACTTCAAGTGGCCAGAAGCTGGTTTTT	CAATTSSGQKLVF	TRAV7-4	.	TRAJ16	7	-1	-1	10
17	0.000637349	TGTGCAGCAAGTGCCACAAATGCTTACAAAGTCATCTTT	CAASATNAYKVIF	TRAV14-2	.	TRAJ30	12	-1	-1	14
17	0.000637349	TGTGCAGAGGGGGATAACTATGCCCAGGGATTAACCTTC	CAEGDNYAQGLTF	TRAV10	.	TRAJ26	6	-1	-1	13
17	0.000637349	TGCGCAGTCAGTGGGGATAGCAATAACAGAATCTTCTTT	CAVSGDSNNRIFF	TRAV3-1	.	TRAJ31	12	-1	-1	16
17	0.000637349	TGTGCTGCTGAGGCGGGCAGCTGGCAACTCATCTTT	CAAEAGSWQLIF	TRAV4D-4	.	TRAJ22	12	-1	-1	15
17	0.000637349	TGTGCTACTTTCAACATGGGCTACAAACTTACCTTC	CATFNMGYKLTF	TRAV8D-1	.	TRAJ9	8	-1	-1	11
17	0.000637349	TGTGCAGCAAGCATTAGGTACAACGTGCTTTACTTC	CAASIRYNVLYF	TRAV7-2	.	TRAJ21	12	-1	-1	18
17	0.000637349	TGTGCAGCAAGGTCTGGCAGCTGGCAACTCATCTTT	CAARSGSWQLIF	TRAV14-2	.	TRAJ22	10	-1	-1	12
17	0.000637349	TGTGCGGGGGGCAATAACAGAATCTTCTTT	CAGGNNRIFF	TRAV14-1	.	TRAJ31	4	-1	-1	10
16	0.000599858	TGTGCTGTGAGGCGGCGTGGGGGTTCAGCCTTAGGGAGGCTGCATTTT	CAVRRRGGSALGRLHF	TRAV1	.	TRAJ18	11	-1	-1	21
16	0.000599858	TGTGCACTGGAGGGCCGGGCTACTGGAGGCAATAATAAGCTGACTTTT	CALEGRATGGNNKLTF	TRAV17	.	TRAJ56	13	-1	-1	17
16	0.000599858	TGTGCTTTGAGTGAATCAACTTCAAGTGGCCAGAAGCTGGTTTTT	CALSESTSSGQKLVF	TRAV12D-2	.	TRAJ16	13	-1	-1	16
16	0.000599858	TGTGCTGCTGAGGCCGGGGCTGGTAGCTTCAATAAGTTGACCTTT	CAAEAGAGSFNKLTF	TRAV4D-4	.	TRAJ4	12	-1	-1	19
16	0.000599858	TGTGCAGCAAGTGTGGCTACTGGAGGCAATAATAAGCTGACTTTT	CAASVATGGNNKLTF	TRAV14-3	.	TRAJ56	12	-1	-1	13
16	0.000599858	TGCGCAGTCAGTGCGTTTAATACAGGAAACTACAAATACGTCTTT	CAVSAFNTGNYKYVF	TRAV3-3	.	TRAJ40	12	-1	-1	16
16	0.000599858	TGTGCTCTGCGGGCGACACAGGTTGTGGGGCAGCTCACTTTC	CALRATQVVGQLTF	TRAV12D-3	.	TRAJ5	8	-1	-1	14
16	0.000599858	TGTGCTGTGAGGATTGACACAAATGCTTACAAAGTCATCTTT	CAVRIDTNAYKVIF	TRAV1	.	TRAJ30	11	-1	-1	14
16	0.000599858	TGTGCTGCAAGAAATACAGAAGGTGCAGATAGACTCACCTTT	CAARNTEGADRLTF	TRAV5-4	.	TRAJ45	10	-1	-1	13
16	0.000599858	TGTGCACTGGAGGGCGGAGGAAGCAATGCAAAGCTAACCTTC	CALEGGGSNAKLTF	TRAV17	.	TRAJ42	13	-1	-1	15
16	0.000599858	TGTGCACTGGAGGGGAAAGGAGGGTCTGCGAAGCTCATCTTT	CALEGKGGSAKLIF	TRAV17	.	TRAJ57	13	-1	-1	16
16	0.000599858	TGTGCAGTGCCCTTATCTGGTAGCTTCAATAAGTTGACCTTT	CAVPLSGSFNKLTF	TRAV7D-3	.	TRAJ4	8	-1	-1	12
16	0.000599858	TGTGCAGCAAGTAGGGGTTATAACCAGGGGAAGCTTATCTTT	CAASRGYNQGKLIF	TRAV14N-3	.	TRAJ23	11	-1	-1	17
16	0.000599858	TGTGCAGCAAGCAGGACTTCAAGTGGCCAGAAGCTGGTTTTT	CAASRTSSGQKLVF	TRAV7-2	.	TRAJ16	12	-1	-1	15
16	0.000599858	TGTGCAGGGGATAGAGGTTCAGCCTTAGGGAGGCTGCATTTT	CAGDRGSALGRLHF	TRAV7-2	.	TRAJ18	6	-1	-1	9
16	0.000599858	TGCTCAGCAATCCTTGCAAATTCTGGGACTTACCAGAGGTTT	CSAILANSGTYQRF	TRAV5-1	.	TRAJ13	9	-1	-1	13
16	0.000599858	TGCTCAGCAAGGCTATCTGGTAGCTTCAATAAGTTGACCTTT	CSARLSGSFNKLTF	TRAV5-1	.	TRAJ4	10	-1	-1	13
16	0.000599858	TGTGCTCTGAGGCGCAATAACAACAATGCCCCACGATTT	CALRRNNNNAPRF	TRAV12D-3	.	TRAJ43	10	-1	-1	11
16	0.000599858	TGTGCTATGGCCTCTGGTAGCTTCAATAAGTTGACCTTT	CAMASGSFNKLTF	TRAV13N-4	.	TRAJ4	9	-1	-1	12
16	0.000599858	TGTGCAGCAAGTTATGGCAGTGGTGGAAAACTCACTTTG	CAASYGSGGKLTL	TRAV14-2	.	TRAJ44	11	-1	-1	14
16	0.000599858	TGTGCAGCAAGTGGGGACTATGCCCAGGGATTAACCTTC	CAASGDYAQGLTF	TRAV14-2	.	TRAJ26	12	-1	-1	16
16	0.000599858	TGTGCAGCAAGCAAGGTCAATACAGGCAAATTAACCTTT	CAASKVNTGKLTF	TRAV7-2	.	TRAJ27	12	-1	-1	17
16	0.000599858	TGTGCAGGGATAACAGGCAATACCGGAAAACTCATCTTT	CAGITGNTGKLIF	TRAV14-2	.	TRAJ37	6	-1	-1	9
16	0.000599858	TGTGCTTTGGAACGGACCAACAATGCCCCACGATTT	CALERTNNAPRF	TRAV13-1	.	TRAJ43	12	-1	-1	17
16	0.000599858	TGTGCTGCTGAGAGGGGAGCCCAGGGATTAACCTTC	CAAERGAQGLTF	TRAV4D-4	.	TRAJ26	11	-1	-1	18
16	0.000599858	TGTGCAGCAGAGAATTCTGGGACTTACCAGAGGTTT	CAAENSGTYQRF	TRAV7-2	.	TRAJ13	8	-1	-1	12
16	0.000599858	TGTGCTCTTTCCAATACCAACAAAGTCGTCTTT	CALSNTNKVVF	TRAV13-1	.	TRAJ34	5	-1	-1	8
16	0.000599858	TGTGCATCGACTGGAGGCTATAAAGTGGTCTTT	CASTGGYKVVF	TRAV7-3	.	TRAJ12	5	-1	-1	8
16	0.000599858	TGTGCAGTGAGCGGAAACTACAAACCTACGTTT	CAVSGNYKPTF	TRAV7D-5	.	TRAJ6	11	-1	-1	12
16	0.000599858	TGTGCAGTGAGGGATTACAACGTGCTTTACTTC	CAVRDYNVLYF	TRAV7D-3	.	TRAJ21	10	-1	-1	13
16	0.000599858	CCCAGGCCTGGAGGCTATAAAGTGGTCTTT	PRPGGYKVVF	TRAV12D-2	.	TRAJ12	-1	-1	-1	7
15	0.000562366	TGTGTTCTGGTTCCGAATTATGGGAGCAGTGGCAACAAGCTCATCTTT	CVLVPNYGSSGNKLIF	TRAV6-1	.	TRAJ32	9	-1	-1	14
15	0.000562366	TGTGCAGTGAGGGAGAATACTGGAGGACTAAGTGGTAAATTAACATTC	CAVRENTGGLSGKLTF	TRAV7D-3	.	TRAJ2	10	-1	-1	14
15	0.000562366	TGTGCAGCTAGTGAGAATACTGGAGGACTAAGTGGTAAATTAACATTC	CAASENTGGLSGKLTF	TRAV7D-4	.	TRAJ2	14	-1	-1	14
15	0.000562366	TGTGCTCTGAGTGGCCAGCAAGGCACTGGGTCTAAGCTGTCATTT	CALSGQQGTGSKLSF	TRAV12-3	.	TRAJ58	12	-1	-1	15
15	0.000562366	TGTGCTCTGAGCCCAGCATCTTCTGGCAGCTGGCAACTCATCTTT	CALSPASSGSWQLIF	TRAV6-5	.	TRAJ22	10	-1	-1	15
15	0.000562366	TGTGCAGTGAGCATCCCTAACAGTGCAGGGAACAAGCTAACTTTT	CAVSIPNSAGNKLTF	TRAV7D-3	.	TRAJ17	10	-1	-1	16
15	0.000562366	TGTGCAGTGAGCATCCAAACAGGCTTTGCAAGTGCGCTGACATTT	CAVSIQTGFASALTF	TRAV7-5	.	TRAJ35	12	-1	-1	18
15	0.000562366	TGTGCAGCCTTGATGAATAATAATGCAGGTGCCAAGCTCACATTC	CAALMNNNAGAKLTF	TRAV7-2	.	TRAJ39	7	-1	-1	12
15	0.000562366	TGTGCTGTGACGAAATCTTCTGGCAGCTGGCAACTCATCTTT	CAVTKSSGSWQLIF	TRAV1	.	TRAJ22	9	-1	-1	14
15	0.000562366	TGTGCTATGAGTCCCAACTACAGCAACAACAGACTTACTTTG	CAMSPNYSNNRLTL	TRAV6D-3	.	TRAJ7	11	-1	-1	9
15	0.000562366	TGTGCAGCAAGTCTATCTGGTAGCTTCAATAAGTTGACCTTT	CAASLSGSFNKLTF	TRAV7-2	.	TRAJ4	10	-1	-1	13
15	0.000562366	TGTGCAGCAAGGTCCTACCAGGGAGGCAGAGCTCTGATATTT	CAARSYQGGRALIF	TRAV7-2	.	TRAJ15	10	-1	-1	13
15	0.000562366	TGCTCAGCAACCGCACCGTTCATGGGCTACAAACTTACCTTC	CSATAPFMGYKLTF	TRAV5-1	.	TRAJ9	9	-1	-1	20
15	0.000562366	TGTGCTCTTAGAGGTTCAGCCTTAGGGAGGCTGCATTTT	CALRGSALGRLHF	TRAV1	.	TRAJ18	5	-1	-1	8
15	0.000562366	TGTGCTATGGCATCCTCCTCCTTCAGCAAGCTGGTGTTT	CAMASSSFSKLVF	TRAV13D-1	.	TRAJ50	9	-1	-1	2
15	0.000562366	TGTGCTACCTCTAATACAGGAAACTACAAATACGTCTTT	CATSNTGNYKYVF	TRAV8D-1	.	TRAJ40	7	-1	-1	11
15	0.000562366	TGTGCAGTGAGTCGGGACTATGCAAACAAGATGATCTTT	CAVSRDYANKMIF	TRAV7-3	.	TRAJ47	10	-1	-1	15
15	0.000562366	TGTGCAGTGAGCGGTTCAGCCTTAGGGAGGCTGCATTTT	CAVSGSALGRLHF	TRAV7-5	.	TRAJ18	11	-1	-1	12
15	0.000562366	TGTGCAGCCTTTAATACAGGAAACTACAAATACGTCTTT	CAAFNTGNYKYVF	TRAV7-2	.	TRAJ40	7	-1	-1	10
15	0.000562366	TGTGCAGCAAGTGGCACAAATGCTTACAAAGTCATCTTT	CAASGTNAYKVIF	TRAV14-1	.	TRAJ30	12	-1	-1	14
15	0.000562366	TGTGCTCTGGGGACTGGAGGCTATAAAGTGGTCTTT	CALGTGGYKVVF	TRAV6D-4	.	TRAJ12	9	-1	-1	8
15	0.000562366	TGTGCTGTTGTGGGTAGCAATAACAGAATCTTCTTT	CAVVGSNNRIFF	TRAV4-2	.	TRAJ31	9	-1	-1	14
15	0.000562366	TGTGCTGTGAAGCAGGGAGGCAGAGCTCTGATATTT	CAVKQGGRALIF	TRAV1	.	TRAJ15	9	-1	-1	12
15	0.000562366	TGTGCTGCTGAGGCGAGTTACCAGAACTTCTATTTT	CAAEASYQNFYF	TRAV4-4-DV10	.	TRAJ49	12	-1	-1	16
15	0.000562366	TGTGCTGCTGAGAGGGGAGGCAGAGCTCTGATATTT	CAAERGGRALIF	TRAV4D-4	.	TRAJ15	11	-1	-1	14
15	0.000562366	TGTGCTGCCGCTTCCAATACCAACAAAGTCGTCTTT	CAAASNTNKVVF	TRAV4-3	.	TRAJ34	7	-1	-1	10
15	0.000562366	TGTGCAGTGAATTATAACCAGGGGAAGCTTATCTTT	CAVNYNQGKLIF	TRAV7-5	.	TRAJ23	9	-1	-1	7
15	0.000562366	TGTGCTCTTAACTATGCCCAGGGATTAACCTTC	CALNYAQGLTF	TRAV6-3	.	TRAJ26	5	-1	-1	8
15	0.000562366	TGTGCACGTAACTATGCCCAGGGATTAACCTTC	CARNYAQGLTF	TRAV7-5	.	TRAJ26	5	-1	-1	8
14	0.000524875	TGTGCTTTGAGTTCCTCTCTGAATCAAGGAGGGTCTGCGAAGCTCATCTTT	CALSSSLNQGGSAKLIF	TRAV12-2	.	TRAJ57	11	-1	-1	19
14	0.000524875	TGTGCTCTCTGGGAGCCCCCTTCTGGAGGAAGCAATGCAAAGCTAACCTTC	CALWEPPSGGSNAKLTF	TRAV15-1-DV6-1	.	TRAJ42	15	-1	-1	20
14	0.000524875	TGTGCTCTCTGGGAGCCGATGTTATCTGGTAGCTTCAATAAGTTGACCTTT	CALWEPMLSGSFNKLTF	TRAV15-1-DV6-1	.	TRAJ4	15	-1	-1	18
14	0.000524875	TGTGCTCTGAGTGATCTCCCAGGTTCAGCCTTAGGGAGGCTGCATTTT	CALSDLPGSALGRLHF	TRAV12D-3	.	TRAJ18	13	-1	-1	20
14	0.000524875	TGTGCTCTGAGTGATCTGGGTGGAGCTAACACTGGAAAGCTCACGTTT	CALSDLGGANTGKLTF	TRAV6-7-DV9	.	TRAJ52	13	-1	-1	20
14	0.000524875	TGTGCTACTGAGCTGAATTATGGGAGCAGTGGCAACAAGCTCATCTTT	CATELNYGSSGNKLIF	TRAV8-1	.	TRAJ32	10	-1	-1	13
14	0.000524875	TGTGCAGTGAGCATGACCACAGAAGGTGCAGATAGACTCACCTTT	CAVSMTTEGADRLTF	TRAV7-5	.	TRAJ45	12	-1	-1	18
14	0.000524875	TGTGCAGCTAGTGATGCTAACAGTGCAGGGAACAAGCTAACTTTT	CAASDANSAGNKLTF	TRAV7D-4	.	TRAJ17	13	-1	-1	8
14	0.000524875	TGTGCAGCAAGCCGCATGAATTATAACCAGGGGAAGCTTATCTTT	CAASRMNYNQGKLIF	TRAV10	.	TRAJ23	11	-1	-1	14
14	0.000524875	TGTATCCTCCCCCCTCTCCAAGGAGGGTCTGCGAAGCTCATCTTT	CILPPLQGGSAKLIF	TRAV21/DV12	.	TRAJ57	7	-1	-1	18
14	0.000524875	TGCGCAGTCAGTGCAGGCGGGAGCAGTGGCAACAAGCTCATCTTT	CAVSAGGSSGNKLIF	TRAV3-1	.	TRAJ32	12	-1	-1	18
14	0.000524875	TGTGTTCTGGGGGCCTACCAGGGAGGCAGAGCTCTGATATTT	CVLGAYQGGRALIF	TRAV6-2	.	TRAJ15	10	-1	-1	11
14	0.000524875	TGTGCAGCTAGTGCCAACTATGGAAATGAGAAAATAACTTTT	CAASANYGNEKITF	TRAV7-4	.	TRAJ48	12	-1	-1	12
14	0.000524875	TGTGCAGCGGGTAGATCTGGTAGCTTCAATAAGTTGACCTTT	CAAGRSGSFNKLTF	TRAV7-2	.	TRAJ4	7	-1	-1	14
14	0.000524875	TGTGCAGCAAGTCGGCAAGGAGGGTCTGCGAAGCTCATCTTT	CAASRQGGSAKLIF	TRAV14-3	.	TRAJ57	11	-1	-1	15
14	0.000524875	TGTGCTGCAAGTCAGGGCACTGGGTCTAAGCTGTCATTT	CAASQGTGSKLSF	TRAV5-4	.	TRAJ58	11	-1	-1	15
14	0.000524875	TGTGCTACTGATGCCCATAACAACAATGCCCCACGATTT	CATDAHNNNAPRF	TRAV8-1	.	TRAJ43	12	-1	-1	16
14	0.000524875	TGTGCTACTGATGAGGCTGGAGGCTATAAAGTGGTCTTT	CATDEAGGYKVVF	TRAV8D-1	.	TRAJ12	12	-1	-1	16
14	0.000524875	TGTGCAGTGTGGAATTATAACCAGGGGAAGCTTATCTTT	CAVWNYNQGKLIF	TRAV7D-3	.	TRAJ23	8	-1	-1	11
14	0.000524875	TGTGCAGTGAGCGCAAATTCTGGGACTTACCAGAGGTTT	CAVSANSGTYQRF	TRAV7N-6	.	TRAJ13	11	-1	-1	12
14	0.000524875	TGTGCAGCAAAGGGGGCGGGTTACCAGAACTTCTATTTT	CAAKGAGYQNFYF	TRAV14D-2	.	TRAJ49	9	-1	-1	16
14	0.000524875	TGTGTTCTGGGTGTTGGAGGCTATAAAGTGGTCTTT	CVLGVGGYKVVF	TRAV6D-5	.	TRAJ12	12	-1	-1	14
14	0.000524875	TGTGCTTTGGGCACGGGTTACCAGAACTTCTATTTT	CALGTGYQNFYF	TRAV13-1	.	TRAJ49	9	-1	-1	11
14	0.000524875	TGTGCTCTGGAGAATTCTGGGACTTACCAGAGGTTT	CALENSGTYQRF	TRAV6-6	.	TRAJ13	9	-1	-1	12
14	0.000524875	TGTGCTGCTGAGGATAGCAACTATCAGTTGATCTGG	CAAEDSNYQLIW	TRAV4-3	.	TRAJ33	12	-1	-1	11
14	0.000524875	TGTGCAGTTAATAACTATGCCCAGGGATTAACCTTC	CAVNNYAQGLTF	TRAV7D-5	.	TRAJ26	7	-1	-1	9
14	0.000524875	TGTGCAGCTAGGAACATGGGCTACAAACTTACCTTC	CAARNMGYKLTF	TRAV7D-4	.	TRAJ9	10	-1	-1	6
14	0.000524875	TGTGCAGCAAGCACGGATGCCCAGGGATTAACCTTC	CAASTDAQGLTF	TRAV7-2	.	TRAJ26	12	-1	-1	16
14	0.000524875	TGTGCTACTGATGACAACAATGCCCCACGATTT	CATDDNNAPRF	TRAV8-1	.	TRAJ43	12	-1	-1	13
13	0.000487384	TGTGCAGCAAGCATGCTTGAGGGGAATGACTCGGGATACAACAAACTCACTTTT	CAASMLEGNDSGYNKLTF	TRAV7-2	.	TRAJ11	12	-1	-1	25
13	0.000487384	TGTGCACTGGGGGGAGCTAACACTGGAGCTAACACTGGAAAGCTCACGTTT	CALGGANTGANTGKLTF	TRAV17	.	TRAJ52	13	-1	-1	14
13	0.000487384	TGCGCAGTCAGCCCTATTAATGTTGGTGACAACAGTAAGCTGATTTGG	CAVSPINVGDNSKLIW	TRAV3-3	.	TRAJ38	10	-1	-1	17
13	0.000487384	TGTGCTTTGAGTCCCCTAACAGGCAATACCGGAAAACTCATCTTT	CALSPLTGNTGKLIF	TRAV12D-2	.	TRAJ37	11	-1	-1	16
13	0.000487384	TGTGCTCTGGCCTCGAATAATAATGCAGGTGCCAAGCTCACATTC	CALASNNNAGAKLTF	TRAV6D-7	.	TRAJ39	9	-1	-1	14
13	0.000487384	TGTGCTCTGAGTGCCGCATCTTCTGGCAGCTGGCAACTCATCTTT	CALSAASSGSWQLIF	TRAV12D-3	.	TRAJ22	12	-1	-1	15
13	0.000487384	TGTGCTCTGAGTGATCAACCAGGCAATACCGGAAAACTCATCTTT	CALSDQPGNTGKLIF	TRAV12-1	.	TRAJ37	13	-1	-1	19
13	0.000487384	TGTGCTGTGACCCTCGCCAACTATGGAAATGAGAAAATAACTTTT	CAVTLANYGNEKITF	TRAV9D-1	.	TRAJ48	9	-1	-1	14
13	0.000487384	TGTGCAGCTAGTGAGCAGAACTCGGGATACAACAAACTCACTTTT	CAASEQNSGYNKLTF	TRAV7-4	.	TRAJ11	16	-1	-1	19
13	0.000487384	TGTGCAGCAAGCAGCACCGCAGGAGGAAACTACAAACCTACGTTT	CAASSTAGGNYKPTF	TRAV7-2	.	TRAJ6	12	-1	-1	15
13	0.000487384	TGCGCAGTCAGTCCCCCATCTGGTAGCTTCAATAAGTTGACCTTT	CAVSPPSGSFNKLTF	TRAV3D-3	.	TRAJ4	11	-1	-1	17
13	0.000487384	TGCGCAGTCAGTGCGGCCCCAGAAGGTGCAGATAGACTCACCTTT	CAVSAAPEGADRLTF	TRAV3-3	.	TRAJ45	12	-1	-1	19
13	0.000487384	TGTGTGGTGGGCGCGGACACCAATACAGGCAAATTAACCTTT	CVVGADTNTGKLTF	TRAV11	.	TRAJ27	12	-1	-1	16
13	0.000487384	TGTGCTTTGAGAGGCTCAGGCAATACCGGAAAACTCATCTTT	CALRGSGNTGKLIF	TRAV12D-2	.	TRAJ37	10	-1	-1	16
13	0.000487384	TGTGCTCTGAGTGCGGACTACAGCAACAACAGACTTACTTTG	CALSADYSNNRLTL	TRAV12D-3	.	TRAJ7	12	-1	-1	9
13	0.000487384	TGTGCTGTGAGGGATAGTGGTGGCAGCTGGCAACTCATCTTT	CAVRDSGGSWQLIF	TRAV1	.	TRAJ22	13	-1	-1	20
13	0.000487384	TGTGCAGCTAGTGAGCAGTCTGGAGGCTATAAAGTGGTCTTT	CAASEQSGGYKVVF	TRAV7-4	.	TRAJ12	16	-1	-1	19
13	0.000487384	TGTGCAGCTAGTGAGGATAACTATGCCCAGGGATTAACCTTC	CAASEDNYAQGLTF	TRAV7D-4	.	TRAJ26	14	-1	-1	16
13	0.000487384	TGTGCAGCTAGTGAAGGGACTGGAGGCTATAAAGTGGTCTTT	CAASEGTGGYKVVF	TRAV7-4	.	TRAJ12	13	-1	-1	15
13	0.000487384	TGTGCAGCAACTTATGGGAGCAGTGGCAACAAGCTCATCTTT	CAATYGSSGNKLIF	TRAV14N-3	.	TRAJ32	9	-1	-1	11
13	0.000487384	TGTGCAGCAAGCACGGGACAGGTTGTGGGGCAGCTCACTTTC	CAASTGQVVGQLTF	TRAV7-2	.	TRAJ5	12	-1	-1	17
13	0.000487384	TGTGTTTTGAGCGAGGACTATGCCCAGGGATTAACCTTC	CVLSEDYAQGLTF	TRAV9D-2	.	TRAJ26	12	-1	-1	16
13	0.000487384	TGTGTTCTGGGGAACACCAATACAGGCAAATTAACCTTT	CVLGNTNTGKLTF	TRAV6D-5	.	TRAJ27	10	-1	-1	12
13	0.000487384	TGTGCTCTGGGTGAAAATTCTGGGACTTACCAGAGGTTT	CALGENSGTYQRF	TRAV6-6	.	TRAJ13	13	-1	-1	14
13	0.000487384	TGTGCTGTGAGGGGTCCTGGCAGCTGGCAACTCATCTTT	CAVRGPGSWQLIF	TRAV1	.	TRAJ22	12	-1	-1	16
13	0.000487384	TGTGCTGCTGAGGTTAATAGCAATAACAGAATCTTCTTT	CAAEVNSNNRIFF	TRAV4-3	.	TRAJ31	12	-1	-1	15
13	0.000487384	TGTGCCCCGTTGAACACGGGTTACCAGAACTTCTATTTT	CAPLNTGYQNFYF	TRAV8D-1	.	TRAJ49	4	-1	-1	11
13	0.000487384	TGTGCAGCTCACTCAGGAGGAAACTACAAACCTACGTTT	CAAHSGGNYKPTF	TRAV7D-4	.	TRAJ6	8	-1	-1	11
13	0.000487384	TGTGCAGCTAGCTACACCAATACAGGCAAATTAACCTTT	CAASYTNTGKLTF	TRAV7D-4	.	TRAJ27	10	-1	-1	13
13	0.000487384	TGTGCAGCCATGAATTATAACCAGGGGAAGCTTATCTTT	CAAMNYNQGKLIF	TRAV7-1	.	TRAJ23	6	-1	-1	8
13	0.000487384	TGTGCAGCAATGAATTATAACCAGGGGAAGCTTATCTTT	CAAMNYNQGKLIF	TRAV14-1	.	TRAJ23	9	-1	-1	9
13	0.000487384	TGTGCAGCAAGTTCCGCTGGAGGCTATAAAGTGGTCTTT	CAASSAGGYKVVF	TRAV14N-3	.	TRAJ12	11	-1	-1	16
13	0.000487384	TGCGCAGTCGAAAATACAGGAAACTACAAATACGTCTTT	CAVENTGNYKYVF	TRAV3D-3	.	TRAJ40	8	-1	-1	12
13	0.000487384	TGTGTTTTGAGCGACTATGCAAACAAGATGATCTTT	CVLSDYANKMIF	TRAV9D-2	.	TRAJ47	12	-1	-1	11
13	0.000487384	TGTGTGGTGGAGGGTAGCTTCAATAAGTTGACCTTT	CVVEGSFNKLTF	TRAV11	.	TRAJ4	9	-1	-1	12
13	0.000487384	TGTGCTCTGAGCAATCCCAATAACAGAATCTTCTTT	CALSNPNNRIFF	TRAV12D-3	.	TRAJ31	10	-1	-1	17
13	0.000487384	TGTGCTATAACAGGCAATACCGGAAAACTCATCTTT	CAITGNTGKLIF	TRAV13-3	.	TRAJ37	7	-1	-1	5
13	0.000487384	TGTGCAGTGACGGGTGGCTTCAATAAGTTGACCTTT	CAVTGGFNKLTF	TRAV7D-3	.	TRAJ4	9	-1	-1	12
13	0.000487384	TGTGCAGCAAGCGACATGGGCTACAAACTTACCTTC	CAASDMGYKLTF	TRAV7-2	.	TRAJ9	11	-1	-1	9
13	0.000487384	TGTGCAGAGGGCACTGGGAGTAACAGGCTCACTTTT	CAEGTGSNRLTF	TRAV14-1	.	TRAJ28	6	-1	-1	9
13	0.000487384	TGCGCAGGGGACACAAATGCTTACAAAGTCATCTTT	CAGDTNAYKVIF	TRAV3-3	.	TRAJ30	6	-1	-1	9
13	0.000487384	TGCGCAGCAAATACCAACAAAGTCGTCTTT	CAANTNKVVF	TRAV19	.	TRAJ34	8	-1	-1	9
12	0.000449893	TGTGCACTGGAGGGAATGAGGGAGACATCCTCCTCCTTCAGCAAGCTGGTGTTT	CALEGMRETSSSFSKLVF	TRAV17	.	TRAJ50	13	-1	-1	25
12	0.000449893	TGTGCTCTGAGTGATCGGATGTTATCTGGTAGCTTCAATAAGTTGACCTTT	CALSDRMLSGSFNKLTF	TRAV12D-1	.	TRAJ4	13	-1	-1	18
12	0.000449893	TGTGCACTGGGGGCCATGAATTATGGGAGCAGTGGCAACAAGCTCATCTTT	CALGAMNYGSSGNKLIF	TRAV17	.	TRAJ32	9	-1	-1	14
12	0.000449893	TGTGCTCTCTGGGAGCTGGGATTGTCTAATTACAACGTGCTTTACTTC	CALWELGLSNYNVLYF	TRAV15-1-DV6-1	.	TRAJ21	18	-1	-1	22
12	0.000449893	TGTGCTCTGGGTGATCGATATGGGAGCAGTGGCAACAAGCTCATCTTT	CALGDRYGSSGNKLIF	TRAV6-6	.	TRAJ32	13	-1	-1	18
12	0.000449893	TGTGCAGCAAGTGCAAGGGGGACAGGCAATACCGGAAAACTCATCTTT	CAASARGTGNTGKLIF	TRAV14-1	.	TRAJ37	12	-1	-1	21
12	0.000449893	TGTGCAGCAAGTAAAACGGTTACTGGCAGTGGTGGAAAACTCACTTTG	CAASKTVTGSGGKLTL	TRAV14-1	.	TRAJ44	11	-1	-1	18
12	0.000449893	TGCATTGTGACTGACCCGGGGACACAGGTTGTGGGGCAGCTCACTTTC	CIVTDPGTQVVGQLTF	TRAV2	.	TRAJ5	14	-1	-1	14
12	0.000449893	TGTGTTCTGGGTCCCTTATCTGGTAGCTTCAATAAGTTGACCTTT	CVLGPLSGSFNKLTF	TRAV6D-5	.	TRAJ4	11	-1	-1	15
12	0.000449893	TGTGCTCTGGGTGATCCGGACACCAATACAGGCAAATTAACCTTT	CALGDPDTNTGKLTF	TRAV6-6	.	TRAJ27	13	-1	-1	19
12	0.000449893	TGTGCTCTGAGTGATCGAGGCACCAATACAGGCAAATTAACCTTT	CALSDRGTNTGKLTF	TRAV12-3	.	TRAJ27	13	-1	-1	20
12	0.000449893	TGTGCTCCCCAGAATACTGGAGGACTAAGTGGTAAATTAACATTC	CAPQNTGGLSGKLTF	TRAV6-6	.	TRAJ2	6	-1	-1	11
12	0.000449893	TGTGCTGTGAGGGATATGAATTATAACCAGGGGAAGCTTATCTTT	CAVRDMNYNQGKLIF	TRAV1	.	TRAJ23	13	-1	-1	15
12	0.000449893	TGTGCTATGAGAGAGAGAGGTTCAGCCTTAGGGAGGCTGCATTTT	CAMRERGSALGRLHF	TRAV16D-DV11	.	TRAJ18	14	-1	-1	11
12	0.000449893	TGTGCAGCTAGTGAGCAGAGGTACAGCAACAACAGACTTACTTTG	CAASEQRYSNNRLTL	TRAV7D-4	.	TRAJ7	16	-1	-1	21
12	0.000449893	TGCGCAGTCGGTATGAATAATAATGCAGGTGCCAAGCTCACATTC	CAVGMNNNAGAKLTF	TRAV3-3	.	TRAJ39	8	-1	-1	12
12	0.000449893	TGCGCAGTCAGTGCGGGGACACAGGTTGTGGGGCAGCTCACTTTC	CAVSAGTQVVGQLTF	TRAV3D-3	.	TRAJ5	12	-1	-1	13
12	0.000449893	TGTGCTTTGAGTGATCGCCAGGGAGGCAGAGCTCTGATATTT	CALSDRQGGRALIF	TRAV12D-2	.	TRAJ15	13	-1	-1	17
12	0.000449893	TGTGCTCTGGGTGAACATTATAACCAGGGGAAGCTTATCTTT	CALGEHYNQGKLIF	TRAV6-6	.	TRAJ23	13	-1	-1	16
12	0.000449893	TGTGCTCTGAGTTTTAATACAGGAAACTACAAATACGTCTTT	CALSFNTGNYKYVF	TRAV12D-3	.	TRAJ40	11	-1	-1	13
12	0.000449893	TGTGCTGTGAGAGCATCTTCTGGCAGCTGGCAACTCATCTTT	CAVRASSGSWQLIF	TRAV1	.	TRAJ22	10	-1	-1	12
12	0.000449893	TGTGCTGCTGAGATAACAGGCAATACCGGAAAACTCATCTTT	CAAEITGNTGKLIF	TRAV4-4-DV10	.	TRAJ37	11	-1	-1	12
12	0.000449893	TGTGCTATAGCCCTTATGTCTAATTACAACGTGCTTTACTTC	CAIALMSNYNVLYF	TRAV13D-2	.	TRAJ21	9	-1	-1	15
12	0.000449893	TGTGCCCCTTTGTTATCTGGTAGCTTCAATAAGTTGACCTTT	CAPLLSGSFNKLTF	TRAV6D-7	.	TRAJ4	4	-1	-1	10
12	0.000449893	TGTGCAGTGAGCCCCGGGACTGGAGGCTATAAAGTGGTCTTT	CAVSPGTGGYKVVF	TRAV7D-5	.	TRAJ12	11	-1	-1	11
12	0.000449893	TGTGCAGTGAGCATAGTGACTGGAGGCTATAAAGTGGTCTTT	CAVSIVTGGYKVVF	TRAV7-3	.	TRAJ12	12	-1	-1	17
12	0.000449893	TGTGCAGCAGTCTCTAACACCAATACAGGCAAATTAACCTTT	CAAVSNTNTGKLTF	TRAV10	.	TRAJ27	8	-1	-1	14
12	0.000449893	TGTGCAGCAAGTGATCCAGAAGGTGCAGATAGACTCACCTTT	CAASDPEGADRLTF	TRAV14-3	.	TRAJ45	12	-1	-1	16
12	0.000449893	TGTGCAGCAAGTGAGGGGAGCAGTGGCAACAAGCTCATCTTT	CAASEGSSGNKLIF	TRAV14D-1	.	TRAJ32	12	-1	-1	15
12	0.000449893	TGCGCAGTCAGTTATACAGAAGGTGCAGATAGACTCACCTTT	CAVSYTEGADRLTF	TRAV3-3	.	TRAJ45	11	-1	-1	12
12	0.000449893	TGCGCAGTCAGGCCCGCCGGTAGCTTCAATAAGTTGACCTTT	CAVRPAGSFNKLTF	TRAV3D-3	.	TRAJ4	10	-1	-1	18
12	0.000449893	TGTGTGGTGGGGTCGAATAGCAACTATCAGTTGATCTGG	CVVGSNSNYQLIW	TRAV11	.	TRAJ33	10	-1	-1	16
12	0.000449893	TGTGCTTTTTATGGGAGCAGTGGCAACAAGCTCATCTTT	CAFYGSSGNKLIF	TRAV13-1	.	TRAJ32	7	-1	-1	8
12	0.000449893	TGTGCTTTGGCAACAGGCAATACCGGAAAACTCATCTTT	CALATGNTGKLIF	TRAV13-1	.	TRAJ37	9	-1	-1	11
12	0.000449893	TGTGCAGTGAGCTCAAATTCTGGGACTTACCAGAGGTTT	CAVSSNSGTYQRF	TRAV7-5	.	TRAJ13	11	-1	-1	13
12	0.000449893	TGTGCAGCCGATGACACAAATGCTTACAAAGTCATCTTT	CAADDTNAYKVIF	TRAV14N-3	.	TRAJ30	7	-1	-1	10
12	0.000449893	TGTGCAGCAAGTGCGTCTAATTACAACGTGCTTTACTTC	CAASASNYNVLYF	TRAV14D-1	.	TRAJ21	12	-1	-1	14
12	0.000449893	TGTGCAGCAAGCGGTAATGCAGGTGCCAAGCTCACATTC	CAASGNAGAKLTF	TRAV7-2	.	TRAJ39	11	-1	-1	14
12	0.000449893	TGCGCAGTCATGACTTCCAATACCAACAAAGTCGTCTTT	CAVMTSNTNKVVF	TRAV3D-3	.	TRAJ34	9	-1	-1	13
12	0.000449893	TGTGCTGCTTGGACCAATACAGGCAAATTAACCTTT	CAAWTNTGKLTF	TRAV4D-4	.	TRAJ27	8	-1	-1	12
12	0.000449893	TGTGCTGCTGAAAAAAGCAATAACAGAATCTTCTTT	CAAEKSNNRIFF	TRAV4D-4	.	TRAJ31	10	-1	-1	15
12	0.000449893	TGTGCTGGAACAGGCAATACCGGAAAACTCATCTTT	CAGTGNTGKLIF	TRAV13-1	.	TRAJ37	5	-1	-1	8
12	0.000449893	TGTGCAGTGAGGAATTCTGGGACTTACCAGAGGTTT	CAVRNSGTYQRF	TRAV7D-3	.	TRAJ13	10	-1	-1	12
12	0.000449893	TGTGCAGCTATCAACATGGGCTACAAACTTACCTTC	CAAINMGYKLTF	TRAV14D-2	.	TRAJ9	7	-1	-1	6
12	0.000449893	TGTGCAGCAAGTGATAGCAACTATCAGTTGATCTGG	CAASDSNYQLIW	TRAV14-2	.	TRAJ33	12	-1	-1	12
12	0.000449893	TGCGCAGTCAAGTCTAATTACAACGTGCTTTACTTC	CAVKSNYNVLYF	TRAV3D-3	.	TRAJ21	9	-1	-1	11
11	0.000412402	TGTGCACTGGAGGGCCGCAGGAAGCAGCAAGGCACTGGGTCTAAGCTGTCATTT	CALEGRRKQQGTGSKLSF	TRAV17	.	TRAJ58	13	-1	-1	23
11	0.000412402	TGTGCACCAGGGGGATTCATGGCTACTGGAGGCAATAATAAGCTGACTTTT	CAPGGFMATGGNNKLTF	TRAV20	.	TRAJ56	10	-1	-1	17
11	0.000412402	TGTGCAGCTAGTGAGCTCCCAGCATCTTCTGGCAGCTGGCAACTCATCTTT	CAASELPASSGSWQLIF	TRAV7-4	.	TRAJ22	15	-1	-1	21
11	0.000412402	TGTGCTCTGAGGGAGAATTATGGGAGCAGTGGCAACAAGCTCATCTTT	CALRENYGSSGNKLIF	TRAV12D-3	.	TRAJ32	10	-1	-1	14
11	0.000412402	TGTGCAGCTAGTGAGCGGGCAACTTCAAGTGGCCAGAAGCTGGTTTTT	CAASERATSSGQKLVF	TRAV7D-4	.	TRAJ16	15	-1	-1	18
11	0.000412402	TGCGCAGTCTCCTTGAATACTGGAGGACTAAGTGGTAAATTAACATTC	CAVSLNTGGLSGKLTF	TRAV3D-3	.	TRAJ2	8	-1	-1	13
11	0.000412402	TGCGCAGTCAGCCCTAATTCTGGAGGAAGCAATGCAAAGCTAACCTTC	CAVSPNSGGSNAKLTF	TRAV3-3	.	TRAJ42	10	-1	-1	14
11	0.000412402	TGTGCTCTGAGTGAGGGGGACACAAATGCTTACAAAGTCATCTTT	CALSEGDTNAYKVIF	TRAV12D-3	.	TRAJ30	13	-1	-1	18
11	0.000412402	TGTGCTGTGAGGGATCCTACTTCAAGTGGCCAGAAGCTGGTTTTT	CAVRDPTSSGQKLVF	TRAV1	.	TRAJ16	13	-1	-1	18
11	0.000412402	TGTGCTGCTGACTCTATAACAGGCAATACCGGAAAACTCATCTTT	CAADSITGNTGKLIF	TRAV4-4-DV10	.	TRAJ37	10	-1	-1	14
11	0.000412402	TGTGCTATGAGAGCCACTAGCAACATGGGCTACAAACTTACCTTC	CAMRATSNMGYKLTF	TRAV6-3	.	TRAJ9	12	-1	-1	16
11	0.000412402	TGTGCAGTGAGCATGTGTGCTGGAGGCAATAATAAGCTGACTTTT	CAVSMCAGGNNKLTF	TRAV7-5	.	TRAJ56	12	-1	-1	19
11	0.000412402	TGTGCAGTGAGCATGGGGAGCAACATGGGCTACAAACTTACCTTC	CAVSMGSNMGYKLTF	TRAV7D-3	.	TRAJ9	10	-1	-1	18
11	0.000412402	TGTGCAGCAAGTCCCCTTTCTTCCAATACCAACAAAGTCGTCTTT	CAASPLSSNTNKVVF	TRAV7-2	.	TRAJ34	10	-1	-1	18
11	0.000412402	TGTGCAGCAAAGAATACTGGAGGACTAAGTGGTAAATTAACATTC	CAAKNTGGLSGKLTF	TRAV14D-1	.	TRAJ2	9	-1	-1	11
11	0.000412402	TGTGCTGCTGAAAGGACAGGCAATACCGGAAAACTCATCTTT	CAAERTGNTGKLIF	TRAV4-3	.	TRAJ37	10	-1	-1	15
11	0.000412402	TGTGCTGCCTCTTATGGGAGCAGTGGCAACAAGCTCATCTTT	CAASYGSSGNKLIF	TRAV4-3	.	TRAJ32	7	-1	-1	11
11	0.000412402	TGTGCTATGGCTGCTAACAGTGCAGGGAACAAGCTAACTTTT	CAMAANSAGNKLTF	TRAV13D-1	.	TRAJ17	9	-1	-1	13
11	0.000412402	TGTGCTACTGATGTCGACACAAATGCTTACAAAGTCATCTTT	CATDVDTNAYKVIF	TRAV8D-1	.	TRAJ30	12	-1	-1	15
11	0.000412402	TGTGCGGGGGAGTTATCTGGTAGCTTCAATAAGTTGACCTTT	CAGELSGSFNKLTF	TRAV7-2	.	TRAJ4	4	-1	-1	11
11	0.000412402	TGTGCAGTGAGAACTGGAGGACTAAGTGGTAAATTAACATTC	CAVRTGGLSGKLTF	TRAV7-1	.	TRAJ2	10	-1	-1	12
11	0.000412402	TGTGCAGCTAGTTCATCTTCTGGCAGCTGGCAACTCATCTTT	CAASSSSGSWQLIF	TRAV7-4	.	TRAJ22	11	-1	-1	13
11	0.000412402	TGTGCAGCTAGTCCCGGAGGAAGCAATGCAAAGCTAACCTTC	CAASPGGSNAKLTF	TRAV7-4	.	TRAJ42	11	-1	-1	15
11	0.000412402	TGTGCAGCTAGCCCCCCCACAAATGCTTACAAAGTCATCTTT	CAASPPTNAYKVIF	TRAV7-4	.	TRAJ30	10	-1	-1	17
11	0.000412402	TGTGCAGCAGAAAGGAGGACTGGAGGCTATAAAGTGGTCTTT	CAAERRTGGYKVVF	TRAV7-2	.	TRAJ12	8	-1	-1	16
11	0.000412402	TGTGCAGCAAGTCAGGCTTCTGGCAGCTGGCAACTCATCTTT	CAASQASGSWQLIF	TRAV14-1	.	TRAJ22	11	-1	-1	16
11	0.000412402	TGTGCAGCAAGTGTTACAGGCAATACCGGAAAACTCATCTTT	CAASVTGNTGKLIF	TRAV14D-2	.	TRAJ37	12	-1	-1	15
11	0.000412402	TGTGCAGCAAGCCGGTACTACAGCAACAACAGACTTACTTTG	CAASRYYSNNRLTL	TRAV7-2	.	TRAJ7	11	-1	-1	16
11	0.000412402	TGTGCAGCAAGCATGTCATCTGGCAGCTGGCAACTCATCTTT	CAASMSSGSWQLIF	TRAV10	.	TRAJ22	12	-1	-1	18
11	0.000412402	TGTGCAGCAAGCAATCCTGCCAGTTTGGGGAAACTGCAGTTT	CAASNPASLGKLQF	TRAV10	.	TRAJ24	12	-1	-1	17
11	0.000412402	TGCTCAGCAAGTAGTAGCAACATGGGCTACAAACTTACCTTC	CSASSSNMGYKLTF	TRAV5-1	.	TRAJ9	12	-1	-1	14
11	0.000412402	TGCGCTGCTGAGACTAGCAACATGGGCTACAAACTTACCTTC	CAAETSNMGYKLTF	TRAV4D-2	.	TRAJ9	11	-1	-1	13
11	0.000412402	TGCGCAGTCGAGGTTGACTCGGGATACAACAAACTCACTTTT	CAVEVDSGYNKLTF	TRAV3-1	.	TRAJ11	8	-1	-1	14
11	0.000412402	TGCGCAGTCAGTGCACGGACAAATGCTTACAAAGTCATCTTT	CAVSARTNAYKVIF	TRAV3D-3	.	TRAJ30	12	-1	-1	18
11	0.000412402	TGTGCTCTGAGTGCAGGCAATACCGGAAAACTCATCTTT	CALSAGNTGKLIF	TRAV12-3	.	TRAJ37	12	-1	-1	13
11	0.000412402	TGTGCTCTGAGTATGGACTATGCAAACAAGATGATCTTT	CALSMDYANKMIF	TRAV12-1	.	TRAJ47	11	-1	-1	15
11	0.000412402	TGTGCTGTGAGCGCGGGTAGCAATAACAGAATCTTCTTT	CAVSAGSNNRIFF	TRAV9-1	.	TRAJ31	12	-1	-1	17
11	0.000412402	TGTGCTGCTGAGGATAATGCAGGTGCCAAGCTCACATTC	CAAEDNAGAKLTF	TRAV4-4-DV10	.	TRAJ39	12	-1	-1	13
11	0.000412402	TGTGCTGCTGAAAGCAACATGGGCTACAAACTTACCTTC	CAAESNMGYKLTF	TRAV4D-4	.	TRAJ9	10	-1	-1	12
11	0.000412402	TGTGCAGTGAGCCCTACAGGAAACTACAAATACGTCTTT	CAVSPTGNYKYVF	TRAV7-5	.	TRAJ40	11	-1	-1	14
11	0.000412402	TGTGCAGCTACCCCTAATAGCAATAACAGAATCTTCTTT	CAATPNSNNRIFF	TRAV7-4	.	TRAJ31	9	-1	-1	15
11	0.000412402	TGTGCAGCTAGTGAGCAGAGCAATAACAGAATCTTCTTT	CAASEQSNNRIFF	TRAV7D-4	.	TRAJ31	16	-1	-1	18
11	0.000412402	TGTGCAGCTAGTGAAGGAAGCAATAACAGAATCTTCTTT	CAASEGSNNRIFF	TRAV7-4	.	TRAJ31	13	-1	-1	18
11	0.000412402	TGTGCAGCAAGTGTCGGTTCTGGGACTTACCAGAGGTTT	CAASVGSGTYQRF	TRAV14N-3	.	TRAJ13	12	-1	-1	17
11	0.000412402	TGTGCAGCAAGCGGGAGGGGCAACAATGCCCCACGATTT	CAASGRGNNAPRF	TRAV10	.	TRAJ43	11	-1	-1	20
11	0.000412402	TGCTCAGCAAGAAACACCAATACAGGCAAATTAACCTTT	CSARNTNTGKLTF	TRAV5-1	.	TRAJ27	10	-1	-1	12
11	0.000412402	TGTGTTCTGGCCCCGGGGGGCTACAAACTTACCTTC	CVLAPGGYKLTF	TRAV6-2	.	TRAJ9	9	-1	-1	17
11	0.000412402	TGTGCTCAGAACACGGGTTACCAGAACTTCTATTTT	CAQNTGYQNFYF	TRAV6-7-DV9	.	TRAJ49	6	-1	-1	8
11	0.000412402	TGTGCAGTGAGGAGTGCAGGGAACAAGCTAACTTTT	CAVRSAGNKLTF	TRAV7D-3	.	TRAJ17	10	-1	-1	12
11	0.000412402	TGTGCAGTGAGATGTAGCAATAACAGAATCTTCTTT	CAVRCSNNRIFF	TRAV7-5	.	TRAJ31	10	-1	-1	14
11	0.000412402	TGTGCAGCAAGCAAGAGCAATAACAGAATCTTCTTT	CAASKSNNRIFF	TRAV10	.	TRAJ31	12	-1	-1	15
11	0.000412402	TGCGCAGTCAACAGTGCAGGGAACAAGCTAACTTTT	CAVNSAGNKLTF	TRAV3-1	.	TRAJ17	9	-1	-1	9
11	0.000412402	TGTGCTTTGAGTGAGGGGGGGAAGCTTATCTTT	CALSEGGKLIF	TRAV12-2	.	TRAJ23	13	-1	-1	17
11	0.000412402	TGTGGGGGGAGTGCAGGGAACAAGCTAACTTTT	CGGSAGNKLTF	TRAV6-3	.	TRAJ17	3	-1	-1	9
11	0.000412402	TGTGCTCTTAAGAAAATAACTTTT	CALKKITF	TRAV12-3	.	TRAJ48	7	-1	-1	10
10	0.000374911	TGTGCTCTGGGTGATCAGCCTCCTAACAGTGCAGGGAACAAGCTAACTTTT	CALGDQPPNSAGNKLTF	TRAV6-6	.	TRAJ17	13	-1	-1	22
10	0.000374911	TGCGCTCTCTCGGAACTCGCCGCGGGCACCAATACAGGCAAATTAACCTTT	CALSELAAGTNTGKLTF	TRAV15-2-DV6-2	.	TRAJ27	16	-1	-1	26
10	0.000374911	TGTGCTGTGAGGAGGATAGCATCCTCCTCCTTCAGCAAGCTGGTGTTT	CAVRRIASSSFSKLVF	TRAV9-4	.	TRAJ50	10	-1	-1	15
10	0.000374911	TGTGCAGCAAGTGCAACCACTGGAGCTAACACTGGAAAGCTCACGTTT	CAASATTGANTGKLTF	TRAV14N-3	.	TRAJ52	12	-1	-1	17
10	0.000374911	TGTGCAGCAAGGAGAGGGAAGACAGAAGGTGCAGATAGACTCACCTTT	CAARRGKTEGADRLTF	TRAV10	.	TRAJ45	10	-1	-1	21
10	0.000374911	TGCGCAGTCAGATCTATGAATACAGAAGGTGCAGATAGACTCACCTTT	CAVRSMNTEGADRLTF	TRAV3-3	.	TRAJ45	10	-1	-1	19
10	0.000374911	TGTGCTCTGAGTGATCAGGGAGGTAGCTTCAATAAGTTGACCTTT	CALSDQGGSFNKLTF	TRAV12D-3	.	TRAJ4	13	-1	-1	21
10	0.000374911	TGTGCTCTGAGGGGGGGGCCCCCCAATACAGGCAAATTAACCTTT	CALRGGPPNTGKLTF	TRAV12D-3	.	TRAJ27	10	-1	-1	22
10	0.000374911	TGTGCTGTGAGGCTACCAGGCACTGGGAGTAACAGGCTCACTTTT	CAVRLPGTGSNRLTF	TRAV9D-1	.	TRAJ28	10	-1	-1	12
10	0.000374911	TGTGCTGCAAGTGAGAGGGGAGCTAACACTGGAAAGCTCACGTTT	CAASERGANTGKLTF	TRAV5-4	.	TRAJ52	12	-1	-1	18
10	0.000374911	TGTGCAGCAAGCTTGACTAACAGTGCAGGGAACAAGCTAACTTTT	CAASLTNSAGNKLTF	TRAV7-2	.	TRAJ17	11	-1	-1	13
10	0.000374911	TGTGTTCTGGGCGCCTCAGGAGGAAACTACAAACCTACGTTT	CVLGASGGNYKPTF	TRAV6-2	.	TRAJ6	10	-1	-1	13
10	0.000374911	TGTGTGGTGGGCGCTAAGACTAATTACAACGTGCTTTACTTC	CVVGAKTNYNVLYF	TRAV11	.	TRAJ21	12	-1	-1	19
10	0.000374911	TGTGCTTTGGTGACTAGCAACATGGGCTACAAACTTACCTTC	CALVTSNMGYKLTF	TRAV13-1	.	TRAJ9	9	-1	-1	13
10	0.000374911	TGTGCTCTGAGTGATGACACAAATGCTTACAAAGTCATCTTT	CALSDDTNAYKVIF	TRAV6-7-DV9	.	TRAJ30	13	-1	-1	13
10	0.000374911	TGTGCTCTGAGTGAAATGTCTAATTACAACGTGCTTTACTTC	CALSEMSNYNVLYF	TRAV12D-1	.	TRAJ21	13	-1	-1	15
10	0.000374911	TGTGCTATGAGAGAAAGAACTGGAGGCTATAAAGTGGTCTTT	CAMRERTGGYKVVF	TRAV16D-DV11	.	TRAJ12	13	-1	-1	18
10	0.000374911	TGTGCTATAGGGCTATGTCGAAACAACAATGCCCCACGATTT	CAIGLCRNNNAPRF	TRAV13-2	.	TRAJ43	9	-1	-1	21
10	0.000374911	TGTGCAGCTAGTGGGGGTGGCAGTGGTGGAAAACTCACTTTG	CAASGGGSGGKLTL	TRAV7D-4	.	TRAJ44	12	-1	-1	17
10	0.000374911	TGTGCAGCTAGGGGGGATTATAACCAGGGGAAGCTTATCTTT	CAARGDYNQGKLIF	TRAV7D-4	.	TRAJ23	10	-1	-1	16
10	0.000374911	TGTGCAGCACTGTTATCTGGTAGCTTCAATAAGTTGACCTTT	CAALLSGSFNKLTF	TRAV7-2	.	TRAJ4	8	-1	-1	10
10	0.000374911	TGTGCAGCAAGCCAGGGGACTGGAGGCTATAAAGTGGTCTTT	CAASQGTGGYKVVF	TRAV7-2	.	TRAJ12	11	-1	-1	14
10	0.000374911	TGTGCAGCAAATTCTGGAGGAAGCAATGCAAAGCTAACCTTC	CAANSGGSNAKLTF	TRAV14-1	.	TRAJ42	9	-1	-1	9
10	0.000374911	TGCGCAGCAGGCAGTGGAGGCAGCAATTACAAACTGACATTT	CAAGSGGSNYKLTF	TRAV19	.	TRAJ53	10	-1	-1	11
10	0.000374911	TGTGCTTACAGAGGTTCAGCCTTAGGGAGGCTGCATTTT	CAYRGSALGRLHF	TRAV13-1	.	TRAJ18	6	-1	-1	9
10	0.000374911	TGTGCTCTGTCATCCTCCTCCTTCAGCAAGCTGGTGTTT	CALSSSSFSKLVF	TRAV6-7-DV9	.	TRAJ50	8	-1	-1	10
10	0.000374911	TGTGCTGCTGAGACTTCAAGTGGCCAGAAGCTGGTTTTT	CAAETSSGQKLVF	TRAV4D-3	.	TRAJ16	11	-1	-1	12
10	0.000374911	TGTGCTGCAAAGTTGACAGGAAACTACAAATACGTCTTT	CAAKLTGNYKYVF	TRAV5-4	.	TRAJ40	9	-1	-1	15
10	0.000374911	TGTGCACTGGAGGCCAACATGGGCTACAAACTTACCTTC	CALEANMGYKLTF	TRAV17	.	TRAJ9	12	-1	-1	14
10	0.000374911	TGTGCAGTCCCATCTTCTGGCAGCTGGCAACTCATCTTT	CAVPSSGSWQLIF	TRAV7D-3	.	TRAJ22	7	-1	-1	10
10	0.000374911	TGTGCAGTGAGCAAGTACAGCAACAACAGACTTACTTTG	CAVSKYSNNRLTL	TRAV7-1	.	TRAJ7	12	-1	-1	15
10	0.000374911	TGTGCAGCAAGTCCCCCGGGTTACCAGAACTTCTATTTT	CAASPPGYQNFYF	TRAV14D-1	.	TRAJ49	11	-1	-1	16
10	0.000374911	TGTGCAGCAAGCGGAGGCAATACCGGAAAACTCATCTTT	CAASGGNTGKLIF	TRAV7-2	.	TRAJ37	11	-1	-1	14
10	0.000374911	TGTGCAGCAAGGGAAGGCACTGGGTCTAAGCTGTCATTT	CAAREGTGSKLSF	TRAV14-2	.	TRAJ58	10	-1	-1	13
10	0.000374911	TGTGCAGCAAGGAGGAATAGCAATAACAGAATCTTCTTT	CAARRNSNNRIFF	TRAV14-2	.	TRAJ31	10	-1	-1	13
10	0.000374911	TGTGCAGCAAGATCCAACATGGGCTACAAACTTACCTTC	CAARSNMGYKLTF	TRAV7-2	.	TRAJ9	10	-1	-1	14
10	0.000374911	TGCTCAGCAAGTATAAGTAGCAATAACAGAATCTTCTTT	CSASISSNNRIFF	TRAV5-1	.	TRAJ31	12	-1	-1	17
10	0.000374911	TGCGCAGTCAGTGAGCCTGGAGGCTATAAAGTGGTCTTT	CAVSEPGGYKVVF	TRAV3D-3	.	TRAJ12	12	-1	-1	16
10	0.000374911	TGCGCAGTCAGGGACACGGGTTACCAGAACTTCTATTTT	CAVRDTGYQNFYF	TRAV3-4	.	TRAJ49	10	-1	-1	13
10	0.000374911	TGCGCAGCCCTTATGGATAGCAACTATCAGTTGATCTGG	CAALMDSNYQLIW	TRAV3-3	.	TRAJ33	6	-1	-1	12
10	0.000374911	TGCGCAGCCCGTACAGAAGGTGCAGATAGACTCACCTTT	CAARTEGADRLTF	TRAV19	.	TRAJ45	7	-1	-1	11
10	0.000374911	TGTGCTCTGGACCAGGGAGGCAGAGCTCTGATATTT	CALDQGGRALIF	TRAV6D-7	.	TRAJ15	9	-1	-1	10
10	0.000374911	TGTGCTGCTGTCACCAATACAGGCAAATTAACCTTT	CAAVTNTGKLTF	TRAV4D-3	.	TRAJ27	9	-1	-1	11
10	0.000374911	TGTGCCTCTGGGGTGGGAGGCAGAGCTCTGATATTT	CASGVGGRALIF	TRAV8D-1	.	TRAJ15	4	-1	-1	14
10	0.000374911	TGTGCACCCAACACCAATACAGGCAAATTAACCTTT	CAPNTNTGKLTF	TRAV7D-3	.	TRAJ27	5	-1	-1	9
10	0.000374911	TGTGCAGTGAGAGGAGGAAACTACAAACCTACGTTT	CAVRGGNYKPTF	TRAV7D-3	.	TRAJ6	10	-1	-1	11
10	0.000374911	TGTGCAGCAACCAATTCTGGGACTTACCAGAGGTTT	CAATNSGTYQRF	TRAV10D	.	TRAJ13	9	-1	-1	12
10	0.000374911	TGCGCAGTCAACACCAATACAGGCAAATTAACCTTT	CAVNTNTGKLTF	TRAV3-3	.	TRAJ27	9	-1	-1	9
10	0.000374911	TGTGCAGCAAGCCCCCCGAGAAAGCTCACGTTT	CAASPPRKLTF	TRAV7-2	.	TRAJ52	11	-1	-1	19
10	0.000374911	TGTGCAGCAAACATGGGCTACAAACTTACCTTC	CAANMGYKLTF	TRAV14D-2	.	TRAJ9	9	-1	-1	9
10	0.000374911	TGTGCGGAGGGAAATAACAGAATCTTCTTT	CAEGNNRIFF	TRAV7D-3	.	TRAJ31	4	-1	-1	12
10	0.000374911	TGTGCAGCCCCGAACTTCTATTTT	CAAPNFYF	TRAV14D-2	.	TRAJ49	7	-1	-1	11
9	0.00033742	TGTGCTCTGGGGGGGGAGGATACTGGAGGACTAAGTGGTAAATTAACATTC	CALGGEDTGGLSGKLTF	TRAV6-6	.	TRAJ2	10	-1	-1	19
9	0.00033742	TGTGCTATGACCCCTATGTTATCTGGTAGCTTCAATAAGTTGACCTTT	CAMTPMLSGSFNKLTF	TRAV6-3	.	TRAJ4	9	-1	-1	15
9	0.00033742	TGTGCTATGAGAGAGGGATCGGACTACAGCAACAACAGACTTACTTTG	CAMREGSDYSNNRLTL	TRAV16D-DV11	.	TRAJ7	16	-1	-1	19
9	0.00033742	TGTGCTCTGGGTGCCCCGGACTACAGCAACAACAGACTTACTTTG	CALGAPDYSNNRLTL	TRAV6-6	.	TRAJ7	12	-1	-1	15
9	0.00033742	TGTGCAGCTAGTGAGTCCTACCAGGGAGGCAGAGCTCTGATATTT	CAASESYQGGRALIF	TRAV7-4	.	TRAJ15	14	-1	-1	16
9	0.00033742	TGTGCAGCAACTCCCGCAACTTCAAGTGGCCAGAAGCTGGTTTTT	CAATPATSSGQKLVF	TRAV14D-2	.	TRAJ16	9	-1	-1	14
9	0.00033742	TGTGCAGCAAGTGCTCCGAATTATAACCAGGGGAAGCTTATCTTT	CAASAPNYNQGKLIF	TRAV14N-3	.	TRAJ23	12	-1	-1	17
9	0.00033742	TGTGCAGCAAGTGCAAGGGACACGGGTTACCAGAACTTCTATTTT	CAASARDTGYQNFYF	TRAV14-2	.	TRAJ49	12	-1	-1	19
9	0.00033742	TGTGCAGCAAGCCCGAATGTTGGTGACAACAGTAAGCTGATTTGG	CAASPNVGDNSKLIW	TRAV10	.	TRAJ38	11	-1	-1	15
9	0.00033742	TGCGCAGTCAGTGCAATATCTGGTAGCTTCAATAAGTTGACCTTT	CAVSAISGSFNKLTF	TRAV3-1	.	TRAJ4	12	-1	-1	16
9	0.00033742	TGTGTTTTGAGCGGGTACCAGGGAGGCAGAGCTCTGATATTT	CVLSGYQGGRALIF	TRAV9-2	.	TRAJ15	2	-1	-1	15
9	0.00033742	TGTGTGGTGGGCGCCGAAGGAGGAAACTACAAACCTACGTTT	CVVGAEGGNYKPTF	TRAV11	.	TRAJ6	12	-1	-1	17
9	0.00033742	TGTGCTCTGGCCCCGGACTACAGCAACAACAGACTTACTTTG	CALAPDYSNNRLTL	TRAV6-6	.	TRAJ7	9	-1	-1	12
9	0.00033742	TGTGCTCTGGGTGATGTGGACTATGCAAACAAGATGATCTTT	CALGDVDYANKMIF	TRAV6N-5	.	TRAJ47	13	-1	-1	18
9	0.00033742	TGTGCTCTGAGTGGTCAAGGAGGGTCTGCGAAGCTCATCTTT	CALSGQGGSAKLIF	TRAV12-3	.	TRAJ57	12	-1	-1	14
9	0.00033742	TGTGCTCTGAGTGGGATGTCTAATTACAACGTGCTTTACTTC	CALSGMSNYNVLYF	TRAV12D-1	.	TRAJ21	12	-1	-1	15
9	0.00033742	TGTGCTGTGAGAGTATCTGGTAGCTTCAATAAGTTGACCTTT	CAVRVSGSFNKLTF	TRAV1	.	TRAJ4	10	-1	-1	13
9	0.00033742	TGTGCTGCTGAGGAGGGTAACTATGCCCAGGGATTAACCTTC	CAAEEGNYAQGLTF	TRAV4-3	.	TRAJ26	12	-1	-1	17
9	0.00033742	TGTGCTATGAGAGACCCTGGCAGTGGTGGAAAACTCACTTTG	CAMRDPGSGGKLTL	TRAV16D-DV11	.	TRAJ44	13	-1	-1	16
9	0.00033742	TGTGCTATGAGAGAAGGGACTGGAGGCTATAAAGTGGTCTTT	CAMREGTGGYKVVF	TRAV16D-DV11	.	TRAJ12	13	-1	-1	15
9	0.00033742	TGTGCTACTGATGAGGGCCAGGGAGGCAGAGCTCTGATATTT	CATDEGQGGRALIF	TRAV8-1	.	TRAJ15	12	-1	-1	17
9	0.00033742	TGTGCAGTGGGCGGAAATAACTATGCCCAGGGATTAACCTTC	CAVGGNNYAQGLTF	TRAV7-3	.	TRAJ26	8	-1	-1	13
9	0.00033742	TGTGCAGTGAGCCTAGCAGGCAATACCGGAAAACTCATCTTT	CAVSLAGNTGKLIF	TRAV7D-5	.	TRAJ37	11	-1	-1	16
9	0.00033742	TGTGCAGTGAGCCGACCTACTGGAGGCTATAAAGTGGTCTTT	CAVSRPTGGYKVVF	TRAV7D-5	.	TRAJ12	11	-1	-1	18
9	0.00033742	TGTGCAGCTAGTGAGGGGACTGGAGGCTATAAAGTGGTCTTT	CAASEGTGGYKVVF	TRAV7D-4	.	TRAJ12	14	-1	-1	14
9	0.00033742	TGTGCAGCTAGGTTCTACCAGGGAGGCAGAGCTCTGATATTT	CAARFYQGGRALIF	TRAV7-4	.	TRAJ15	10	-1	-1	14
9	0.00033742	TGTGCAGCAAGTCTCTCTGGTAGCTTCAATAAGTTGACCTTT	CAASLSGSFNKLTF	TRAV14D-1	.	TRAJ4	11	-1	-1	15
9	0.00033742	TGTGCAGCAAGTGCCAGGTATAACCAGGGGAAGCTTATCTTT	CAASARYNQGKLIF	TRAV14-1	.	TRAJ23	12	-1	-1	18
9	0.00033742	TGTGCAGCAAGTGCAGGGTATAACCAGGGGAAGCTTATCTTT	CAASAGYNQGKLIF	TRAV14D-1	.	TRAJ23	12	-1	-1	18
9	0.00033742	TGTGCAGCAAGTGCAACTTCAAGTGGCCAGAAGCTGGTTTTT	CAASATSSGQKLVF	TRAV14-1	.	TRAJ16	12	-1	-1	12
9	0.00033742	TGTGCAGCAAGTGAGGCAGAAGGTGCAGATAGACTCACCTTT	CAASEAEGADRLTF	TRAV14-2	.	TRAJ45	12	-1	-1	16
9	0.00033742	TGTGCAGCAAGTACATCTTCTGGCAGCTGGCAACTCATCTTT	CAASTSSGSWQLIF	TRAV14D-1	.	TRAJ22	11	-1	-1	13
9	0.00033742	TGTGCAGCAAGCATGAACCAGGGAGGCAGAGCTCTGATATTT	CAASMNQGGRALIF	TRAV7-2	.	TRAJ15	12	-1	-1	16
9	0.00033742	TGTGTTCTGCTCATGGATAGCAACTATCAGTTGATCTGG	CVLLMDSNYQLIW	TRAV6-1	.	TRAJ33	8	-1	-1	11
9	0.00033742	TGTGCTCTGAGTGGGAGCAGTGGCAACAAGCTCATCTTT	CALSGSSGNKLIF	TRAV12-3	.	TRAJ32	12	-1	-1	11
9	0.00033742	TGTGCTCTGAGTGATGGTGACAACAGTAAGCTGATTTGG	CALSDGDNSKLIW	TRAV12-3	.	TRAJ38	13	-1	-1	14
9	0.00033742	TGTGCTGTGAGCGCGAATAACAACAATGCCCCACGATTT	CAVSANNNNAPRF	TRAV9-1	.	TRAJ43	12	-1	-1	15
9	0.00033742	TGTGCAGCCCCCTCAGGAGGAAACTACAAACCTACGTTT	CAAPSGGNYKPTF	TRAV7-2	.	TRAJ6	7	-1	-1	10
9	0.00033742	TGTGCAGCAAGTTCAAATTCTGGGACTTACCAGAGGTTT	CAASSNSGTYQRF	TRAV14-2	.	TRAJ13	11	-1	-1	13
9	0.00033742	TGTGCAGCAAGTGTAACAGGAAACTACAAATACGTCTTT	CAASVTGNYKYVF	TRAV14-2	.	TRAJ40	12	-1	-1	15
9	0.00033742	TGTGCAGCAAGTGCAAACTATGCCCAGGGATTAACCTTC	CAASANYAQGLTF	TRAV14D-2	.	TRAJ26	12	-1	-1	15
9	0.00033742	TGTGCAGCAAGCATGGCGGGTTACCAGAACTTCTATTTT	CAASMAGYQNFYF	TRAV7-2	.	TRAJ49	12	-1	-1	16
9	0.00033742	TGTGCTTTGAGCCCCTCTACAGGCAAATTAACCTTT	CALSPSTGKLTF	TRAV12D-2	.	TRAJ27	10	-1	-1	17
9	0.00033742	TGTGCTCTGAGTAACTATGCCCAGGGATTAACCTTC	CALSNYAQGLTF	TRAV12-3	.	TRAJ26	11	-1	-1	11
9	0.00033742	TGTGCTGCTGGGGGCTATGCCCAGGGATTAACCTTC	CAAGGYAQGLTF	TRAV4D-4	.	TRAJ26	9	-1	-1	14
9	0.00033742	TGTGCGATAACAGGCAATACCGGAAAACTCATCTTT	CAITGNTGKLIF	TRAV5-4	.	TRAJ37	4	-1	-1	6
9	0.00033742	TGTGCAGTCACAGGCTTTGCAAGTGCGCTGACATTT	CAVTGFASALTF	TRAV7-3	.	TRAJ35	7	-1	-1	9
9	0.00033742	TGTGCAGCAAGTGATGCAGGTGCCAAGCTCACATTC	CAASDAGAKLTF	TRAV14-2	.	TRAJ39	12	-1	-1	13
9	0.00033742	TGTGCAGCAAGTGACATGGGCTACAAACTTACCTTC	CAASDMGYKLTF	TRAV14D-2	.	TRAJ9	12	-1	-1	13
9	0.00033742	TGTGCAGCAAGCGAGAGCAACTATCAGTTGATCTGG	CAASESNYQLIW	TRAV7-2	.	TRAJ33	11	-1	-1	15
9	0.00033742	TGTGCAGCAAGACGGAGCAATAACAGAATCTTCTTT	CAARRSNNRIFF	TRAV14-2	.	TRAJ31	10	-1	-1	15
9	0.00033742	TGCGCGTCGCCTAATTACAACGTGCTTTACTTC	CASPNYNVLYF	TRAV3-1	.	TRAJ21	4	-1	-1	10
9	0.00033742	TGCGCAGTCAGTGGGGGTGCCAAGCTCACATTC	CAVSGGAKLTF	TRAV3-3	.	TRAJ39	12	-1	-1	15
8	0.000299929	TGTGCTCTCTGGGAGCTGGCGAGTGGAGGCAGCAATTACAAACTGACATTT	CALWELASGGSNYKLTF	TRAV15-1-DV6-1	.	TRAJ53	18	-1	-1	21
8	0.000299929	TGTGCTGTGAGGCTCATAGATAGAGGTTCAGCCTTAGGGAGGCTGCATTTT	CAVRLIDRGSALGRLHF	TRAV1	.	TRAJ18	11	-1	-1	15
8	0.000299929	TGTGCTTTGAGTGAGGTCGCCTCAGGAGGAAACTACAAACCTACGTTT	CALSEVASGGNYKPTF	TRAV12D-2	.	TRAJ6	13	-1	-1	19
8	0.000299929	TGTGCTCTCTGGGAGCTCGCATCTTCTGGCAGCTGGCAACTCATCTTT	CALWELASSGSWQLIF	TRAV15-1-DV6-1	.	TRAJ22	16	-1	-1	18
8	0.000299929	TGTGCTGTGAGCGCGAGTTATGGGAGCAGTGGCAACAAGCTCATCTTT	CAVSASYGSSGNKLIF	TRAV9-1	.	TRAJ32	12	-1	-1	17
8	0.000299929	TGTGCTGTGAGGGATCGGGGAACAGGCAATACCGGAAAACTCATCTTT	CAVRDRGTGNTGKLIF	TRAV1	.	TRAJ37	13	-1	-1	20
8	0.000299929	TGTGCTATGAGAGTGAGCGGTGGAGCTAACACTGGAAAGCTCACGTTT	CAMRVSGGANTGKLTF	TRAV16N	.	TRAJ52	12	-1	-1	20
8	0.000299929	TGCGCTCTCTCGGTCATGTTATCTGGTAGCTTCAATAAGTTGACCTTT	CALSVMLSGSFNKLTF	TRAV15D-2-DV6D-2	.	TRAJ4	12	-1	-1	14
8	0.000299929	TGTGCTCTGGGTGATCCCTCAGGAGGAAACTACAAACCTACGTTT	CALGDPSGGNYKPTF	TRAV6D-7	.	TRAJ6	13	-1	-1	16
8	0.000299929	TGTGCTCTGACCTCCATAACAGGCAATACCGGAAAACTCATCTTT	CALTSITGNTGKLIF	TRAV6-5	.	TRAJ37	9	-1	-1	15
8	0.000299929	TGTGCTGTGAGGGATCCCGGGACTGGAGGCTATAAAGTGGTCTTT	CAVRDPGTGGYKVVF	TRAV1	.	TRAJ12	13	-1	-1	18
8	0.000299929	TGTGCTGCAAGTGTATCGAACACGGGTTACCAGAACTTCTATTTT	CAASVSNTGYQNFYF	TRAV5-4	.	TRAJ49	12	-1	-1	15
8	0.000299929	TGTGCTGGATTATACACTGGAGCTAACACTGGAAAGCTCACGTTT	CAGLYTGANTGKLTF	TRAV4-4-DV10	.	TRAJ52	6	-1	-1	13
8	0.000299929	TGTGCTATGGAACGTGGCAACTATGGAAATGAGAAAATAACTTTT	CAMERGNYGNEKITF	TRAV13-4-DV7	.	TRAJ48	12	-1	-1	17
8	0.000299929	TGTGCAGCTAGGCCTCCATCTTCTGGCAGCTGGCAACTCATCTTT	CAARPPSSGSWQLIF	TRAV7-4	.	TRAJ22	10	-1	-1	16
8	0.000299929	TGTGCAGCAAGTGCGGGGTACCAGGGAGGCAGAGCTCTGATATTT	CAASAGYQGGRALIF	TRAV14D-1	.	TRAJ15	12	-1	-1	18
8	0.000299929	TGTGCAGCAAGCCCGACATCTTCTGGCAGCTGGCAACTCATCTTT	CAASPTSSGSWQLIF	TRAV10D	.	TRAJ22	11	-1	-1	16
8	0.000299929	TGCGCTGCTGGAAGTTATGGGAGCAGTGGCAACAAGCTCATCTTT	CAAGSYGSSGNKLIF	TRAV4D-2	.	TRAJ32	9	-1	-1	14
8	0.000299929	TGCGCAGTCAGTGGGGGGATGTCTAATTACAACGTGCTTTACTTC	CAVSGGMSNYNVLYF	TRAV3-1	.	TRAJ21	12	-1	-1	18
8	0.000299929	TGTGTGGTGGGCTATAACACCAATACAGGCAAATTAACCTTT	CVVGYNTNTGKLTF	TRAV11	.	TRAJ27	11	-1	-1	12
8	0.000299929	TGTGCTTGGGGGAAGGGAAATGCAGGTGCCAAGCTCACATTC	CAWGKGNAGAKLTF	TRAV13-1	.	TRAJ39	6	-1	-1	18
8	0.000299929	TGTGCTCTCTGGGAGCTGAATAGCAATAACAGAATCTTCTTT	CALWELNSNNRIFF	TRAV15-1-DV6-1	.	TRAJ31	17	-1	-1	17
8	0.000299929	TGTGCTCTGAGTGCAACAGAAGGTGCAGATAGACTCACCTTT	CALSATEGADRLTF	TRAV12-3	.	TRAJ45	12	-1	-1	15
8	0.000299929	TGTGCTGCTGGACCTGGAGCTAACACTGGAAAGCTCACGTTT	CAAGPGANTGKLTF	TRAV4-4-DV10	.	TRAJ52	9	-1	-1	13
8	0.000299929	TGTGCAGTGAGCCCCTACCAGGGAGGCAGAGCTCTGATATTT	CAVSPYQGGRALIF	TRAV7D-5	.	TRAJ15	11	-1	-1	13
8	0.000299929	TGTGCAGTGAGCATGGGTAGTAGCAATAACAGAATCTTCTTT	CAVSMGSSNNRIFF	TRAV7D-3	.	TRAJ31	10	-1	-1	20
8	0.000299929	TGTGCAGCTTCATCGAACACGGGTTACCAGAACTTCTATTTT	CAASSNTGYQNFYF	TRAV14-2	.	TRAJ49	7	-1	-1	12
8	0.000299929	TGTGCAGCTAGTGTGAACACGGGTTACCAGAACTTCTATTTT	CAASVNTGYQNFYF	TRAV7-4	.	TRAJ49	12	-1	-1	14
8	0.000299929	TGTGCAGCTAGTGAGCGACGGGGCAACAACAGACTTACTTTG	CAASERRGNNRLTL	TRAV7D-4	.	TRAJ7	15	-1	-1	22
8	0.000299929	TGTGCAGCAGGGTTATCTGGTAGCTTCAATAAGTTGACCTTT	CAAGLSGSFNKLTF	TRAV7-2	.	TRAJ4	8	-1	-1	11
8	0.000299929	TGTGCAGCAAGTGGGGACTCGGGATACAACAAACTCACTTTT	CAASGDSGYNKLTF	TRAV14D-2	.	TRAJ11	12	-1	-1	15
8	0.000299929	TGTGCAGCAAGCCAATCTTCTGGCAGCTGGCAACTCATCTTT	CAASQSSGSWQLIF	TRAV14-2	.	TRAJ22	10	-1	-1	14
8	0.000299929	TGCGCAGTCACGTCGAACACGGGTTACCAGAACTTCTATTTT	CAVTSNTGYQNFYF	TRAV3-3	.	TRAJ49	9	-1	-1	12
8	0.000299929	TGCGCAGTCAGGAATACAGAAGGTGCAGATAGACTCACCTTT	CAVRNTEGADRLTF	TRAV3-4	.	TRAJ45	10	-1	-1	13
8	0.000299929	TGTGTGGGCTCCTCAGGAGGAAACTACAAACCTACGTTT	CVGSSGGNYKPTF	TRAV11	.	TRAJ6	6	-1	-1	10
8	0.000299929	TGTGCTTTGGAAAGGGACTATGCCCAGGGATTAACCTTC	CALERDYAQGLTF	TRAV13-1	.	TRAJ26	11	-1	-1	16
8	0.000299929	TGTGCTCTGGGTCGGAATTCTGGGACTTACCAGAGGTTT	CALGRNSGTYQRF	TRAV6-6	.	TRAJ13	11	-1	-1	15
8	0.000299929	TGTGCTCTGAGTGATCTGGATGGGACTTACCAGAGGTTT	CALSDLDGTYQRF	TRAV12D-3	.	TRAJ13	13	-1	-1	20
8	0.000299929	TGTGCTCTGAGCCTCAATAGCAATAACAGAATCTTCTTT	CALSLNSNNRIFF	TRAV6-5	.	TRAJ31	10	-1	-1	15
8	0.000299929	TGTGCTGTGAGGTCCAACATGGGCTACAAACTTACCTTC	CAVRSNMGYKLTF	TRAV1	.	TRAJ9	11	-1	-1	14
8	0.000299929	TGTGCTGTGAGGGGGACTGGAGGCTATAAAGTGGTCTTT	CAVRGTGGYKVVF	TRAV9-1	.	TRAJ12	10	-1	-1	11
8	0.000299929	TGTGCTGCTGAGAATAATGCAGGTGCCAAGCTCACATTC	CAAENNAGAKLTF	TRAV4-3	.	TRAJ39	11	-1	-1	12
8	0.000299929	TGTGCTATGGAACCGGCGGGTTACCAGAACTTCTATTTT	CAMEPAGYQNFYF	TRAV13D-1	.	TRAJ49	12	-1	-1	16
8	0.000299929	TGTGCGGACATAACAGGCAATACCGGAAAACTCATCTTT	CADITGNTGKLIF	TRAV4-3	.	TRAJ37	4	-1	-1	9
8	0.000299929	TGTGCAGCTAGTCACCAGGGAGGCAGAGCTCTGATATTT	CAASHQGGRALIF	TRAV7-4	.	TRAJ15	11	-1	-1	13
8	0.000299929	TGTGCAGCAAGTGGGAGTGCAGGGAACAAGCTAACTTTT	CAASGSAGNKLTF	TRAV14D-2	.	TRAJ17	12	-1	-1	15
8	0.000299929	TGTGCAGCAAGTGAGGCGGGTTACCAGAACTTCTATTTT	CAASEAGYQNFYF	TRAV14-2	.	TRAJ49	12	-1	-1	16
8	0.000299929	TGTGCAGCAAGCAACTCGGGATACAACAAACTCACTTTT	CAASNSGYNKLTF	TRAV7-2	.	TRAJ11	12	-1	-1	13
8	0.000299929	TGTGCAGATAATAACACCAATACAGGCAAATTAACCTTT	CADNNTNTGKLTF	TRAV7-2	.	TRAJ27	6	-1	-1	10
8	0.000299929	TGCGCTCTCTCGGAACCCCCTAATAACAGAATCTTCTTT	CALSEPPNNRIFF	TRAV15D-2-DV6D-2	.	TRAJ31	15	-1	-1	21
8	0.000299929	TGCGCAGTCCCTCACCCGGGATACAACAAACTCACTTTT	CAVPHPGYNKLTF	TRAV3-1	.	TRAJ11	8	-1	-1	16
8	0.000299929	TGCGCAGTCAGTGCTGGTAGCTTCAATAAGTTGACCTTT	CAVSAGSFNKLTF	TRAV3-1	.	TRAJ4	12	-1	-1	13
8	0.000299929	TGCGCAGTCAGACGCAATAACAACAATGCCCCACGATTT	CAVRRNNNNAPRF	TRAV3-3	.	TRAJ43	10	-1	-1	12
8	0.000299929	TGTGCTTTGGATAACTATGCCCAGGGATTAACCTTC	CALDNYAQGLTF	TRAV12D-2	.	TRAJ26	8	-1	-1	10
8	0.000299929	TGTGCTCTAAATACAGGAAACTACAAATACGTCTTT	CALNTGNYKYVF	TRAV12-1	.	TRAJ40	7	-1	-1	9
8	0.000299929	TGTGCTCCCCCGAATAGCAATAACAGAATCTTCTTT	CAPPNSNNRIFF	TRAV12D-2	.	TRAJ31	5	-1	-1	11
8	0.000299929	TGTGCAGCTAGTTGTAGCAACTATCAGTTGATCTGG	CAASCSNYQLIW	TRAV7-4	.	TRAJ33	11	-1	-1	14
8	0.000299929	TGTGCAGCTAGTTGCATGGGCTACAAACTTACCTTC	CAASCMGYKLTF	TRAV7D-4	.	TRAJ9	11	-1	-1	14
8	0.000299929	TGTGCAGCAAGAAATTCTGGGACTTACCAGAGGTTT	CAARNSGTYQRF	TRAV10	.	TRAJ13	10	-1	-1	11
8	0.000299929	TGCGCAGTCAGTAATAACAACAATGCCCCACGATTT	CAVSNNNNAPRF	TRAV3-3	.	TRAJ43	11	-1	-1	12
8	0.000299929	TGTGCTCTGAGACGCAACTATCAGTTGATCTGG	CALRRNYQLIW	TRAV12D-3	.	TRAJ33	10	-1	-1	13
8	0.000299929	TGTGCAGCAAATTCTGGGACTTACCAGAGGTTT	CAANSGTYQRF	TRAV7-3	.	TRAJ13	6	-1	-1	6
8	0.000299929	TGCGCAGTCCCTTACCAGAGGTTT	CAVPYQRF	TRAV3D-3	.	TRAJ13	8	-1	-1	10
7	0.000262438	TGTGCTGTGAGCGCAAGGAGTGGAGGCAGCAATTACAAACTGACATTT	CAVSARSGGSNYKLTF	TRAV9-4	.	TRAJ53	10	-1	-1	18
7	0.000262438	TGTGCTGTGAGCGGGGGGGGTGTTGGTGACAACAGTAAGCTGATTTGG	CAVSGGGVGDNSKLIW	TRAV9-1	.	TRAJ38	12	-1	-1	20
7	0.000262438	TGTGCAGTGAGCCCGAATACTGGAGGACTAAGTGGTAAATTAACATTC	CAVSPNTGGLSGKLTF	TRAV7-3	.	TRAJ2	11	-1	-1	14
7	0.000262438	TGTGCAGTGAGCATGCTGTTATCTGGTAGCTTCAATAAGTTGACCTTT	CAVSMLLSGSFNKLTF	TRAV7-3	.	TRAJ4	12	-1	-1	16
7	0.000262438	TGTGCTTTGAGTGATACTGGAGGACTAAGTGGTAAATTAACATTC	CALSDTGGLSGKLTF	TRAV12D-2	.	TRAJ2	13	-1	-1	13
7	0.000262438	TGTGCTTTGAGTGAGACCGGGAGCAGTGGCAACAAGCTCATCTTT	CALSETGSSGNKLIF	TRAV12-2	.	TRAJ32	13	-1	-1	18
7	0.000262438	TGTGCACTGGAGGGTATAACAGGCAATACCGGAAAACTCATCTTT	CALEGITGNTGKLIF	TRAV17	.	TRAJ37	13	-1	-1	14
7	0.000262438	TGTGCACTGGAGGGCCGGCTGGATAACAACAATGCCCCACGATTT	CALEGRLDNNNAPRF	TRAV17	.	TRAJ43	13	-1	-1	22
7	0.000262438	TGTGCAGCTAGTGAGCGGGGCAACATGGGCTACAAACTTACCTTC	CAASERGNMGYKLTF	TRAV7D-4	.	TRAJ9	15	-1	-1	19
7	0.000262438	TGTATCCTGAGAGGGGCCGGAGGCAGCAATTACAAACTGACATTT	CILRGAGGSNYKLTF	TRAV21/DV12	.	TRAJ53	12	-1	-1	18
7	0.000262438	TGCGCAGTCAGTGGAGGTAACAGTGCAGGGAACAAGCTAACTTTT	CAVSGGNSAGNKLTF	TRAV3D-3	.	TRAJ17	12	-1	-1	17
7	0.000262438	TGCGCAGTCAGGGGTCATAACACCAATACAGGCAAATTAACCTTT	CAVRGHNTNTGKLTF	TRAV3-3	.	TRAJ27	10	-1	-1	16
7	0.000262438	TGTGTTCTGGGTTACACTTCAAGTGGCCAGAAGCTGGTTTTT	CVLGYTSSGQKLVF	TRAV6-1	.	TRAJ16	11	-1	-1	15
7	0.000262438	TGTGCTTTGGAACGAAGGACCAATACCAACAAAGTCGTCTTT	CALERRTNTNKVVF	TRAV13-1	.	TRAJ34	12	-1	-1	19
7	0.000262438	TGTGCTCTGGGCCTCTCAGGAGGAAACTACAAACCTACGTTT	CALGLSGGNYKPTF	TRAV6D-7	.	TRAJ6	10	-1	-1	14
7	0.000262438	TGTGCTCTGAGTGATCGAAATTCTGGGACTTACCAGAGGTTT	CALSDRNSGTYQRF	TRAV12-1	.	TRAJ13	13	-1	-1	17
7	0.000262438	TGTGCTCTGAGTGATAACTACAGCAACAACAGACTTACTTTG	CALSDNYSNNRLTL	TRAV12D-3	.	TRAJ7	13	-1	-1	16
7	0.000262438	TGTGCTCTGAGCCGGGCCTCCTCCTTCAGCAAGCTGGTGTTT	CALSRASSFSKLVF	TRAV6-5	.	TRAJ50	10	-1	-1	16
7	0.000262438	TGTGCTGTGAGCGCGTACCAGGGAGGCAGAGCTCTGATATTT	CAVSAYQGGRALIF	TRAV9D-1	.	TRAJ15	11	-1	-1	15
7	0.000262438	TGTGCTGCTGCCATGAATTATAACCAGGGGAAGCTTATCTTT	CAAAMNYNQGKLIF	TRAV4-3	.	TRAJ23	9	-1	-1	11
7	0.000262438	TGTGCTGCTGAGGATGTTGGTGACAACAGTAAGCTGATTTGG	CAAEDVGDNSKLIW	TRAV4-4-DV10	.	TRAJ38	12	-1	-1	13
7	0.000262438	TGTGCAGCAAGTGCAACTTCAAGTGGCCAGAAGCTGGTTTTT	CAASATSSGQKLVF	TRAV14-2	.	TRAJ16	12	-1	-1	12
7	0.000262438	TGCGCAGTCAGGGCTAGCAACATGGGCTACAAACTTACCTTC	CAVRASNMGYKLTF	TRAV3D-3	.	TRAJ9	10	-1	-1	12
7	0.000262438	TGTGTAGCAAGTTTGTCTAATTACAACGTGCTTTACTTC	CVASLSNYNVLYF	TRAV14N-3	.	TRAJ21	11	-1	-1	13
7	0.000262438	TGTGCTCTGAGCCCCGGGAGCAATAACAGAATCTTCTTT	CALSPGSNNRIFF	TRAV12-1	.	TRAJ31	10	-1	-1	18
7	0.000262438	TGTGCTCTGAGGGAATATAACCAGGGGAAGCTTATCTTT	CALREYNQGKLIF	TRAV12-3	.	TRAJ23	10	-1	-1	15
7	0.000262438	TGTGCTCCTCATGACACAAATGCTTACAAAGTCATCTTT	CAPHDTNAYKVIF	TRAV12D-3	.	TRAJ30	6	-1	-1	8
7	0.000262438	TGTGCTATGAGAGGGACTGGAGGCTATAAAGTGGTCTTT	CAMRGTGGYKVVF	TRAV16D-DV11	.	TRAJ12	12	-1	-1	12
7	0.000262438	TGTGCACTGGAGGGAGACTATGCAAACAAGATGATCTTT	CALEGDYANKMIF	TRAV17	.	TRAJ47	13	-1	-1	15
7	0.000262438	TGTGCAGTCTTTAACAGTGCAGGGAACAAGCTAACTTTT	CAVFNSAGNKLTF	TRAV7-3	.	TRAJ17	7	-1	-1	11
7	0.000262438	TGTGCAGTGCTATCTGGTAGCTTCAATAAGTTGACCTTT	CAVLSGSFNKLTF	TRAV7-1	.	TRAJ4	8	-1	-1	10
7	0.000262438	TGTGCAGTGAAGGACCAGGGAGGCAGAGCTCTGATATTT	CAVKDQGGRALIF	TRAV7D-5	.	TRAJ15	9	-1	-1	13
7	0.000262438	TGTGCAGCTAGGATGTCTAATTACAACGTGCTTTACTTC	CAARMSNYNVLYF	TRAV7D-4	.	TRAJ21	10	-1	-1	12
7	0.000262438	TGTGCAGCGGTGGATTATAACCAGGGGAAGCTTATCTTT	CAAVDYNQGKLIF	TRAV14N-3	.	TRAJ23	7	-1	-1	13
7	0.000262438	TGTGCAGCAAGTACAGGCAATACCGGAAAACTCATCTTT	CAASTGNTGKLIF	TRAV14N-3	.	TRAJ37	11	-1	-1	12
7	0.000262438	TGTGCAGCAAGCAGGGGCAATACAGGCAAATTAACCTTT	CAASRGNTGKLTF	TRAV10	.	TRAJ27	12	-1	-1	17
7	0.000262438	TGTGCAGCAAGGAACACGGGTTACCAGAACTTCTATTTT	CAARNTGYQNFYF	TRAV14-2	.	TRAJ49	10	-1	-1	11
7	0.000262438	TGCGCAGTCTCTACTGGAGGCAATAATAAGCTGACTTTT	CAVSTGGNNKLTF	TRAV3-3	.	TRAJ56	8	-1	-1	10
7	0.000262438	TGCGCAGTCAGTGTTAATAGCAATAACAGAATCTTCTTT	CAVSVNSNNRIFF	TRAV3-3	.	TRAJ31	12	-1	-1	15
7	0.000262438	TCTTTATCTACTGGAGGCAATAATAAGCTGACTTTT	SLSTGGNNKLTF	TRAV13-4-DV7	.	TRAJ56	0	-1	-1	7
7	0.000262438	TGTGCTCTGGGTGATCACGGAGGCAAATTAACCTTT	CALGDHGGKLTF	TRAV6D-7	.	TRAJ27	13	-1	-1	20
7	0.000262438	TGTGCTCTGACACAGGTTGTGGGGCAGCTCACTTTC	CALTQVVGQLTF	TRAV12-1	.	TRAJ5	9	-1	-1	8
7	0.000262438	TGTGCTCTGAGGCGCAGCAATTACAAACTGACATTT	CALRRSNYKLTF	TRAV12-1	.	TRAJ53	10	-1	-1	13
7	0.000262438	TGTGCTGTCGGGACTGGAGGCTATAAAGTGGTCTTT	CAVGTGGYKVVF	TRAV4D-4	.	TRAJ12	6	-1	-1	9
7	0.000262438	TGTGCTGTGAGCGGGGGCAATAACAGAATCTTCTTT	CAVSGGNNRIFF	TRAV9-1	.	TRAJ31	12	-1	-1	16
7	0.000262438	TGTGCTATGGACACGGGTTACCAGAACTTCTATTTT	CAMDTGYQNFYF	TRAV13-4-DV7	.	TRAJ49	10	-1	-1	10
7	0.000262438	TGTGCAGCAAGTAATAGCAATAACAGAATCTTCTTT	CAASNSNNRIFF	TRAV14N-3	.	TRAJ31	11	-1	-1	12
7	0.000262438	TGCGCAGTTCTCTATGGAAATGAGAAAATAACTTTT	CAVLYGNEKITF	TRAV3-3	.	TRAJ48	7	-1	-1	11
7	0.000262438	TGTGCAGTGGATAGCAACTATCAGTTGATCTGG	CAVDSNYQLIW	TRAV7-5	.	TRAJ33	8	-1	-1	7
7	0.000262438	TGTGCAGCTTCCAATACCAACAAAGTCGTCTTT	CAASNTNKVVF	TRAV7D-4	.	TRAJ34	8	-1	-1	7
7	0.000262438	TGCGCACACACAAATGCTTACAAAGTCATCTTT	CAHTNAYKVIF	TRAV3-3	.	TRAJ30	5	-1	-1	7
7	0.000262438	TGCGCAGTCAATTCTGGGACTTACCAGAGGTTT	CAVNSGTYQRF	TRAV3-1	.	TRAJ13	9	-1	-1	9
6	0.000224947	TGTGCAGCTAGTGAGACTTATGGGAGCAGTGGCAACAAGCTCATCTTT	CAASETYGSSGNKLIF	TRAV7-4	.	TRAJ32	14	-1	-1	17
6	0.000224947	TGTGCAGCAAGGAGGGAGCAGCAAGGCACTGGGTCTAAGCTGTCATTT	CAARREQQGTGSKLSF	TRAV14-2	.	TRAJ58	10	-1	-1	17
6	0.000224947	TGTGCTCTGGGGAACTCATCTTCTGGCAGCTGGCAACTCATCTTT	CALGNSSSGSWQLIF	TRAV6-6	.	TRAJ22	10	-1	-1	16
6	0.000224947	TGTGCTCTGAGTGATCAGGATTCTAATTACAACGTGCTTTACTTC	CALSDQDSNYNVLYF	TRAV12-3	.	TRAJ21	13	-1	-1	21
6	0.000224947	TGTGCAGTGAGCATGTTCCTCCAGGGAGGCAGAGCTCTGATATTT	CAVSMFLQGGRALIF	TRAV7D-3	.	TRAJ15	10	-1	-1	20
6	0.000224947	TGTGCAGCTAGTGAGCATGGCCCGGGATACAACAAACTCACTTTT	CAASEHGPGYNKLTF	TRAV7-4	.	TRAJ11	16	-1	-1	15
6	0.000224947	TGCGCAGCAGAAACGAATCAAGGAGGGTCTGCGAAGCTCATCTTT	CAAETNQGGSAKLIF	TRAV19	.	TRAJ57	9	-1	-1	14
6	0.000224947	TGTGCTTTGGGTTTAACAGGCAATACCGGAAAACTCATCTTT	CALGLTGNTGKLIF	TRAV13-1	.	TRAJ37	9	-1	-1	13
6	0.000224947	TGTGCTTTGGAACCAGGGTATAACCAGGGGAAGCTTATCTTT	CALEPGYNQGKLIF	TRAV13-1	.	TRAJ23	12	-1	-1	18
6	0.000224947	TGTGCTCTGAGGGCCAATTATAACCAGGGGAAGCTTATCTTT	CALRANYNQGKLIF	TRAV12D-3	.	TRAJ23	10	-1	-1	15
6	0.000224947	TGTGCTGTGAGCGTGCGCTCCTCCTTCAGCAAGCTGGTGTTT	CAVSVRSSFSKLVF	TRAV9-1	.	TRAJ50	12	-1	-1	17
6	0.000224947	TGTGCTGTGAGGGCCGGGACTGGAGGCTATAAAGTGGTCTTT	CAVRAGTGGYKVVF	TRAV1	.	TRAJ12	12	-1	-1	15
6	0.000224947	TGTGCAGTGTTGTTTGGGAGCAGTGGCAACAAGCTCATCTTT	CAVLFGSSGNKLIF	TRAV7-5	.	TRAJ32	8	-1	-1	14
6	0.000224947	TGTGCAGTGAGCCGATCCTCCTCCTTCAGCAAGCTGGTGTTT	CAVSRSSSFSKLVF	TRAV7-3	.	TRAJ50	11	-1	-1	14
6	0.000224947	TGTGCAGCTAGTGAGCCCCAGGGAGGCAGAGCTCTGATATTT	CAASEPQGGRALIF	TRAV7-4	.	TRAJ15	15	-1	-1	17
6	0.000224947	TGTGCAGCTAGTGAGCGGAATTCTGGGACTTACCAGAGGTTT	CAASERNSGTYQRF	TRAV7D-4	.	TRAJ13	15	-1	-1	18
6	0.000224947	TGTGCAGCACCCCTATCTGGTAGCTTCAATAAGTTGACCTTT	CAAPLSGSFNKLTF	TRAV14D-1	.	TRAJ4	8	-1	-1	13
6	0.000224947	TGTGCAGCAAGTCAGGGTTCCAATACCAACAAAGTCGTCTTT	CAASQGSNTNKVVF	TRAV14-1	.	TRAJ34	11	-1	-1	17
6	0.000224947	TGTGCAGCAAGGATAACAGGCAATACCGGAAAACTCATCTTT	CAARITGNTGKLIF	TRAV14-2	.	TRAJ37	10	-1	-1	12
6	0.000224947	TGCGCAGTCAGTGCAGAGTCTAATTACAACGTGCTTTACTTC	CAVSAESNYNVLYF	TRAV3D-3	.	TRAJ21	12	-1	-1	17
6	0.000224947	TGTGTTTTGAATGGAGGAAGCAATGCAAAGCTAACCTTC	CVLNGGSNAKLTF	TRAV9-2	.	TRAJ42	2	-1	-1	11
6	0.000224947	TGTGTTCTGGGGACTGGAGGCAATAATAAGCTGACTTTT	CVLGTGGNNKLTF	TRAV6D-5	.	TRAJ56	10	-1	-1	12
6	0.000224947	TGTGCTTCTATTAACACCAATACAGGCAAATTAACCTTT	CASINTNTGKLTF	TRAV12-2	.	TRAJ27	6	-1	-1	11
6	0.000224947	TGTGCTCTGGGGAGGGCTGGAGGCTATAAAGTGGTCTTT	CALGRAGGYKVVF	TRAV6D-7	.	TRAJ12	10	-1	-1	16
6	0.000224947	TGTGCTCTGAGTAAGACTGGAGGCTATAAAGTGGTCTTT	CALSKTGGYKVVF	TRAV6-5	.	TRAJ12	11	-1	-1	14
6	0.000224947	TGTGCTGTGACGGGGCAGGGAGGCAGAGCTCTGATATTT	CAVTGQGGRALIF	TRAV1	.	TRAJ15	9	-1	-1	15
6	0.000224947	TGTGCTGTGAGCGCGCCCAATACCAACAAAGTCGTCTTT	CAVSAPNTNKVVF	TRAV9-1	.	TRAJ34	12	-1	-1	16
6	0.000224947	TGTGCTATGGAGCAAGGCACTGGGTCTAAGCTGTCATTT	CAMEQGTGSKLSF	TRAV13-4-DV7	.	TRAJ58	10	-1	-1	6
6	0.000224947	TGTGCTATGAGGTGCAACATGGGCTACAAACTTACCTTC	CAMRCNMGYKLTF	TRAV6-3	.	TRAJ9	10	-1	-1	13
6	0.000224947	TGTGCAGCCGCGACTTCCAATACCAACAAAGTCGTCTTT	CAAATSNTNKVVF	TRAV14N-3	.	TRAJ34	7	-1	-1	13
6	0.000224947	TGTGCAGCAAGTTTGTCTAATTACAACGTGCTTTACTTC	CAASLSNYNVLYF	TRAV14N-3	.	TRAJ21	11	-1	-1	13
6	0.000224947	TGTGCAGCAAGCAAGTCTAATTACAACGTGCTTTACTTC	CAASKSNYNVLYF	TRAV7-2	.	TRAJ21	12	-1	-1	14
6	0.000224947	TGTGCAGCAAGGACACAGGTTGTGGGGCAGCTCACTTTC	CAARTQVVGQLTF	TRAV7-2	.	TRAJ5	10	-1	-1	10
6	0.000224947	TGTGCAGCAAAGGACTATGGAAATGAGAAAATAACTTTT	CAAKDYGNEKITF	TRAV14-3	.	TRAJ48	9	-1	-1	13
6	0.000224947	TGTGCTTTGGCTTCTGGCAGCTGGCAACTCATCTTT	CALASGSWQLIF	TRAV13-1	.	TRAJ22	9	-1	-1	10
6	0.000224947	TGTGCTTTGGAAGAAGGTGCAGATAGACTCACCTTT	CALEEGADRLTF	TRAV13-1	.	TRAJ45	11	-1	-1	11
6	0.000224947	TGTGCTCTGGTCAACATGGGCTACAAACTTACCTTC	CALVNMGYKLTF	TRAV6D-4	.	TRAJ9	10	-1	-1	11
6	0.000224947	TGTGCAGTGAACAACTATGCCCAGGGATTAACCTTC	CAVNNYAQGLTF	TRAV7-3	.	TRAJ26	9	-1	-1	12
6	0.000224947	TGTGCAGCTCCGTCTAATTACAACGTGCTTTACTTC	CAAPSNYNVLYF	TRAV14N-3	.	TRAJ21	7	-1	-1	11
6	0.000224947	TGTGCAGCAAGGACTAATTACAACGTGCTTTACTTC	CAARTNYNVLYF	TRAV14-2	.	TRAJ21	10	-1	-1	13
6	0.000224947	TGTGCTTTGAGTGATCCGGGGAAGCTTATCTTT	CALSDPGKLIF	TRAV12-2	.	TRAJ23	13	-1	-1	17
6	0.000224947	TGTGCTCTGAGTGATCCCCACAAACTCACTTTT	CALSDPHKLTF	TRAV12-1	.	TRAJ11	13	-1	-1	19
6	0.000224947	TGTGCTGTGGGAGGAAACTACAAATACGTCTTT	CAVGGNYKYVF	TRAV9-1	.	TRAJ40	8	-1	-1	11
6	0.000224947	TGTGCGTCTTCCAATACCAACAAAGTCGTCTTT	CASSNTNKVVF	TRAV13N-3	.	TRAJ34	4	-1	-1	6
5	0.000187455	TGTGCAGCTAGTGAGCCTCTGAATTATGGGAGCAGTGGCAACAAGCTCATCTTT	CAASEPLNYGSSGNKLIF	TRAV7D-4	.	TRAJ32	15	-1	-1	19
5	0.000187455	TGTGCAGCTAGTGGCATGAATTATGGGAGCAGTGGCAACAAGCTCATCTTT	CAASGMNYGSSGNKLIF	TRAV7-4	.	TRAJ32	12	-1	-1	14
5	0.000187455	TGTGTTTTGAGCAAGAGAGGTTCAGCCTTAGGGAGGCTGCATTTT	CVLSKRGSALGRLHF	TRAV9-2	.	TRAJ18	2	-1	-1	15
5	0.000187455	TGTGCTGCTGAGGCCGATGGGAGCAGTGGCAACAAGCTCATCTTT	CAAEADGSSGNKLIF	TRAV4-3	.	TRAJ32	12	-1	-1	16
5	0.000187455	TGTGCAGTGAGCACCTCCTTCAACATGGGCTACAAACTTACCTTC	CAVSTSFNMGYKLTF	TRAV7D-5	.	TRAJ9	12	-1	-1	20
5	0.000187455	TGTGCAGCTAGTGAGCACTCAGGAGGAAACTACAAACCTACGTTT	CAASEHSGGNYKPTF	TRAV7D-4	.	TRAJ6	16	-1	-1	17
5	0.000187455	TGTGCAGCAAGTGCGAGGGGGAGCAGTGGCAACAAGCTCATCTTT	CAASARGSSGNKLIF	TRAV14-2	.	TRAJ32	12	-1	-1	18
5	0.000187455	TGTGCAGCAAGTGGAACTGGAGGACTAAGTGGTAAATTAACATTC	CAASGTGGLSGKLTF	TRAV14D-2	.	TRAJ2	12	-1	-1	15
5	0.000187455	TGTGCAGCAAGAGATCAGGAAGGCAATACCGGAAAACTCATCTTT	CAARDQEGNTGKLIF	TRAV14-2	.	TRAJ37	10	-1	-1	20
5	0.000187455	TGCGCAGTCAGTATAGCATCCTCCTCCTTCAGCAAGCTGGTGTTT	CAVSIASSSFSKLVF	TRAV3-3	.	TRAJ50	11	-1	-1	11
5	0.000187455	TGCGCAGTCAGCGGGGCCTCAGGAGGAAACTACAAACCTACGTTT	CAVSGASGGNYKPTF	TRAV3-1	.	TRAJ6	10	-1	-1	16
5	0.000187455	TGCATTGTGACTGACATTCAGACTGGAGGCTATAAAGTGGTCTTT	CIVTDIQTGGYKVVF	TRAV2	.	TRAJ12	15	-1	-1	20
5	0.000187455	TGTGCTTTGAGGCCAAATAACTATGCCCAGGGATTAACCTTC	CALRPNNYAQGLTF	TRAV12-2	.	TRAJ26	10	-1	-1	14
5	0.000187455	TGTGCTCTGAGTGATGATTATAACCAGGGGAAGCTTATCTTT	CALSDDYNQGKLIF	TRAV12D-1	.	TRAJ23	13	-1	-1	16
5	0.000187455	TGTGCTCTGAGCCCATCCTCCTCCTTCAGCAAGCTGGTGTTT	CALSPSSSFSKLVF	TRAV12D-3	.	TRAJ50	10	-1	-1	13
5	0.000187455	TGTGCTCTGAGAGGGTCTTCTGGCAGCTGGCAACTCATCTTT	CALRGSSGSWQLIF	TRAV12D-3	.	TRAJ22	10	-1	-1	15
5	0.000187455	TGTGCTGTGAGCATGGGGGATAGCAACTATCAGTTGATCTGG	CAVSMGDSNYQLIW	TRAV9N-3	.	TRAJ33	12	-1	-1	17
5	0.000187455	TGTGCTGCTATAGCATCCTCCTCCTTCAGCAAGCTGGTGTTT	CAAIASSSFSKLVF	TRAV4-4-DV10	.	TRAJ50	8	-1	-1	5
5	0.000187455	TGTGCAGTGAGCATGCGCCAGGGAGGCAGAGCTCTGATATTT	CAVSMRQGGRALIF	TRAV7D-3	.	TRAJ15	10	-1	-1	17
5	0.000187455	TGTGCAGCTAGTGAGCGCTACAGCAACAACAGACTTACTTTG	CAASERYSNNRLTL	TRAV7D-4	.	TRAJ7	15	-1	-1	17
5	0.000187455	TGTGCAGCAAGTGCACGGGGAGGAAATGAGAAAATAACTTTT	CAASARGGNEKITF	TRAV14-1	.	TRAJ48	12	-1	-1	21
5	0.000187455	TGTGCAGCAAGTGAGGACAATGCAGGTGCCAAGCTCACATTC	CAASEDNAGAKLTF	TRAV14N-3	.	TRAJ39	12	-1	-1	18
5	0.000187455	TGTGCAGCAAGGGGGGACACAAATGCTTACAAAGTCATCTTT	CAARGDTNAYKVIF	TRAV14-2	.	TRAJ30	10	-1	-1	15
5	0.000187455	TGCGCAGTCAGGGGAGGGAGCAGTGGCAACAAGCTCATCTTT	CAVRGGSSGNKLIF	TRAV3D-3	.	TRAJ32	10	-1	-1	15
5	0.000187455	TGTGCTCTGAGGCGTTATAACCAGGGGAAGCTTATCTTT	CALRRYNQGKLIF	TRAV6-5	.	TRAJ23	10	-1	-1	14
5	0.000187455	TGTGCTCCCTATCAAGGAGGGTCTGCGAAGCTCATCTTT	CAPYQGGSAKLIF	TRAV12-2	.	TRAJ57	5	-1	-1	10
5	0.000187455	TGTGCTGTGAGGGCCAACATGGGCTACAAACTTACCTTC	CAVRANMGYKLTF	TRAV1	.	TRAJ9	12	-1	-1	14
5	0.000187455	TGTGCTGCAAGTAGGGGAGGAAACTACAAACCTACGTTT	CAASRGGNYKPTF	TRAV5-4	.	TRAJ6	11	-1	-1	15
5	0.000187455	TGTGCAGCCCGGACACAGGTTGTGGGGCAGCTCACTTTC	CAARTQVVGQLTF	TRAV7-4	.	TRAJ5	7	-1	-1	10
5	0.000187455	TGTGCAGCCATGAATTATAACCAGGGGAAGCTTATCTTT	CAAMNYNQGKLIF	TRAV14N-3	.	TRAJ23	7	-1	-1	8
5	0.000187455	TGCGCAGTCAGTGCGGAGGGAGGCAGAGCTCTGATATTT	CAVSAEGGRALIF	TRAV3-3	.	TRAJ15	12	-1	-1	16
5	0.000187455	TGCGCAGTCAGTGAGGACATGGGCTACAAACTTACCTTC	CAVSEDMGYKLTF	TRAV3-1	.	TRAJ9	12	-1	-1	16
5	0.000187455	TGCGCAGTCAGCGCCTACAGCAACAACAGACTTACTTTG	CAVSAYSNNRLTL	TRAV3D-3	.	TRAJ7	10	-1	-1	14
5	0.000187455	TGTGCTCCCGACTACAGCAACAACAGACTTACTTTG	CAPDYSNNRLTL	TRAV12D-1	.	TRAJ7	6	-1	-1	5
5	0.000187455	TGTGCTGTTGAGAGGAGCAATAACAGAATCTTCTTT	CAVERSNNRIFF	TRAV4-2	.	TRAJ31	11	-1	-1	15
5	0.000187455	TGTGCTGCTGTCCAGGGAGGCAGAGCTCTGATATTT	CAAVQGGRALIF	TRAV4D-4	.	TRAJ15	9	-1	-1	11
5	0.000187455	TGTGCAGTGAACACAAATGCTTACAAAGTCATCTTT	CAVNTNAYKVIF	TRAV7D-3	.	TRAJ30	9	-1	-1	10
5	0.000187455	TGCGCAGTCAGTGCAGACAACAATGCCCCACGATTT	CAVSADNNAPRF	TRAV3-3	.	TRAJ43	12	-1	-1	16
5	0.000187455	TGTGCTTTGAGTGATTTCTATCAGTTGATCTGG	CALSDFYQLIW	TRAV12-2	.	TRAJ33	13	-1	-1	17
5	0.000187455	TGTGCTTCCATCTATGCCCAGGGATTAACCTTC	CASIYAQGLTF	TRAV12-2	.	TRAJ26	6	-1	-1	11
5	0.000187455	TGTGCTCTGGGGAATACCAACAAAGTCGTCTTT	CALGNTNKVVF	TRAV6D-4	.	TRAJ34	9	-1	-1	12
5	0.000187455	TGTGCAGCAAGTGGCAATAACAGAATCTTCTTT	CAASGNNRIFF	TRAV14N-3	.	TRAJ31	12	-1	-1	13
4	0.000149964	TGTGCAGCTAGTGAGCTTGGGGCTGGAGGACTAAGTGGTAAATTAACATTC	CAASELGAGGLSGKLTF	TRAV7D-4	.	TRAJ2	15	-1	-1	22
4	0.000149964	TGTGCTTTGAGTGATCCAGGCACTGGGAGTAACAGGCTCACTTTT	CALSDPGTGSNRLTF	TRAV12-2	.	TRAJ28	13	-1	-1	15
4	0.000149964	TGTGCTTTGAGCGGGGATAACACCAATACAGGCAAATTAACCTTT	CALSGDNTNTGKLTF	TRAV12-2	.	TRAJ27	10	-1	-1	16
4	0.000149964	TGTGCTGTGAGCCCCATAACAGGCAATACCGGAAAACTCATCTTT	CAVSPITGNTGKLIF	TRAV9-1	.	TRAJ37	11	-1	-1	15
4	0.000149964	TGTGCTATGAGAGAGGGCTCTTCTGGCAGCTGGCAACTCATCTTT	CAMREGSSGSWQLIF	TRAV16N	.	TRAJ22	16	-1	-1	18
4	0.000149964	TGTGCTATGAGAGAGGGAACAGGCAATACCGGAAAACTCATCTTT	CAMREGTGNTGKLIF	TRAV16N	.	TRAJ37	16	-1	-1	17
4	0.000149964	TGTGCAGCTAGTGAGCAGAGCTACAGCAACAACAGACTTACTTTG	CAASEQSYSNNRLTL	TRAV7D-4	.	TRAJ7	16	-1	-1	20
4	0.000149964	TGTGCAGCAAGTAGGAATCAAGGAGGGTCTGCGAAGCTCATCTTT	CAASRNQGGSAKLIF	TRAV14-3	.	TRAJ57	11	-1	-1	14
4	0.000149964	TGTGCAGCAAGACTACCAGGCACTGGGAGTAACAGGCTCACTTTT	CAARLPGTGSNRLTF	TRAV14D-2	.	TRAJ28	10	-1	-1	12
4	0.000149964	TGCGCAGTCAGCCCGGCATCTTCTGGCAGCTGGCAACTCATCTTT	CAVSPASSGSWQLIF	TRAV3-3	.	TRAJ22	10	-1	-1	15
4	0.000149964	TGTGCTCTGGGTGAAGGGCCGGGTTACCAGAACTTCTATTTT	CALGEGPGYQNFYF	TRAV6-6	.	TRAJ49	13	-1	-1	19
4	0.000149964	TGTGCTGTGAGGCGGAATTATAACCAGGGGAAGCTTATCTTT	CAVRRNYNQGKLIF	TRAV1	.	TRAJ23	11	-1	-1	14
4	0.000149964	TGTGCTATGAGAGAGCAAGGAGGGTCTGCGAAGCTCATCTTT	CAMREQGGSAKLIF	TRAV16N	.	TRAJ57	14	-1	-1	15
4	0.000149964	TGTGCAGTGAGCCCGGACTACAGCAACAACAGACTTACTTTG	CAVSPDYSNNRLTL	TRAV7-1	.	TRAJ7	11	-1	-1	12
4	0.000149964	TGTGCAGTGAGCGAGAACACAAATGCTTACAAAGTCATCTTT	CAVSENTNAYKVIF	TRAV7D-3	.	TRAJ30	10	-1	-1	16
4	0.000149964	TGCGCAGTCAGTTTCTACCAGGGAGGCAGAGCTCTGATATTT	CAVSFYQGGRALIF	TRAV3D-3	.	TRAJ15	11	-1	-1	14
4	0.000149964	TGCGCAGTCAGTGCAAGGCCGGGATACAACAAACTCACTTTT	CAVSARPGYNKLTF	TRAV3D-3	.	TRAJ11	12	-1	-1	19
4	0.000149964	TGTGCTCTGGTTGAGGCTGGAGGCTATAAAGTGGTCTTT	CALVEAGGYKVVF	TRAV6D-4	.	TRAJ12	13	-1	-1	16
4	0.000149964	TGTGCTCTGGGTGAAGCTGGAGGCTATAAAGTGGTCTTT	CALGEAGGYKVVF	TRAV6-6	.	TRAJ12	13	-1	-1	16
4	0.000149964	TGTGCTCTGAGTGATGGTAACAACAATGCCCCACGATTT	CALSDGNNNAPRF	TRAV12-3	.	TRAJ43	13	-1	-1	17
4	0.000149964	TGTGCTGTGAGCGCGACTGGAGGCTATAAAGTGGTCTTT	CAVSATGGYKVVF	TRAV9-1	.	TRAJ12	12	-1	-1	14
4	0.000149964	TGTGCTATGAGAGAACAGGGAGGCAGAGCTCTGATATTT	CAMREQGGRALIF	TRAV16D-DV11	.	TRAJ15	13	-1	-1	15
4	0.000149964	TGTGCTACTGTGAACACGGGTTACCAGAACTTCTATTTT	CATVNTGYQNFYF	TRAV8N-2	.	TRAJ49	9	-1	-1	11
4	0.000149964	TGTGCAGCTCTCCACAACATGGGCTACAAACTTACCTTC	CAALHNMGYKLTF	TRAV7D-4	.	TRAJ9	8	-1	-1	14
4	0.000149964	TGTGCAGCTAGTGCGTCCAATACCAACAAAGTCGTCTTT	CAASASNTNKVVF	TRAV7D-4	.	TRAJ34	12	-1	-1	15
4	0.000149964	TGTGCAGCTAGTGAGCTTATGGGCTACAAACTTACCTTC	CAASELMGYKLTF	TRAV7-4	.	TRAJ9	15	-1	-1	18
4	0.000149964	TGTGCAGCTAAAGGTTCAGCCTTAGGGAGGCTGCATTTT	CAAKGSALGRLHF	TRAV7D-4	.	TRAJ18	9	-1	-1	11
4	0.000149964	TGTGCAGCCGCATCTTCTGGCAGCTGGCAACTCATCTTT	CAAASSGSWQLIF	TRAV14D-2	.	TRAJ22	7	-1	-1	9
4	0.000149964	TGTGTTCTGTCAAATTCTGGGACTTACCAGAGGTTT	CVLSNSGTYQRF	TRAV6-1	.	TRAJ13	8	-1	-1	10
4	0.000149964	TGTGCTTTGAGTGATAACAACAATGCCCCACGATTT	CALSDNNNAPRF	TRAV12-2	.	TRAJ43	13	-1	-1	13
4	0.000149964	TGTGCTCCGTCTTCCAATACCAACAAAGTCGTCTTT	CAPSSNTNKVVF	TRAV12-1	.	TRAJ34	6	-1	-1	9
4	0.000149964	GGGGCGGTGAGGGAGAGCAACGATCAGTTGATCTGG	GAVRESNDQLIW	TRAV1	.	TRAJ33	13	-1	-1	11
4	0.000149964	TGTGCAGCAAGAAGCAATAACAGAATCTTCTTT	CAARSNNRIFF	TRAV14D-1	.	TRAJ31	10	-1	-1	12
3	0.000112473	TGTGTTTTGAGCGCGCCGGTATCTGGTAGCTTCAATAAGTTGACCTTT	CVLSAPVSGSFNKLTF	TRAV9-2	.	TRAJ4	2	-1	-1	19
3	0.000112473	TGTGCTCTCTGGGAGCTGGCACCTGGTAGCTTCAATAAGTTGACCTTT	CALWELAPGSFNKLTF	TRAV15N-1	.	TRAJ4	18	-1	-1	22
3	0.000112473	TGTGCTCTGAGTGATTTTGGTGTTGGTGACAACAGTAAGCTGATTTGG	CALSDFGVGDNSKLIW	TRAV12-1	.	TRAJ38	13	-1	-1	20
3	0.000112473	TGTGCAGTGAGCATTGGGACTGGAGGACTAAGTGGTAAATTAACATTC	CAVSIGTGGLSGKLTF	TRAV7D-3	.	TRAJ2	10	-1	-1	18
3	0.000112473	TGTGCAGCTAGTGAGCGGGGGACACAGGTTGTGGGGCAGCTCACTTTC	CAASERGTQVVGQLTF	TRAV7D-4	.	TRAJ5	15	-1	-1	17
3	0.000112473	TGTGCTTTGACCCTGACTAACAGTGCAGGGAACAAGCTAACTTTT	CALTLTNSAGNKLTF	TRAV12D-2	.	TRAJ17	9	-1	-1	13
3	0.000112473	TGTGCAGCTAGTGAGCAGGACAGTGCAGGGAACAAGCTAACTTTT	CAASEQDSAGNKLTF	TRAV7D-4	.	TRAJ17	16	-1	-1	19
3	0.000112473	TGCATTGTGACTCCACCAGGCACTGGGAGTAACAGGCTCACTTTT	CIVTPPGTGSNRLTF	TRAV2	.	TRAJ28	11	-1	-1	14
3	0.000112473	TGTGTTCTGGAGTTATCTGGTAGCTTCAATAAGTTGACCTTT	CVLELSGSFNKLTF	TRAV6-1	.	TRAJ4	9	-1	-1	11
3	0.000112473	TGTGCTTTGAGTGAAGGCTCCAATACCAACAAAGTCGTCTTT	CALSEGSNTNKVVF	TRAV12-2	.	TRAJ34	13	-1	-1	18
3	0.000112473	TGTGCTCTGAGTGCATCTTCTGGCAGCTGGCAACTCATCTTT	CALSASSGSWQLIF	TRAV12D-1	.	TRAJ22	12	-1	-1	11
3	0.000112473	TGTGCTCTGAGTGACGACTCGGGATACAACAAACTCACTTTT	CALSDDSGYNKLTF	TRAV12-1	.	TRAJ11	13	-1	-1	8
3	0.000112473	TGTGCTGTGAGGTCATCTTCTGGCAGCTGGCAACTCATCTTT	CAVRSSSGSWQLIF	TRAV1	.	TRAJ22	11	-1	-1	13
3	0.000112473	TGTGCAGTGAGCATAACTTCAAGTGGCCAGAAGCTGGTTTTT	CAVSITSSGQKLVF	TRAV7D-5	.	TRAJ16	12	-1	-1	14
3	0.000112473	TGTGCAGCTAGTGCGGGCAACATGGGCTACAAACTTACCTTC	CAASAGNMGYKLTF	TRAV7-4	.	TRAJ9	12	-1	-1	16
3	0.000112473	TGTGCAGCACCTAGAGGTTCAGCCTTAGGGAGGCTGCATTTT	CAAPRGSALGRLHF	TRAV10	.	TRAJ18	8	-1	-1	11
3	0.000112473	TGTGCAGCAAGTAGAAATTATAACCAGGGGAAGCTTATCTTT	CAASRNYNQGKLIF	TRAV14N-3	.	TRAJ23	11	-1	-1	15
3	0.000112473	TGTGCTTTGAGTGCCTACAGCAACAACAGACTTACTTTG	CALSAYSNNRLTL	TRAV12D-2	.	TRAJ7	12	-1	-1	14
3	0.000112473	TGTGCTTTGAGGAATTATAACCAGGGGAAGCTTATCTTT	CALRNYNQGKLIF	TRAV12-2	.	TRAJ23	10	-1	-1	11
3	0.000112473	TGTGCTCTGAGTAAAAACTATGCCCAGGGATTAACCTTC	CALSKNYAQGLTF	TRAV12-3	.	TRAJ26	11	-1	-1	15
3	0.000112473	TGTGCTGTGGAGCGCAATAACAACAATGCCCCACGATTT	CAVERNNNNAPRF	TRAV9-1	.	TRAJ43	8	-1	-1	11
3	0.000112473	TGTGCTGCTCGATCTCCCAATACAGGCAAATTAACCTTT	CAARSPNTGKLTF	TRAV4D-4	.	TRAJ27	8	-1	-1	16
3	0.000112473	TGTGCTATGGAGGCTTCTGGCAGCTGGCAACTCATCTTT	CAMEASGSWQLIF	TRAV13D-1	.	TRAJ22	10	-1	-1	13
3	0.000112473	TGTGCTATGAGAGTAAATAACAACAATGCCCCACGATTT	CAMRVNNNNAPRF	TRAV16D-DV11	.	TRAJ43	12	-1	-1	15
3	0.000112473	TGTGCTATAGACTGCTGTGCAGGGAACAAGCTAACTTTT	CAIDCCAGNKLTF	TRAV13D-2	.	TRAJ17	10	-1	-1	16
3	0.000112473	TGTGCAGCAAGTAGGTATAACCAGGGGAAGCTTATCTTT	CAASRYNQGKLIF	TRAV14D-2	.	TRAJ23	11	-1	-1	15
3	0.000112473	TGTGCTCTGGTTGGTGGAGGCTATAAAGTGGTCTTT	CALVGGGYKVVF	TRAV6-4	.	TRAJ12	12	-1	-1	14
3	0.000112473	TGTGCTACTGATGCGGGGGGGACTTACCAGAGGTTT	CATDAGGTYQRF	TRAV8N-2	.	TRAJ13	12	-1	-1	18
3	0.000112473	TGTGCCCGATCTTCCAATACCAACAAAGTCGTCTTT	CARSSNTNKVVF	TRAV9-1	.	TRAJ34	4	-1	-1	7
3	0.000112473	TGTGCAGCAAGGAACATGGGCTACAAACTTACCTTC	CAARNMGYKLTF	TRAV14D-2	.	TRAJ9	10	-1	-1	12
3	0.000112473	TGCGCAGTCAATTCTGGCAGCTGGCAACTCATCTTT	CAVNSGSWQLIF	TRAV3-1	.	TRAJ22	9	-1	-1	11
3	0.000112473	TGTGCTTTGAATACCGGAAAACTCATCTTT	CALNTGKLIF	TRAV12D-2	.	TRAJ37	9	-1	-1	9
2	7.49822e-05	TGTGCACTGGAGGGCCTATGCCGTGGAGGCAGCAATTACAAACTGACATTT	CALEGLCRGGSNYKLTF	TRAV17	.	TRAJ53	13	-1	-1	22
2	7.49822e-05	TGTGCTTTGGGTTCTTATTCTGGAGGAAGCAATGCAAAGCTAACCTTC	CALGSYSGGSNAKLTF	TRAV13-1	.	TRAJ42	9	-1	-1	16
2	7.49822e-05	TGTGCTGTGAGAGGGAGGTTATCTGGTAGCTTCAATAAGTTGACCTTT	CAVRGRLSGSFNKLTF	TRAV9-1	.	TRAJ4	10	-1	-1	17
2	7.49822e-05	TGCGCTCTCTCGGAACGGGGGAATAATGCAGGTGCCAAGCTCACATTC	CALSERGNNAGAKLTF	TRAV15-2-DV6-2	.	TRAJ39	15	-1	-1	21
2	7.49822e-05	TGTGCTTTGAGTGCCCTTAACACCAATACAGGCAAATTAACCTTT	CALSALNTNTGKLTF	TRAV12-2	.	TRAJ27	12	-1	-1	17
2	7.49822e-05	TGTGCTTTGAGTGGGGCGACTTCAAGTGGCCAGAAGCTGGTTTTT	CALSGATSSGQKLVF	TRAV12D-2	.	TRAJ16	12	-1	-1	18
2	7.49822e-05	TGTGCTGCAAGTGAATGTAACTATGGAAATGAGAAAATAACTTTT	CAASECNYGNEKITF	TRAV5-4	.	TRAJ48	12	-1	-1	18
2	7.49822e-05	TGCGCAGTCAGTCCAGATACAGAAGGTGCAGATAGACTCACCTTT	CAVSPDTEGADRLTF	TRAV3-4	.	TRAJ45	11	-1	-1	16
2	7.49822e-05	TGCGCAGCAGGTGCTGGTCAAGGAGGGTCTGCGAAGCTCATCTTT	CAAGAGQGGSAKLIF	TRAV19	.	TRAJ57	12	-1	-1	17
2	7.49822e-05	TGTGCTCTCCCGGGGACACAGGTTGTGGGGCAGCTCACTTTC	CALPGTQVVGQLTF	TRAV12D-2	.	TRAJ5	5	-1	-1	8
2	7.49822e-05	TGTGCTCTGGGTGATGTGGACTATGCAAACAAGATGATCTTT	CALGDVDYANKMIF	TRAV6-6	.	TRAJ47	13	-1	-1	18
2	7.49822e-05	TGTGCTGTGAGCATGTGCAACATGGGCTACAAACTTACCTTC	CAVSMCNMGYKLTF	TRAV9N-3	.	TRAJ9	12	-1	-1	16
2	7.49822e-05	TGTGCTATGGGTCATATCAGTTCTGGGACTTACCAGAGGTTT	CAMGHISSGTYQRF	TRAV13D-1	.	TRAJ13	9	-1	-1	20
2	7.49822e-05	TGCGCAGTCCCCCGCCCTGCCAGTTTGGGGAAACTGCAGTTT	CAVPRPASLGKLQF	TRAV3-3	.	TRAJ24	8	-1	-1	17
2	7.49822e-05	TGTGTTCTGAGGGGCAACATGGGCTACAAACTTACCTTC	CVLRGNMGYKLTF	TRAV9D-2	.	TRAJ9	10	-1	-1	13
2	7.49822e-05	TGTGCTTTGGCCCGGACTGGAGGCTATAAAGTGGTCTTT	CALARTGGYKVVF	TRAV13-1	.	TRAJ12	9	-1	-1	13
2	7.49822e-05	TGTGCTTTGACCCCAAATTCTGGGACTTACCAGAGGTTT	CALTPNSGTYQRF	TRAV12D-2	.	TRAJ13	9	-1	-1	13
2	7.49822e-05	TGTGCTCTGGTGATGTCTAATTACAACGTGCTTTACTTC	CALVMSNYNVLYF	TRAV6-4	.	TRAJ21	10	-1	-1	12
2	7.49822e-05	TGTGCTGTGACTAGCAACATGGGCTACAAACTTACCTTC	CAVTSNMGYKLTF	TRAV9-1	.	TRAJ9	9	-1	-1	10
2	7.49822e-05	TGTGCTGTGAGCGCGACCAATACCAACAAAGTCGTCTTT	CAVSATNTNKVVF	TRAV9-1	.	TRAJ34	12	-1	-1	16
2	7.49822e-05	TGTGCTACCGATGACACAAATGCTTACAAAGTCATCTTT	CATDDTNAYKVIF	TRAV8N-2	.	TRAJ30	12	-1	-1	10
2	7.49822e-05	TGTGCAGCGGCAACTTCAAGTGGCCAGAAGCTGGTTTTT	CAAATSSGQKLVF	TRAV14D-1	.	TRAJ16	7	-1	-1	9
2	7.49822e-05	TGTGCAGCAAGGGTAGAAGGTGCAGATAGACTCACCTTT	CAARVEGADRLTF	TRAV10	.	TRAJ45	10	-1	-1	14
2	7.49822e-05	TGCGCAGTCAGTGGCCAGGGAGGCAGAGCTCTGATATTT	CAVSGQGGRALIF	TRAV3D-3	.	TRAJ15	12	-1	-1	14
2	7.49822e-05	TGTGCTTCGAACACGGGTTACCAGAACTTCTATTTT	CASNTGYQNFYF	TRAV12-2	.	TRAJ49	6	-1	-1	5
2	7.49822e-05	TGTGCTCTGGGTGATCACGGTGGCAAATTAACCTTT	CALGDHGGKLTF	TRAV6-6	.	TRAJ27	13	-1	-1	21
2	7.49822e-05	TGTGCTCTGGAGAATTCTTGGACTTACCAGAGGTTT	CALENSWTYQRF	TRAV6-6	.	TRAJ13	9	-1	-1	12
2	7.49822e-05	TGTGCTGTGAATGGTAGCTTCAATAAGTTGACCTTT	CAVNGSFNKLTF	TRAV9D-1	.	TRAJ4	9	-1	-1	11
2	7.49822e-05	TGTGCTATATGGAATAGCAATAACAGAATCTTCTTT	CAIWNSNNRIFF	TRAV13D-2	.	TRAJ31	8	-1	-1	10
2	7.49822e-05	TGTGCTACTTACCAGGGAGGCAGAGCTCTGATATTT	CATYQGGRALIF	TRAV12D-2	.	TRAJ15	5	-1	-1	9
2	7.49822e-05	TGTGCTACCCCTGGATACAACAAACTCACTTTT	CATPGYNKLTF	TRAV8N-2	.	TRAJ11	7	-1	-1	12
2	7.49822e-05	TGCGGGGGGGGGACTTACCAGAGGTTT	CGGGTYQRF	TRAV3D-3	.	TRAJ13	3	-1	-1	9
1	3.74911e-05	TGTGCTCTCTGGGAGCCGATGTTATCTGGTAGCTTCAATGAGTTGACCTTT	CALWEPMLSGSFNELTF	TRAV15-1-DV6-1	.	TRAJ4	15	-1	-1	18
1	3.74911e-05	TGTGCTCTGGGTGATCGGGATCAAGGAGGGTCTGCGAAGCTCATCTTT	CALGDRDQGGSAKLIF	TRAV6-6	.	TRAJ57	13	-1	-1	19
1	3.74911e-05	TGTGCTATGACCCCTATGTTATCTGGTAGCTTCAATAAGGTGACCTTT	CAMTPMLSGSFNKVTF	TRAV6-3	.	TRAJ4	9	-1	-1	15
1	3.74911e-05	TGTGCAGTGAGGGAGAATACTGGAGGACTAAGTGGTAAATTAACATTT	CAVRENTGGLSGKLTF	TRAV7D-3	.	TRAJ2	10	-1	-1	14
1	3.74911e-05	TGTGCAGTGAGGGAGAACACTGGAGGACTAAGTGGTAAATTAACATTC	CAVRENTGGLSGKLTF	TRAV7D-3	.	TRAJ2	10	-1	-1	14
1	3.74911e-05	TGTGCAGCTAGTGAGAATACTGGAAGACTAAGTGGTAAATTAACATTC	CAASENTGRLSGKLTF	TRAV7D-4	.	TRAJ2	14	-1	-1	14
1	3.74911e-05	TGTGCAGCAAGGGGAGGGAAGACAGAAGGTGCAGATAGACTCACCTTT	CAARGGKTEGADRLTF	TRAV10	.	TRAJ45	10	-1	-1	21
1	3.74911e-05	TGCGCAGTCAGATCTATGAATACCGAAGGTGCAGATAGACTCACCTTT	CAVRSMNTEGADRLTF	TRAV3-3	.	TRAJ45	10	-1	-1	19
1	3.74911e-05	TGTGTAGTGAGCATCCAAACAGGCTTTGCAAGTGCGCTGACATTT	CVVSIQTGFASALTF	TRAV7-5	.	TRAJ35	12	-1	-1	18
1	3.74911e-05	TGTGTAGTGAGCATGGGGAGCAACATGGGCTACAAACTTACCTTC	CVVSMGSNMGYKLTF	TRAV7D-3	.	TRAJ9	10	-1	-1	18
1	3.74911e-05	TGTGCTTTGAGTGATCGGACAGGCAATACCGGAAAACTCATCTTT	CALSDRTGNTGKLIF	TRAV12-2	.	TRAJ37	13	-1	-1	18
1	3.74911e-05	TGTGCTTTGAGTGATCAACCAGGCAATACCGGAAAACTCATCTTT	CALSDQPGNTGKLIF	TRAV12-1	.	TRAJ37	13	-1	-1	19
1	3.74911e-05	TGTGCTTTGAGTGAGACTGGGAGCAGTGGCAACAAGCTCATCTTT	CALSETGSSGNKLIF	TRAV12-2	.	TRAJ32	13	-1	-1	17
1	3.74911e-05	TGTGCTCTGAGTGATCAACCAGGCAATACCGGAAAGCTCATCTTT	CALSDQPGNTGKLIF	TRAV12-1	.	TRAJ37	13	-1	-1	19
1	3.74911e-05	TGTGCTGCAAGTGTAGCATCTTCCTCCTTCAGCAAGCTGGTGTTT	CAASVASSSFSKLVF	TRAV5-4	.	TRAJ50	12	-1	-1	13
1	3.74911e-05	TGTGCAGTCAGTGCGTTTAATACAGGAAACTACAAATACGTCTTT	CAVSAFNTGNYKYVF	TRAV3-3	.	TRAJ40	12	-1	-1	16
1	3.74911e-05	TGTGCAGCAAGTGTGGCTACTGGAGACAATAATAAGCTGACTTTT	CAASVATGDNNKLTF	TRAV14-3	.	TRAJ56	12	-1	-1	13
1	3.74911e-05	TGTGCAGCAAGTGCTCCGAATTATAACCAGCGGAAGCTTATCTTT	CAASAPNYNQRKLIF	TRAV14N-3	.	TRAJ23	12	-1	-1	17
1	3.74911e-05	TGTGCAGCAAGTGCAAGGGACATGGGTTACCAGAACTTCTATTTT	CAASARDMGYQNFYF	TRAV14-2	.	TRAJ49	12	-1	-1	19
1	3.74911e-05	TGTGGTCTGACCTCCATAACAGGCAATACCGGAAAACTCATCTTT	CGLTSITGNTGKLIF	TRAV6-5	.	TRAJ37	9	-1	-1	15
1	3.74911e-05	TGTATCCTGAGAGTAGATCAAGGAGGGTCTGCGAAGCTCATCTTT	CILRVDQGGSAKLIF	TRAV21/DV12	.	TRAJ57	15	-1	-1	16
1	3.74911e-05	TGCGCTTTGAGTGATACTGGAGGACTAAGTGGTAAATTAACATTC	CALSDTGGLSGKLTF	TRAV12D-2	.	TRAJ2	13	-1	-1	13
1	3.74911e-05	TGCGCAGTCAGTGCGAGGACACAGGTTGTGGGGCAGCTCACTTTC	CAVSARTQVVGQLTF	TRAV3D-3	.	TRAJ5	12	-1	-1	16
1	3.74911e-05	TGCATTGTGACTCCGCCAGGCACTGGGAGTAACAGGCTCACTTTT	CIVTPPGTGSNRLTF	TRAV2	.	TRAJ28	11	-1	-1	15
1	3.74911e-05	AGTGCAGCAAGCCGCATGAATTATAACCAGGGGAAGCTTATCTTT	SAASRMNYNQGKLIF	TRAV10	.	TRAJ23	11	-1	-1	14
1	3.74911e-05	TGTGTTCTGGCTCCCCCCCAGGGAGGCAGAGCTCTGATATTT	CVLAPPQGGRALIF	TRAV6D-5	.	TRAJ15	9	-1	-1	17
1	3.74911e-05	TGTGTAGCAAGTGAGGGGAGCAGTGGCAACAAGCTCATCTTT	CVASEGSSGNKLIF	TRAV14D-1	.	TRAJ32	12	-1	-1	15
1	3.74911e-05	TGTGCTTTGGGTTTAACAGACAATACCGGAAAACTCATCTTT	CALGLTDNTGKLIF	TRAV13-1	.	TRAJ37	9	-1	-1	13
1	3.74911e-05	TGTGCTTTGAGTGCTACTGGCAGTGGTGGAAAACTCACTTTG	CALSATGSGGKLTL	TRAV12-2	.	TRAJ44	12	-1	-1	14
1	3.74911e-05	TGTGCTTTGAGGCCAAATAACTATGCCCGGGGATTAACCTTC	CALRPNNYARGLTF	TRAV12-2	.	TRAJ26	10	-1	-1	14
1	3.74911e-05	TGTGCTTTGAGAGGTTCAGGCAATACCGGAAAACTCATCTTT	CALRGSGNTGKLIF	TRAV12D-2	.	TRAJ37	10	-1	-1	16
1	3.74911e-05	TGTGCTCTCTGGGAGCTGAATAGCAATAACAGAAACTTCTTT	CALWELNSNNRNFF	TRAV15-1-DV6-1	.	TRAJ31	17	-1	-1	17
1	3.74911e-05	TGTGCTCTGAGCGATCGAAATTCTGGGACTTACCAGAGGTTT	CALSDRNSGTYQRF	TRAV12-1	.	TRAJ13	10	-1	-1	17
1	3.74911e-05	TGTGCTGTGAGCGTGCGCTCCTCTTTCAGCAAGCTGGTGTTT	CAVSVRSSFSKLVF	TRAV9-1	.	TRAJ50	12	-1	-1	17
1	3.74911e-05	TGTGCTGCCATAGCATCCTCCTCCTTCAGCAAGCTGGTGTTT	CAAIASSSFSKLVF	TRAV4-4-DV10	.	TRAJ50	7	-1	-1	5
1	3.74911e-05	TGTGCTATGGCTGCTAACAGTGCAGGGAACAAACTAACTTTT	CAMAANSAGNKLTF	TRAV13D-1	.	TRAJ17	9	-1	-1	13
1	3.74911e-05	TGTGCTATGAGAGAAAGAATTGGAGGCTATAAAGTGGTCTTT	CAMRERIGGYKVVF	TRAV16D-DV11	.	TRAJ12	13	-1	-1	20
1	3.74911e-05	TGTGCTACTGCTGCTACTGGAGGCAATAATAAGCTGACTTTT	CATAATGGNNKLTF	TRAV8-2	.	TRAJ56	9	-1	-1	12
1	3.74911e-05	TGTGCTACTGATGAGGGCCAGGGAGGCAGGGCTCTGATATTT	CATDEGQGGRALIF	TRAV8-1	.	TRAJ15	12	-1	-1	17
1	3.74911e-05	TGTGCTACAAGAAATACAGAAGGTGCAGATAGACTCACCTTT	CATRNTEGADRLTF	TRAV5-4	.	TRAJ45	10	-1	-1	13
1	3.74911e-05	TGTGCCCTGACCCCCTACCAGGGAGGCAGAGCTCTGATATTT	CALTPYQGGRALIF	TRAV12D-3	.	TRAJ15	9	-1	-1	13
1	3.74911e-05	TGTGCAGTGCCCCGATCTTCTAATACCAACAAAGTCGTCTTT	CAVPRSSNTNKVVF	TRAV7-3	.	TRAJ34	8	-1	-1	13
1	3.74911e-05	TGTGCAGTGAGCATGACTTCAAGTGGCCAGAAGCTGGTTTTT	CAVSMTSSGQKLVF	TRAV7D-5	.	TRAJ16	12	-1	-1	15
1	3.74911e-05	TGTGCAGTGAGGTCAACTGCCAGTTTGGGGAAACTGCAGTTT	CAVRSTASLGKLQF	TRAV7-5	.	TRAJ24	10	-1	-1	17
1	3.74911e-05	TGTGCAGCTTCATCGTACACGGGTTACCAGAACTTCTATTTT	CAASSYTGYQNFYF	TRAV14-2	.	TRAJ49	7	-1	-1	12
1	3.74911e-05	TGTGCAGCCAGGGACTACAGTGCAGGGAACAAGCTAACTTTT	CAARDYSAGNKLTF	TRAV7-2	.	TRAJ17	7	-1	-1	16
1	3.74911e-05	TGTGCAGCAAGTGCGGGGACCAATACAGGCAAATTAACCTTT	CAASAGTNTGKLTF	TRAV14D-2	.	TRAJ27	12	-1	-1	18
1	3.74911e-05	TGTGCAGCAAGTGCAACTTCAAGTGACCAGAAGCTGGTTTTT	CAASATSSDQKLVF	TRAV14-1	.	TRAJ16	12	-1	-1	12
1	3.74911e-05	TGTGCAGCAAGCATGCCATCTGGCAGCTGGCAACTCATCTTT	CAASMPSGSWQLIF	TRAV10	.	TRAJ22	12	-1	-1	18
1	3.74911e-05	TGTGCAGCAAGCATGAACCAGGGAAGCAGAGCTCTGATATTT	CAASMNQGSRALIF	TRAV7-2	.	TRAJ15	12	-1	-1	16
1	3.74911e-05	TGTGCAGCAAGGTCCTACCAGGAAGGCAGAGCTCTGATATTT	CAARSYQEGRALIF	TRAV7-2	.	TRAJ15	10	-1	-1	13
1	3.74911e-05	TGTGCAGCAAATTCTGGAGGAAGCAATGCAATGCTAACCTTC	CAANSGGSNAMLTF	TRAV14-1	.	TRAJ42	9	-1	-1	9
1	3.74911e-05	TGTGCAGCAAAAGGGGCAGGCTTTGCAAGTGCACTGACATTT	CAAKGAGFASALTF	TRAV14-2	.	TRAJ35	9	-1	-1	16
1	3.74911e-05	TGTGCAGCAAAAGGGGCAGGCTTTGGAAGTGCGCTGACATTT	CAAKGAGFGSALTF	TRAV14-2	.	TRAJ35	9	-1	-1	16
1	3.74911e-05	TGTACAGGAACGAATACAGAGGGTGCAGATAGACTCACCTTT	CTGTNTEGADRLTF	TRAV18	.	TRAJ45	9	-1	-1	13
1	3.74911e-05	TGCTCAGCAACCGCACCGTGCAGGGGCGACAAACTTACCTTC	CSATAPCRGDKLTF	TRAV5-1	.	TRAJ9	9	-1	-1	23
1	3.74911e-05	TGCGCAGTCACGTCGAACACGGGTTACCAGAGCTTCTATTTT	CAVTSNTGYQSFYF	TRAV3-3	.	TRAJ49	9	-1	-1	12
1	3.74911e-05	TGCGCAGTCAGTTTCTACCAGGGAGGCAGAGCTCTGATATTA	CAVSFYQGGRALIL	TRAV3D-3	.	TRAJ15	11	-1	-1	14
1	3.74911e-05	TGCGCAGCAGGCGGTGGAGGCAGCAATTACAAACTGACATTT	CAAGGGGSNYKLTF	TRAV19	.	TRAJ53	10	-1	-1	13
1	3.74911e-05	TGTGTGGTGGGGTCGAATAGCAACTATCGGTTGATCTGG	CVVGSNSNYRLIW	TRAV11	.	TRAJ33	10	-1	-1	16
1	3.74911e-05	TGTGTAGTGAGCCCTACAGGAAACTACAAATACGTCTTT	CVVSPTGNYKYVF	TRAV7-5	.	TRAJ40	11	-1	-1	14
1	3.74911e-05	TGTGTAGCAAGCGGAGGCAATACCGGAAAACTCATCTTT	CVASGGNTGKLIF	TRAV7-2	.	TRAJ37	11	-1	-1	14
1	3.74911e-05	TGTGTAGACGCATCTTCTGGCAGCTGGCAACTCATCTTT	CVDASSGSWQLIF	TRAV7-5	.	TRAJ22	3	-1	-1	5
1	3.74911e-05	TGTGCTCTCGTGGGAAGGGCAGGTGCCAAGCTCACATTC	CALVGRAGAKLTF	TRAV12-3	.	TRAJ39	7	-1	-1	18
1	3.74911e-05	TGTGCTCTGTCTTCCTCCTCCTTCAGCAAGCTGGTGTTT	CALSSSSFSKLVF	TRAV6-7-DV9	.	TRAJ50	8	-1	-1	12
1	3.74911e-05	TGTGCTCTGTCATCCTCCTCCTTCAGCAAGCTGGCGTTT	CALSSSSFSKLAF	TRAV6-7-DV9	.	TRAJ50	8	-1	-1	10
1	3.74911e-05	TGTGCTCCGCGTTTCACCAATACAGGCAATTTAACCTTT	CAPRFTNTGNLTF	TRAV12-1	.	TRAJ27	6	-1	-1	14
1	3.74911e-05	TGTGCTCCGCGTTTCACCAATACAGGCAAATTAACCTTT	CAPRFTNTGKLTF	TRAV12-1	.	TRAJ27	6	-1	-1	14
1	3.74911e-05	TGTGCTGCAAGTCGGGGCACTGGGTCTAAGCTGTCATTT	CAASRGTGSKLSF	TRAV5-4	.	TRAJ58	11	-1	-1	15
1	3.74911e-05	TGTGCTGCAAGTCAGGGCACTGGGTCTAAGCCGTCATTT	CAASQGTGSKPSF	TRAV5-4	.	TRAJ58	11	-1	-1	15
1	3.74911e-05	TGTGCTGCAAAGTTGATAGGAAACTACAAATACGTCTTT	CAAKLIGNYKYVF	TRAV5-4	.	TRAJ40	9	-1	-1	17
1	3.74911e-05	TGTGCTATGGAGCGAGGCACTGGGTCTAAGCTGTCATTT	CAMERGTGSKLSF	TRAV13-4-DV7	.	TRAJ58	10	-1	-1	6
1	3.74911e-05	TGTGCCCCATTGAACACGGGTTACCAGAACTTCTATTTT	CAPLNTGYQNFYF	TRAV8D-1	.	TRAJ49	4	-1	-1	11
1	3.74911e-05	TGTGCATTGAGCTCAAATTCTGGGACTTACCAGAGGTTT	CALSSNSGTYQRF	TRAV7-5	.	TRAJ13	11	-1	-1	13
1	3.74911e-05	TGTGCAGTCAGACGCAATAACAACAATGCCCCACGATTT	CAVRRNNNNAPRF	TRAV3-3	.	TRAJ43	10	-1	-1	12
1	3.74911e-05	TGTGCAGTGAGTGGTTCAGCCTTAGGGAGGCTGCATTTT	CAVSGSALGRLHF	TRAV7-5	.	TRAJ18	10	-1	-1	12
1	3.74911e-05	TGTGCAGCTACAACTTCAAGTGGCCAGAAGCTGGTTTTT	CAATTSSGQKLVF	TRAV7-4	.	TRAJ16	9	-1	-1	10
1	3.74911e-05	TGTGCAGCTAGCAAGGTCAATACAGGCAAATTAACCTTT	CAASKVNTGKLTF	TRAV7-2	.	TRAJ27	12	-1	-1	17
1	3.74911e-05	TGTGCAGCAACTGGAGCTAACACTGGAAAGCTCACGTTT	CAATGANTGKLTF	TRAV14-1	.	TRAJ52	9	-1	-1	9
1	3.74911e-05	TGTGCAGCAAGTGGGGACTATGCCCGGGGATTAACCTTC	CAASGDYARGLTF	TRAV14-2	.	TRAJ26	12	-1	-1	16
1	3.74911e-05	TGTGCAGCAAGCCGGTTGGTCCAGGGGAAGCTTATCTTT	CAASRLVQGKLIF	TRAV14D-2	.	TRAJ23	10	-1	-1	20
1	3.74911e-05	TGTGCAGCAAGCATGACGGGTTACCAGAACTTCTATTTT	CAASMTGYQNFYF	TRAV7-2	.	TRAJ49	12	-1	-1	15
1	3.74911e-05	TCCTTATCTACTGGAGGCAATAATAAGCTGACTTTT	SLSTGGNNKLTF	TRAV13-4-DV7	.	TRAJ56	0	-1	-1	7
1	3.74911e-05	TGTGCTTTGGGCACAGGTTACCAGAACTTCTATTTT	CALGTGYQNFYF	TRAV13-1	.	TRAJ49	9	-1	-1	11
1	3.74911e-05	TGTGCTACTCCGCAGGGAGGCAGAGCTCTGATATTT	CATPQGGRALIF	TRAV8N-2	.	TRAJ15	8	-1	-1	12
1	3.74911e-05	TGTGCAGTAACAGGCAATACCGGAAAACTCATCTTT	CAVTGNTGKLIF	TRAV7-6	.	TRAJ37	7	-1	-1	7
1	3.74911e-05	TGTGCAGCAAGACGGGGCAATAACAGAATCTTCTTT	CAARRGNNRIFF	TRAV14-2	.	TRAJ31	10	-1	-1	16
1	3.74911e-05	TGTACTGCTGTCCAGGGAGGCAGAGCTCTGATATTT	CTAVQGGRALIF	TRAV4D-4	.	TRAJ15	9	-1	-1	11
1	3.74911e-05	TGCGCAGGGGTCACAAATGCTTACAAAGTCATCTTT	CAGVTNAYKVIF	TRAV3-3	.	TRAJ30	6	-1	-1	11
1	3.74911e-05	CGCGCAGTCAGTAATAACAACAATGCCCCACGATTT	RAVSNNNNAPRF	TRAV3-3	.	TRAJ43	11	-1	-1	12
1	3.74911e-05	AGTGCAGCTAGTTGTAGCAACTATCAGTTGATCTGG	SAASCSNYQLIW	TRAV7-4	.	TRAJ33	11	-1	-1	14
1	3.74911e-05	TGTGCAGTGGCTAACAACAATGCACCACGATTT	CAVANNNAPRF	TRAV7D-5	.	TRAJ43	8	-1	-1	11
1	3.74911e-05	TGTGCAGCAAGTGGCAATAACAGAATCTTCTTC	CAASGNNRIFF	TRAV14N-3	.	TRAJ31	12	-1	-1	13
1	3.74911e-05	TGTGGGAGGAGTGCAGGGAACAAGCTAACTTTT	CGRSAGNKLTF	TRAV6-3	.	TRAJ17	3	-1	-1	9

## Sheet: TRBV-Va19-MAIT
Table S1 (related to Figure 4) TCRβ repertoire for thymic MAIT cells from Vα19 mice
count	freq	cdr3nt	cdr3aa	v	d	j	VEnd	DStart	DEnd	JStart
8	9.08926e-05	TGCACCTGCAGTGCAGGGAACACAGAAGTCTTCTTT	CTCSAGNTEVFF	TRBV1	.	TRBJ1-1	15	-1	-1	18
18	0.000204508	TGCACCTGCAGTGCAGATTCCGGGGCGGCAGAAGTCTTCTTT	CTCSADSGAAEVFF	TRBV1	TRBD1	TRBJ1-1	16	21	26	28
14	0.000159062	TGCACCTGCAGTGGGACATCAAACACAGAAGTCTTCTTT	CTCSGTSNTEVFF	TRBV1	TRBD1	TRBJ1-1	12	13	17	19
12	0.000136339	TGCACCTGCAGTGCCGGACAGGCGGAAGTCTTCTTT	CTCSAGQAEVFF	TRBV1	TRBD1	TRBJ1-1	13	15	21	24
11	0.000124977	TGCACCTGCAGTGCCGGGACAGGGGTCACAGAAGTCTTCTTT	CTCSAGTGVTEVFF	TRBV1	TRBD1	TRBJ1-1	13	14	24	26
11	0.000124977	TGCACCTGCAGTGCAGATGCGGGATACACAGAAGTCTTCTTT	CTCSADAGYTEVFF	TRBV1	TRBD1	TRBJ1-1	16	19	23	25
7	7.9531e-05	TGCACCTGCAGTGCCAAGGGGACAGGCGGGGAAGTCTTCTTT	CTCSAKGTGGEVFF	TRBV1	TRBD1	TRBJ1-1	13	18	25	30
1	1.13616e-05	TGCACCTGCAGTGCAGATTCCGGGGCGACAGAAGTCTTCTTT	CTCSADSGATEVFF	TRBV1	TRBD1	TRBJ1-1	16	21	26	27
1	1.13616e-05	TGCACCTGCAGTGCAGATGCGGGATACACAGAAGTCTACTTT	CTCSADAGYTEVYF	TRBV1	TRBD1	TRBJ1-1	16	19	23	25
1	1.13616e-05	TGCACCTGCAGTGGGGGACAGGGGAACACAGAAGTCTTCTTT	CTCSGGQGNTEVFF	TRBV1	TRBD1	TRBJ1-1	12	14	23	24
1	1.13616e-05	TGCACCTGCAGGGCAGATGCGGGATACACAGAAGTCTTCTTT	CTCRADAGYTEVFF	TRBV1	TRBD1	TRBJ1-1	16	19	23	25
1	1.13616e-05	TGCACCCGCAGTGCCAAGGGGACAGGCGGGGAAGTCTTCTTT	CTRSAKGTGGEVFF	TRBV1	TRBD1	TRBJ1-1	13	18	25	30
1	1.13616e-05	TGCACCTGCAGTGCAGATTTCCGGGGGCAGGTCTTCTTT	CTCSADFRGQVFF	TRBV1	TRBD1	TRBJ1-1	16	22	27	30
1	1.13616e-05	TGCAACTGCAGTGCCGGACAGGCGGAAGTCTTCTTT	CNCSAGQAEVFF	TRBV1	TRBD1	TRBJ1-1	13	15	21	24
2	2.27231e-05	TGCACCTGCAGTGCAGATCACTCCGACTACACCTTC	CTCSADHSDYTF	TRBV1	.	TRBJ1-2	16	-1	-1	19
24	0.000272678	TGCACCTGCAGGGAGGAGGGGGAAGTCTCCGACTACACCTTC	CTCREEGEVSDYTF	TRBV1	TRBD1	TRBJ1-2	10	16	21	26
8	9.08926e-05	TGCACCTGCAGTGCCGGGACAGGGAACTCCGACTACACCTTC	CTCSAGTGNSDYTF	TRBV1	TRBD1	TRBJ1-2	13	14	23	24
7	7.9531e-05	TGCACCTGCAGTGCAGATGTGAGGGGGGCCGACTACACCTTC	CTCSADVRGADYTF	TRBV1	TRBD1	TRBJ1-2	16	21	26	28
3	3.40847e-05	TGCACCTGCAGTGCAGACACAGGGGGCAACTCCGACTACACCTTC	CTCSADTGGNSDYTF	TRBV1	TRBD1	TRBJ1-2	16	18	26	27
2	2.27231e-05	TGCACCTGCAGTGCAGAACCGGGACATAAAAACTCCGACTACACCTTC	CTCSAEPGHKNSDYTF	TRBV1	TRBD1	TRBJ1-2	16	18	25	29
7	7.9531e-05	TGCACCTGCAGTGCAGATGCGGGGGGCGGCTCCGACTACACCTTC	CTCSADAGGGSDYTF	TRBV1	TRBD2	TRBJ1-2	16	20	27	29
1	1.13616e-05	TGCACCTGCAGTGCAGATGGAGAACTTTCTGGAAATACGCTCTATTTT	CTCSADGELSGNTLYF	TRBV1	.	TRBJ1-3	16	-1	-1	26
10	0.000113616	TGCACCTGCAGTGCAGATCCGGGGACTTCTGGAAATACGCTCTATTTT	CTCSADPGTSGNTLYF	TRBV1	TRBD1	TRBJ1-3	16	17	25	26
2	2.27231e-05	TGCACCTGCAGTGCAGAGAGACAGGGGCGTTCTGGAAATACGCTCTATTTT	CTCSAERQGRSGNTLYF	TRBV1	TRBD1	TRBJ1-3	16	19	26	29
11	0.000124977	TGCACCTGCAGTGCAGATCTGGGGGATTCTGGAAATACGCTCTATTTT	CTCSADLGDSGNTLYF	TRBV1	TRBD2	TRBJ1-3	16	18	24	25
3	3.40847e-05	TGCACCTGCAGTGAGGGGGGGGCATATTCTGGAAATACGCTCTATTTT	CTCSEGGAYSGNTLYF	TRBV1	TRBD2	TRBJ1-3	12	15	22	25
4	4.54463e-05	TGCACCTGCAGTGCAGATTATCACGAAAGATTATTTTTC	CTCSADYHERLFF	TRBV1	.	TRBJ1-4	16	-1	-1	22
20	0.000227231	TGCACCTGCAGTGCAGATTTGGGACAGGGGTACGAAAGATTATTTTTC	CTCSADLGQGYERLFF	TRBV1	TRBD1	TRBJ1-4	16	20	29	31
8	9.08926e-05	TGCACCTGCAGTGTCCGGGACAGGGGACCCAACGAAAGATTATTTTTC	CTCSVRDRGPNERLFF	TRBV1	TRBD1	TRBJ1-4	12	14	25	28
14	0.000159062	TGCACCTGCAGTGCAGATACCGCAGGCCAGGCTCCGCTTTTT	CTCSADTAGQAPLF	TRBV1	.	TRBJ1-5	16	-1	-1	26
3	3.40847e-05	TGCACCTGCGAAGGAGGAGAGGCCCAGGCTCCGCTTTTT	CTCEGGEAQAPLF	TRBV1	.	TRBJ1-5	8	-1	-1	23
2	2.27231e-05	TGCACCTGCAGGGCGACAGGGGACAACCAGGCTCCGCTTTTT	CTCRATGDNQAPLF	TRBV1	TRBD1	TRBJ1-5	10	14	21	22
7	7.9531e-05	TGCACCTGCAGTGCAGATAATTCGCCCCTCTACTTT	CTCSADNSPLYF	TRBV1	.	TRBJ1-6	16	-1	-1	16
2	2.27231e-05	TGCACCTGCAGTGCAGGGGAGAATTCGCCCCTCTACTTT	CTCSAGENSPLYF	TRBV1	.	TRBJ1-6	15	-1	-1	21
1	1.13616e-05	TACACCTGCAGTGCAGATAATTCGCCCCTCTACTTT	YTCSADNSPLYF	TRBV1	.	TRBJ1-6	16	-1	-1	16
53	0.000602163	TGCACCTGCAGTGCAGACACAGGGGGATATAATTCGCCCCTCTACTTT	CTCSADTGGYNSPLYF	TRBV1	TRBD1	TRBJ1-6	16	18	25	27
25	0.000284039	TGCACCTGCAGTGCAGATTCAGGGGGATATAATTCGCCCCTCTACTTT	CTCSADSGGYNSPLYF	TRBV1	TRBD1	TRBJ1-6	16	19	25	27
20	0.000227231	TGCACCTGCAGTGCAGAAACAGGGGGATATAATTCGCCCCTCTACTTT	CTCSAETGGYNSPLYF	TRBV1	TRBD1	TRBJ1-6	16	18	25	27
18	0.000204508	TGCACCTGCAGTGCAGATACAGGGGGATATAATTCGCCCCTCTACTTT	CTCSADTGGYNSPLYF	TRBV1	TRBD1	TRBJ1-6	16	18	25	27
16	0.000181785	TGCACCTGCAGTGCAGAGACAGGGGGATATAATTCGCCCCTCTACTTT	CTCSAETGGYNSPLYF	TRBV1	TRBD1	TRBJ1-6	16	17	25	27
13	0.0001477	TGCACCTGCAGTGCAGACTCAGGGGGATATAATTCGCCCCTCTACTTT	CTCSADSGGYNSPLYF	TRBV1	TRBD1	TRBJ1-6	16	19	25	27
11	0.000124977	TGCACCTGCAGTGCAGATACGGCAGGGGGATATAATTCGCCCCTCTACTTT	CTCSADTAGGYNSPLYF	TRBV1	TRBD1	TRBJ1-6	16	22	28	30
10	0.000113616	TGCACCTGCAGTGCCTCGACAGGGGGATATAATTCGCCCCTCTACTTT	CTCSASTGGYNSPLYF	TRBV1	TRBD1	TRBJ1-6	13	17	25	27
10	0.000113616	TGCACCTGCAGTGCAGATAGCGGGGGATATAATTCGCCCCTCTACTTT	CTCSADSGGYNSPLYF	TRBV1	TRBD1	TRBJ1-6	16	21	25	27
8	9.08926e-05	TGCACCTGCAGTCCACAGACAGGGGGATATAATTCGCCCCTCTACTTT	CTCSPQTGGYNSPLYF	TRBV1	TRBD1	TRBJ1-6	11	17	25	27
7	7.9531e-05	TGCACCTGCAGTGCAGAGGCAGGGGGATATAATTCGCCCCTCTACTTT	CTCSAEAGGYNSPLYF	TRBV1	TRBD1	TRBJ1-6	16	19	25	27
7	7.9531e-05	TGCACCTGCAGTGGAGGGACAGGGGGATATAATTCGCCCCTCTACTTT	CTCSGGTGGYNSPLYF	TRBV1	TRBD1	TRBJ1-6	12	15	25	27
5	5.68079e-05	TGCACCTGCAGTGCAGAATCAGGGGGATATAATTCGCCCCTCTACTTT	CTCSAESGGYNSPLYF	TRBV1	TRBD1	TRBJ1-6	16	19	25	27
4	4.54463e-05	TGCACCTGCAGTGCAGATAAAGGGACAGGGGGATATAATTCGCCCCTCTACTTT	CTCSADKGTGGYNSPLYF	TRBV1	TRBD1	TRBJ1-6	16	21	31	33
4	4.54463e-05	TGCACCTGCACAGGGGGATATAATTCGCCCCTCTACTTT	CTCTGGYNSPLYF	TRBV1	TRBD1	TRBJ1-6	9	10	16	18
3	3.40847e-05	TGCACCTGCAGTGCTAGGACAGGGGGATATAATTCGCCCCTCTACTTT	CTCSARTGGYNSPLYF	TRBV1	TRBD1	TRBJ1-6	13	16	25	27
3	3.40847e-05	TGCACCTGCAGTGCCGGGACAGGGGGATATAATTCGCCCCTCTACTTT	CTCSAGTGGYNSPLYF	TRBV1	TRBD1	TRBJ1-6	13	14	25	27
3	3.40847e-05	TGCACCTGCAGTGCAGGGACAGGGGGATATAATTCGCCCCTCTACTTT	CTCSAGTGGYNSPLYF	TRBV1	TRBD1	TRBJ1-6	15	16	25	27
3	3.40847e-05	TGCACCTGCAGTGCAGATTCCGGGGGATATAATTCGCCCCTCTACTTT	CTCSADSGGYNSPLYF	TRBV1	TRBD1	TRBJ1-6	16	19	23	27
3	3.40847e-05	TGCACCTGCAGTGCAGATCACGGGGGATATAATTCGCCCCTCTACTTT	CTCSADHGGYNSPLYF	TRBV1	TRBD1	TRBJ1-6	16	21	25	27
2	2.27231e-05	TGCACCTGCAGTGCAGATACAGGGGGATATAATCCGCCCCTCTACTTT	CTCSADTGGYNPPLYF	TRBV1	TRBD1	TRBJ1-6	16	18	25	27
1	1.13616e-05	TGCACCTGCAGTGCCCCAACAGGGGGATATAATTCGCCCCTCTACTTT	CTCSAPTGGYNSPLYF	TRBV1	TRBD1	TRBJ1-6	13	18	25	27
1	1.13616e-05	TGCACCTGCAGTGCAGAGGCAGGGGGATTTAATTCGCCCCTCTACTTT	CTCSAEAGGFNSPLYF	TRBV1	TRBD1	TRBJ1-6	16	19	25	29
1	1.13616e-05	TGCACCTGCAGTGCAGAGACAGGGGGATATAATTCACCCCTCTACTTT	CTCSAETGGYNSPLYF	TRBV1	TRBD1	TRBJ1-6	16	17	25	27
1	1.13616e-05	TGCACCTGCAGTGCAGAATCAGGGGGATATAATTCGCCCCTCTACTTC	CTCSAESGGYNSPLYF	TRBV1	TRBD1	TRBJ1-6	16	19	25	27
1	1.13616e-05	TGCACCTGCAGTACAGACTCAGGGGGATATAATTCGCCCCTCTACTTT	CTCSTDSGGYNSPLYF	TRBV1	TRBD1	TRBJ1-6	16	19	25	27
5	5.68079e-05	TGCACCTGCAGTGGGGGGGGGGGATATAATTCGCCCCTCTACTTT	CTCSGGGGYNSPLYF	TRBV1	TRBD2	TRBJ1-6	12	13	19	24
2	2.27231e-05	TGCACCTGCAGTGCAGATACGGGGGGATATAATTCGCCCCTCTACTTT	CTCSADTGGYNSPLYF	TRBV1	TRBD2	TRBJ1-6	16	20	25	27
4	4.54463e-05	TGCACCTGCAGTGCAGGGGACTATGCTGAGCAGTTCTTC	CTCSAGDYAEQFF	TRBV1	.	TRBJ2-1	15	-1	-1	19
17	0.000193147	TGCACCTGCAGTGCAGTTACAGGGGAAAGCTATGCTGAGCAGTTCTTC	CTCSAVTGESYAEQFF	TRBV1	TRBD1	TRBJ2-1	15	18	24	29
16	0.000181785	TGCACCTGCAGTGCAGATTTCGGACAATATGCTGAGCAGTTCTTC	CTCSADFGQYAEQFF	TRBV1	TRBD1	TRBJ2-1	16	21	25	27
15	0.000170424	TGCACCTGCAGTGCAGATGTGGGGGCTGGGGCTGAGCAGTTCTTC	CTCSADVGAGAEQFF	TRBV1	TRBD1	TRBJ2-1	16	20	25	30
11	0.000124977	TGCACCTGCAGTGCAGATGAGGGGGCTGGGGCTGAGCAGTTCTTC	CTCSADEGAGAEQFF	TRBV1	TRBD1	TRBJ2-1	16	19	25	30
8	9.08926e-05	TGCACCTGCAGTGCAGGTGGGACAGGGTTCTATGCTGAGCAGTTCTTC	CTCSAGGTGFYAEQFF	TRBV1	TRBD1	TRBJ2-1	15	18	26	29
6	6.81694e-05	TGCACCTGCAGTCTCAGACAGGGATGGTATGCTGAGCAGTTCTTC	CTCSLRQGWYAEQFF	TRBV1	TRBD1	TRBJ2-1	11	16	22	27
5	5.68079e-05	TGCACCTGCAGTGCAGATTCAGGGGCTGGGGCTGAGCAGTTCTTC	CTCSADSGAGAEQFF	TRBV1	TRBD1	TRBJ2-1	16	19	24	30
4	4.54463e-05	TGCACCTGCAGTGCAGATCAGGGGGCTGGGGCTGAGCAGTTCTTC	CTCSADQGAGAEQFF	TRBV1	TRBD1	TRBJ2-1	16	18	25	30
1	1.13616e-05	TGCACCTGCAGTCCCAGACAGGGATGGTATGCTGAGCAGTTCTTC	CTCSPRQGWYAEQFF	TRBV1	TRBD1	TRBJ2-1	11	16	22	27
1	1.13616e-05	TGCACCTGCAGTGCAGATTTCGGACAATATGCTGGGCAGTTCTTC	CTCSADFGQYAGQFF	TRBV1	TRBD1	TRBJ2-1	16	21	25	27
74	0.000840756	TGCACCTGCAGTGCAGATGGGGGGGCTGGGGCTGAGCAGTTCTTC	CTCSADGGAGAEQFF	TRBV1	TRBD2	TRBJ2-1	16	17	25	30
54	0.000613525	TGCACCTGCAGTGGGACTGGGGGGGCTGGGGCTGAGCAGTTCTTC	CTCSGTGGAGAEQFF	TRBV1	TRBD2	TRBJ2-1	12	13	25	30
39	0.000443101	TGCACCTGCAGTGCAGATCCTGGGGGGGCTGGGGCTGAGCAGTTCTTC	CTCSADPGGAGAEQFF	TRBV1	TRBD2	TRBJ2-1	16	19	28	33
30	0.000340847	TGCACCTGCAGTGCAGCCACTGGGGGGGCTGGGGCTGAGCAGTTCTTC	CTCSAATGGAGAEQFF	TRBV1	TRBD2	TRBJ2-1	15	18	28	33
29	0.000329486	TGCACCTGCAGTGAGACTGGGGGGGCTGGGGCTGAGCAGTTCTTC	CTCSETGGAGAEQFF	TRBV1	TRBD2	TRBJ2-1	12	14	25	30
26	0.000295401	TGCACCTGCAGTGGAACTGGGGGGGCTGGGGCTGAGCAGTTCTTC	CTCSGTGGAGAEQFF	TRBV1	TRBD2	TRBJ2-1	12	15	25	30
21	0.000238593	TGCACCTGCAGTGCAGATCTGGGGGGGGCTGGGGCTGAGCAGTTCTTC	CTCSADLGGAGAEQFF	TRBV1	TRBD2	TRBJ2-1	16	18	26	33
19	0.00021587	TGCACCTGCAGTGCAGGTGGGGGGGCTGGGGCTGAGCAGTTCTTC	CTCSAGGGAGAEQFF	TRBV1	TRBD2	TRBJ2-1	15	17	25	30
17	0.000193147	TGCACCTGCAGTGCAGATTTTGGGGCTGGGGCTGAGCAGTTCTTC	CTCSADFGAGAEQFF	TRBV1	TRBD2	TRBJ2-1	16	21	29	30
14	0.000159062	TGCACCTGCAGTGCCCCGACTGGGGGGGCTGGGGCTGAGCAGTTCTTC	CTCSAPTGGAGAEQFF	TRBV1	TRBD2	TRBJ2-1	13	17	28	33
14	0.000159062	TGCACCTGCAGTGCCCCTGGGGGGGCTGGGGCTGAGCAGTTCTTC	CTCSAPGGAGAEQFF	TRBV1	TRBD2	TRBJ2-1	13	16	25	30
14	0.000159062	TGCACCTGCAGTGCCACTGGGGGGGCTGGGGCTGAGCAGTTCTTC	CTCSATGGAGAEQFF	TRBV1	TRBD2	TRBJ2-1	13	15	25	30
14	0.000159062	TGCACCTGCAGTGCAGACTGGGGGGCTGGGGCTGAGCAGTTCTTC	CTCSADWGAGAEQFF	TRBV1	TRBD2	TRBJ2-1	16	17	24	30
13	0.0001477	TGCACCTGCAGTGCAGATCTCGGGGGGGCTGGGGCTGAGCAGTTCTTC	CTCSADLGGAGAEQFF	TRBV1	TRBD2	TRBJ2-1	16	21	28	33
11	0.000124977	TGCACCTGCAGTGCAGCGACTGGGGGGGCTGGGGCTGAGCAGTTCTTC	CTCSAATGGAGAEQFF	TRBV1	TRBD2	TRBJ2-1	15	17	28	33
11	0.000124977	TGCACCTGCAGTGCACCTGGGGGGGCTGGGGCTGAGCAGTTCTTC	CTCSAPGGAGAEQFF	TRBV1	TRBD2	TRBJ2-1	14	16	25	30
10	0.000113616	TGCACCTGCAGTGCAGATTCTGGGGGGGCTGGGGCTGAGCAGTTCTTC	CTCSADSGGAGAEQFF	TRBV1	TRBD2	TRBJ2-1	16	19	28	33
9	0.000102254	TGCACCTGCAGTGCAGCTGACACTGGGGGGGCTGGGGCTGAGCAGTTCTTC	CTCSAADTGGAGAEQFF	TRBV1	TRBD2	TRBJ2-1	15	21	31	36
8	9.08926e-05	TGCACCTGCAGTGCCCCCGGGACTGGGGGGGCTGGGGCTGAGCAGTTCTTC	CTCSAPGTGGAGAEQFF	TRBV1	TRBD2	TRBJ2-1	13	15	31	36
7	7.9531e-05	TGCACCTGCAGTGCAGATGAGGGGGGGGCTGGGGCTGAGCAGTTCTTC	CTCSADEGGAGAEQFF	TRBV1	TRBD2	TRBJ2-1	16	21	28	33
7	7.9531e-05	TGCACCTGCAGTGGGGTCTGGGGGGCTGGGGCTGAGCAGTTCTTC	CTCSGVWGAGAEQFF	TRBV1	TRBD2	TRBJ2-1	12	13	24	30
6	6.81694e-05	TGCACCTGCAGTGCAGATCACGGGGGGGCTGGGGCTGAGCAGTTCTTC	CTCSADHGGAGAEQFF	TRBV1	TRBD2	TRBJ2-1	16	21	28	33
6	6.81694e-05	TGCACCTGCAGTGCAGACGCTGGGGGGGCTGGGGCTGAGCAGTTCTTC	CTCSADAGGAGAEQFF	TRBV1	TRBD2	TRBJ2-1	16	19	28	33
6	6.81694e-05	TGCACCTGCAGTGCAGGGGGGGGGGCTGGGGCTGAGCAGTTCTTC	CTCSAGGGAGAEQFF	TRBV1	TRBD2	TRBJ2-1	15	18	25	30
6	6.81694e-05	TGCACCTGCAGTGCAGATCTGGGGGCTGGGGCTGAGCAGTTCTTC	CTCSADLGAGAEQFF	TRBV1	TRBD2	TRBJ2-1	16	18	24	30
6	6.81694e-05	TGCACCTGCAGTGCTGGGGGGGCTGGGGCTGAGCAGTTCTTC	CTCSAGGAGAEQFF	TRBV1	TRBD2	TRBJ2-1	13	14	22	27
5	5.68079e-05	TGCACCTGCAGTGCAGATTGGCCTGGGGGGGCTGGGGCTGAGCAGTTCTTC	CTCSADWPGGAGAEQFF	TRBV1	TRBD2	TRBJ2-1	16	22	31	36
5	5.68079e-05	TGCACCTGCAGTGCAGTTGATGGGGGGGCTGGGGCTGAGCAGTTCTTC	CTCSAVDGGAGAEQFF	TRBV1	TRBD2	TRBJ2-1	15	20	28	33
5	5.68079e-05	TGCACCTGCAGTGCAGATACTGGGGGGGCTGGGGCTGAGCAGTTCTTC	CTCSADTGGAGAEQFF	TRBV1	TRBD2	TRBJ2-1	16	18	28	33
5	5.68079e-05	TGCACCTGCAGTGCAGGAGGGGGGGCTGGGGCTGAGCAGTTCTTC	CTCSAGGGAGAEQFF	TRBV1	TRBD2	TRBJ2-1	15	18	25	30
4	4.54463e-05	TGCACCTGCAGTGCAGAAACTGGGGGGGCTGGGGCTGAGCAGTTCTTC	CTCSAETGGAGAEQFF	TRBV1	TRBD2	TRBJ2-1	16	18	28	33
4	4.54463e-05	TGCACCTGCAGTGCTCCTGGGGGGGCTGGGGCTGAGCAGTTCTTC	CTCSAPGGAGAEQFF	TRBV1	TRBD2	TRBJ2-1	13	16	25	30
4	4.54463e-05	TGCACCTGCAGTGGGGGGGCTGGGGCTGAGCAGTTCTTC	CTCSGGAGAEQFF	TRBV1	TRBD2	TRBJ2-1	12	13	19	24
3	3.40847e-05	TGCACCTGCAGTGCAGATTCGACTGGGGGGGCTGGGGCTGAGCAGTTCTTC	CTCSADSTGGAGAEQFF	TRBV1	TRBD2	TRBJ2-1	16	20	31	36
3	3.40847e-05	TGCACCTGCAGTGCCTGGACTGGGGGGGCTGGGGCTGAGCAGTTCTTC	CTCSAWTGGAGAEQFF	TRBV1	TRBD2	TRBJ2-1	13	16	28	33
3	3.40847e-05	TGCACCTGCAGTGCAGATGATGGGGGGGCTGGGGCTGAGCAGTTCTTC	CTCSADDGGAGAEQFF	TRBV1	TRBD2	TRBJ2-1	16	20	28	33
3	3.40847e-05	TGCACCTGCAGTGCAGATACCGGGGGGGCTGGGGCTGAGCAGTTCTTC	CTCSADTGGAGAEQFF	TRBV1	TRBD2	TRBJ2-1	16	21	28	33
3	3.40847e-05	TGCACCTGCAGTGCAGACTGGGGGGGCTATGCTGAGCAGTTCTTC	CTCSADWGGYAEQFF	TRBV1	TRBD2	TRBJ2-1	16	17	25	26
3	3.40847e-05	TGCACCTGCAGTGGTACTGGGGGGGCTGGGGCTGAGCAGTTCTTC	CTCSGTGGAGAEQFF	TRBV1	TRBD2	TRBJ2-1	12	15	25	30
2	2.27231e-05	TGCACCTGCAGTGCCGAAACTGGGGGGGCTGGGGCTGAGCAGTTCTTC	CTCSAETGGAGAEQFF	TRBV1	TRBD2	TRBJ2-1	13	18	28	33
2	2.27231e-05	TGCACCTGCAGTGCAGACCCTGGGGGGGCTGGGGCTGAGCAGTTCTTC	CTCSADPGGAGAEQFF	TRBV1	TRBD2	TRBJ2-1	16	19	28	33
2	2.27231e-05	TGCACCTGCGGTGCAGGAGGGGGGGCTGGGGCTGAGCAGTTCTTC	CTCGAGGGAGAEQFF	TRBV1	TRBD2	TRBJ2-1	15	18	25	30
2	2.27231e-05	TGCACCTGCAGTGCCCCCCGGGGGGCTGGGGCTGAGCAGTTCTTC	CTCSAPRGAGAEQFF	TRBV1	TRBD2	TRBJ2-1	13	19	25	30
1	1.13616e-05	TGCACCTGCAGTGCGCGGACTGGGGGGGCTGGGGCTGAGCAGTTCTTC	CTCSARTGGAGAEQFF	TRBV1	TRBD2	TRBJ2-1	13	16	28	33
1	1.13616e-05	TGCACCTGCAGTGCACCGACTGGGGGGGCTGGGGCTGAGCAGTTCTTC	CTCSAPTGGAGAEQFF	TRBV1	TRBD2	TRBJ2-1	14	17	28	33
1	1.13616e-05	TGCACCTGCAGTGCAGATTCTGGGGGGGCTGGGGCTGGGCAGTTCTTC	CTCSADSGGAGAGQFF	TRBV1	TRBD2	TRBJ2-1	16	19	28	33
1	1.13616e-05	TGCACCTGCAGTGCAGATGGAGGGGGGGCTGGGGCTGAGCAGTTCTTC	CTCSADGGGAGAEQFF	TRBV1	TRBD2	TRBJ2-1	16	21	28	33
1	1.13616e-05	TGCACCTGCAGTGCAGACGGCGGGGGGGCTGGGGCTGAGCAGTTCTTC	CTCSADGGGAGAEQFF	TRBV1	TRBD2	TRBJ2-1	16	21	28	33
1	1.13616e-05	TGCACCTGCAGTGACGGGACTGGGGGGGCTGGGGCTGAGCAGTTCTTC	CTCSDGTGGAGAEQFF	TRBV1	TRBD2	TRBJ2-1	12	14	28	33
1	1.13616e-05	TGCACCTGCAGTGCACCTGGGGGGGCTGGAGCTGAGCAGTTCTTC	CTCSAPGGAGAEQFF	TRBV1	TRBD2	TRBJ2-1	14	16	25	30
1	1.13616e-05	TGCACCTGCAGTGCAGACTGGGGGGGCTATGTTGAGCAGTTCTTC	CTCSADWGGYVEQFF	TRBV1	TRBD2	TRBJ2-1	16	17	25	26
1	1.13616e-05	TGCACCTGCAGTGGCCCTTGGGGGGCTGGGGCTGAGCAGTTCTTC	CTCSGPWGAGAEQFF	TRBV1	TRBD2	TRBJ2-1	12	18	24	30
1	1.13616e-05	GGCACCTGCTGTGGGACTGGGGGGGCTGGGGCTGAGCAGTTCTTC	GTCCGTGGAGAEQFF	TRBV1	TRBD2	TRBJ2-1	12	13	25	30
1	1.13616e-05	TGCACCTGCAGTGATGGGGGGGCTGGGGCTGAGCAGTTCTTC	CTCSDGGAGAEQFF	TRBV1	TRBD2	TRBJ2-1	12	14	22	27
19	0.00021587	TGCACCTGCAGTGCAGCCAACACCGGGCAGCTCTACTTT	CTCSAANTGQLYF	TRBV1	.	TRBJ2-2	15	-1	-1	18
2	2.27231e-05	TGCACCTGCAGTGCAGATGGGTACACCGGGCAGCTCTACTTT	CTCSADGYTGQLYF	TRBV1	.	TRBJ2-2	16	-1	-1	22
4	4.54463e-05	TGCACCTGCAGTGCAGATGTGGGTGCAGAAACGCTGTATTTT	CTCSADVGAETLYF	TRBV1	.	TRBJ2-3	16	-1	-1	22
4	4.54463e-05	TGCACCTGCAGTCCCCGAGCAGGGGGCGGTGCAGAAACGCTGTATTTT	CTCSPRAGGGAETLYF	TRBV1	TRBD1	TRBJ2-3	11	19	27	28
18	0.000204508	TGCACCTGCAGTGGAGGACTGGTGGGAGAAACGCTGTATTTT	CTCSGGLVGETLYF	TRBV1	TRBD2	TRBJ2-3	12	15	25	26
17	0.000193147	TGCACCTGCAGTGGGACTGGGAGTGCAGAAACGCTGTATTTT	CTCSGTGSAETLYF	TRBV1	TRBD2	TRBJ2-3	12	13	20	21
11	0.000124977	TGCACCTGCAGTGCAGGGGCTGGGGGAGGCGCAGAAACGCTGTATTTT	CTCSAGAGGGAETLYF	TRBV1	TRBD2	TRBJ2-3	15	19	25	30
10	0.000113616	TGCACCTGCAGTGCAGGGGGGGGGGCTAGTGCAGAAACGCTGTATTTT	CTCSAGGGASAETLYF	TRBV1	TRBD2	TRBJ2-3	15	16	22	25
10	0.000113616	TGCACCTGCAGTGCAAAAACTGGGGATAGTGCAGAAACGCTGTATTTT	CTCSAKTGDSAETLYF	TRBV1	TRBD2	TRBJ2-3	14	18	24	26
5	5.68079e-05	TGCACCTGCAGTGGCCCCGGGACTGGGGGTGCAGAAACGCTGTATTTT	CTCSGPGTGGAETLYF	TRBV1	TRBD2	TRBJ2-3	12	15	27	28
5	5.68079e-05	TGCACCTGCAGTGGGGGACTGGGGACTAGTGCAGAAACGCTGTATTTT	CTCSGGLGTSAETLYF	TRBV1	TRBD2	TRBJ2-3	12	14	23	24
2	2.27231e-05	TGCACCTGCAGTGCAGATTTTGGGGGAGGAGAAACGCTGTATTTT	CTCSADFGGGETLYF	TRBV1	TRBD2	TRBJ2-3	16	20	25	29
30	0.000340847	TGCACCTGCAGTGCCTCGGACAGTCAAAACACCTTGTACTTT	CTCSASDSQNTLYF	TRBV1	.	TRBJ2-4	13	-1	-1	21
5	5.68079e-05	TGCACCTGCAGTGCCGGGACAGGGGGCTCAAACACCTTGTACTTT	CTCSAGTGGSNTLYF	TRBV1	TRBD1	TRBJ2-4	13	14	26	29
10	0.000113616	TGCACCTGCAGTGCGACTGGGGGGGCTAGTCAAAACACCTTGTACTTT	CTCSATGGASQNTLYF	TRBV1	TRBD2	TRBJ2-4	13	14	24	25
3	3.40847e-05	TGCACCTGCAGTGCAGATCTGGGGAGTCAAAACACCTTGTACTTT	CTCSADLGSQNTLYF	TRBV1	TRBD2	TRBJ2-4	16	18	23	24
1	1.13616e-05	TGTACCTGCAGTGCGACTGGGGGGGCTAGTCAAAACACCTTGTACTTT	CTCSATGGASQNTLYF	TRBV1	TRBD2	TRBJ2-4	13	14	24	25
8	9.08926e-05	TGCACCTGCAGTGCAGGACAACAAGACACCCAGTACTTT	CTCSAGQQDTQYF	TRBV1	.	TRBJ2-5	15	-1	-1	21
12	0.000136339	TGCACCTGCAGTGCACCCGGGACAGGGGGCTTAGACACCCAGTACTTT	CTCSAPGTGGLDTQYF	TRBV1	TRBD1	TRBJ2-5	14	15	29	32
8	9.08926e-05	TGCACCTGCAGTGCAGATTTGGGACAGGGCCAAGACACCCAGTACTTT	CTCSADLGQGQDTQYF	TRBV1	TRBD1	TRBJ2-5	16	20	28	29
10	0.000113616	TGCACCTGCAGTGCAGACTGGGGGGAAAGCCAAGACACCCAGTACTTT	CTCSADWGESQDTQYF	TRBV1	TRBD2	TRBJ2-5	16	17	24	29
35	0.000397655	TGCACCTGCAGTGCAGATGGGGGGGGTATCTCCTATGAACAGTACTTC	CTCSADGGGISYEQYF	TRBV1	TRBD2	TRBJ2-7	16	17	24	29
22	0.000249955	TGCACCTGCAGTGCAGATGGGGGGGACAGCCCCTATGAACAGTACTTC	CTCSADGGDSPYEQYF	TRBV1	TRBD2	TRBJ2-7	16	17	24	27
11	0.000124977	TGCACCTGCAGTGCAGATGGGGGGGGGAGCTCCTATGAACAGTACTTC	CTCSADGGGSSYEQYF	TRBV1	TRBD2	TRBJ2-7	16	17	24	25
11	0.000124977	TGCACCTGCAGTGCAGATGGGGACTGGGGGTATGAACAGTACTTC	CTCSADGDWGYEQYF	TRBV1	TRBD2	TRBJ2-7	16	19	29	30
10	0.000113616	TGCACCTGCAGTGCAGATCTGGGGGGGATCTATGAACAGTACTTC	CTCSADLGGIYEQYF	TRBV1	TRBD2	TRBJ2-7	16	18	26	29
7	7.9531e-05	TGCACCTGCAGTGCAGATGGGGGATATGAACAGTACTTC	CTCSADGGYEQYF	TRBV1	TRBD2	TRBJ2-7	16	17	22	24
3	3.40847e-05	TGCACCTGCAGTGACTGGGGGATTTTTGAACAGTACTTC	CTCSDWGIFEQYF	TRBV1	TRBD2	TRBJ2-7	12	13	20	26
1	1.13616e-05	TGCACCTGCAGTGCGGATGGGGGGGGGAGCTCCTATGAACAGTACTTC	CTCSADGGGSSYEQYF	TRBV1	TRBD2	TRBJ2-7	13	17	24	25
8	9.08926e-05	TGTGCCAGCTCTCACAAAGAAGTCTTCTTT	CASSHKEVFF	TRBV12-1	.	TRBJ1-1	12	-1	-1	13
33	0.000374932	TGTGCCAGCTCTCTCGAGGACAGGGAGAACACAGAAGTCTTCTTT	CASSLEDRENTEVFF	TRBV12-1	TRBD1	TRBJ1-1	14	17	24	27
15	0.000170424	TGTGCCAGCTCTCTACCGGACAGAGCAAACACAGAAGTCTTCTTT	CASSLPDRANTEVFF	TRBV12-1	TRBD1	TRBJ1-1	13	17	22	24
14	0.000159062	TGTGCCAGCTCTCTCGATGCAGGGGATAGCACAGAAGTCTTCTTT	CASSLDAGDSTEVFF	TRBV12-1	TRBD1	TRBJ1-1	14	19	24	29
7	7.9531e-05	TGTGCCAGCTCTCCACAGGGAGTCTTCTTT	CASSPQGVFF	TRBV12-1	TRBD1	TRBJ1-1	12	14	19	20
1	1.13616e-05	TGTGCCAGCTCTCTACCGGACAGAGCAAACTCAGAAGTCTTCTTT	CASSLPDRANSEVFF	TRBV12-1	TRBD1	TRBJ1-1	13	17	22	24
1	1.13616e-05	TGTGCCAGCTCTCTCGGGCAGCCAAACTCCGACTACACCTTC	CASSLGQPNSDYTF	TRBV12-1	.	TRBJ1-2	14	-1	-1	22
1	1.13616e-05	TATGCCAGCTCTCTCGGGCAGCCAAACTCCGACTACACCTTC	YASSLGQPNSDYTF	TRBV12-1	.	TRBJ1-2	14	-1	-1	22
4	4.54463e-05	TGTGCCAGCTCTCGACAGGGGAACTCCGACTACACCTTC	CASSRQGNSDYTF	TRBV12-1	TRBD1	TRBJ1-2	12	13	20	21
9	0.000102254	TGTGCCAGCTCTCTCGACAGTTCTGGAAATACGCTCTATTTT	CASSLDSSGNTLYF	TRBV12-1	TRBD1	TRBJ1-3	14	15	19	20
8	9.08926e-05	TGTGCCAGCTCTCTCGACCAGGGGGATTCTGGAAATACGCTCTATTTT	CASSLDQGDSGNTLYF	TRBV12-1	TRBD1	TRBJ1-3	14	18	24	25
15	0.000170424	TGTGCCAGCTCGGGACCTCTCACCGAAAGATTATTTTTC	CASSGPLTERLFF	TRBV12-1	TRBD1	TRBJ1-4	10	11	15	23
11	0.000124977	TGTGCCAGCTCTCTCGGGACAGATTCCAACGAAAGATTATTTTTC	CASSLGTDSNERLFF	TRBV12-1	TRBD1	TRBJ1-4	14	15	21	23
5	5.68079e-05	TGTGCCAGCCCCGGACCTTCCAACGAAAGATTATTTTTC	CASPGPSNERLFF	TRBV12-1	TRBD1	TRBJ1-4	8	9	13	17
2	2.27231e-05	TGTGCCAGCTTGACAGGGGACGAAAGATTATTTTTC	CASLTGDERLFF	TRBV12-1	TRBD1	TRBJ1-4	9	11	18	19
1	1.13616e-05	TGTGCCAACTCGGGACCTCTCACCGAAAGATTATTTTTC	CANSGPLTERLFF	TRBV12-1	TRBD1	TRBJ1-4	10	11	15	23
6	6.81694e-05	TGTGCCAGCTCTCTCGAAGGATATAACAACCAGGCTCCGCTTTTT	CASSLEGYNNQAPLF	TRBV12-1	.	TRBJ1-5	14	-1	-1	21
2	2.27231e-05	TGTGCCAGCTCTCTTCAGGGGAACAACCAGGCTCCGCTTTTT	CASSLQGNNQAPLF	TRBV12-1	TRBD1	TRBJ1-5	13	15	20	21
9	0.000102254	TGTGCCAGCTCTCGACGGACGGATTCCTATAATTCGCCCCTCTACTTT	CASSRRTDSYNSPLYF	TRBV12-1	.	TRBJ1-6	12	-1	-1	22
9	0.000102254	TGTGCCAGCTCCCGTCCG	CASSRP	TRBV12-1	.	TRBJ1-6	10	-1	-1	18
2	2.27231e-05	TGTGCCAGCTCTCCCTATAATTCGCCCCTCTACTTT	CASSPYNSPLYF	TRBV12-1	.	TRBJ1-6	12	-1	-1	13
13	0.0001477	TGTGCCAGCTCTCCCCCGACAGGGGGATATAATTCGCCCCTCTACTTT	CASSPPTGGYNSPLYF	TRBV12-1	TRBD1	TRBJ1-6	12	17	25	27
11	0.000124977	TGTGCCAGCTCTCTCCCCGCGGCAGGGGGATATAATTCGCCCCTCTACTTT	CASSLPAAGGYNSPLYF	TRBV12-1	TRBD1	TRBJ1-6	14	15	28	30
11	0.000124977	TGTGCCAGCTCTCTGGAGGGGGGATATAATTCGCCCCTCTACTTT	CASSLEGGYNSPLYF	TRBV12-1	TRBD1	TRBJ1-6	13	16	21	24
10	0.000113616	TGTGCCAGCTCTCTCGACACAGGGGGATATAATTCGCCCCTCTACTTT	CASSLDTGGYNSPLYF	TRBV12-1	TRBD1	TRBJ1-6	14	18	25	27
5	5.68079e-05	TGTGCCAGCTCTCCCCCGCCAGGGGGATATAATTCGCCCCTCTACTTT	CASSPPPGGYNSPLYF	TRBV12-1	TRBD1	TRBJ1-6	12	19	25	27
5	5.68079e-05	TGTGCCAGCTCTAAATGGACAGGGGGATATAATTCGCCCCTCTACTTT	CASSKWTGGYNSPLYF	TRBV12-1	TRBD1	TRBJ1-6	11	16	25	27
3	3.40847e-05	TGTGCCAGCTCTCTCGAGCCAGGGGGATATAATTCGCCCCTCTACTTT	CASSLEPGGYNSPLYF	TRBV12-1	TRBD1	TRBJ1-6	14	19	25	27
2	2.27231e-05	TGTGCCAGCTCTCTCGAGTACGGGGGATATAATTCGCCCCTCTACTTT	CASSLEYGGYNSPLYF	TRBV12-1	TRBD1	TRBJ1-6	14	21	25	27
1	1.13616e-05	TGTGCCAGCTCTCTCGAATTAGGGACAGGGGGATATAATTCGCCCCTCTACTTT	CASSLELGTGGYNSPLYF	TRBV12-1	TRBD1	TRBJ1-6	14	21	31	33
1	1.13616e-05	TGTGCCAGCCTTCCCGGGACAGGGGGATATAATTCGCCCCTCTACTTT	CASLPGTGGYNSPLYF	TRBV12-1	TRBD1	TRBJ1-6	8	11	25	27
18	0.000204508	TGTGCCAGCTCCGCTGAGCAGTTCTTC	CASSAEQFF	TRBV12-1	.	TRBJ2-1	10	-1	-1	12
22	0.000249955	TGTGCCAGCTCTCCCGGGACTGGGGGGGCTGGGGCTGAGCAGTTCTTC	CASSPGTGGAGAEQFF	TRBV12-1	TRBD2	TRBJ2-1	12	13	28	33
11	0.000124977	TGTGCCAGCTCTCTCCCGACTGGGGGGGCTGGGGCTGAGCAGTTCTTC	CASSLPTGGAGAEQFF	TRBV12-1	TRBD2	TRBJ2-1	14	17	28	33
11	0.000124977	TGTGCCAGCTCTGATGGGGGGGCTGGGGCTGAGCAGTTCTTC	CASSDGGAGAEQFF	TRBV12-1	TRBD2	TRBJ2-1	11	14	22	27
5	5.68079e-05	TGTGCCAGCTCTCAGGGGACTGGGGGGGCTGGGGCTGAGCAGTTCTTC	CASSQGTGGAGAEQFF	TRBV12-1	TRBD2	TRBJ2-1	12	15	28	33
5	5.68079e-05	TGTGCCAGCTCAAGGACTGGGGGGGCTGGGGCTGAGCAGTTCTTC	CASSRTGGAGAEQFF	TRBV12-1	TRBD2	TRBJ2-1	10	13	25	30
2	2.27231e-05	TGTGCCAGCTCTCTTTCCACTGGGGGGGCAGGTGCTGAGCAGTTCTTC	CASSLSTGGAGAEQFF	TRBV12-1	TRBD2	TRBJ2-1	13	18	28	32
2	2.27231e-05	TGTGCCAGCTCTACCGGGACTGGGGGGGCTGGGGCTGAGCAGTTCTTC	CASSTGTGGAGAEQFF	TRBV12-1	TRBD2	TRBJ2-1	11	13	28	33
4	4.54463e-05	TGTGCCAGCTCTCCCGACTGGGGGGTGGACACCGGGCAGCTCTACTTT	CASSPDWGVDTGQLYF	TRBV12-1	TRBD2	TRBJ2-2	12	15	24	28
8	9.08926e-05	TGTGCCAGCTCTCTCGCCGCTGGGGGGAGTGCAGAAACGCTGTATTTT	CASSLAAGGSAETLYF	TRBV12-1	TRBD2	TRBJ2-3	14	19	26	27
5	5.68079e-05	TGTGCCAGCTCTCTCGCTCCTGGGGGGGCAGAAACGCTGTATTTT	CASSLAPGGAETLYF	TRBV12-1	TRBD2	TRBJ2-3	14	19	26	27
4	4.54463e-05	TGTGCCAGCTCTTTCCGGGACTGGGGTGCAGAAACGCTGTATTTT	CASSFRDWGAETLYF	TRBV12-1	TRBD2	TRBJ2-3	11	14	24	25
1	1.13616e-05	TGTGCCAGCTCTCTCTGGGGGGGTGGTGCAGAAACGCTGTATTTT	CASSLWGGGAETLYF	TRBV12-1	TRBD2	TRBJ2-3	14	15	22	25
8	9.08926e-05	TGTGCCAGCTCTCTTGTTGGGGGGGCGCGAGGTCAAAACACCTTGTACTTT	CASSLVGGARGQNTLYF	TRBV12-1	TRBD2	TRBJ2-4	13	17	27	31
8	9.08926e-05	TGTGCCAGCTCTCAAGACACCCAGTACTTT	CASSQDTQYF	TRBV12-1	.	TRBJ2-5	12	-1	-1	12
1	1.13616e-05	TGTGCCAGCTCCGATAGGGACAGGGAAGACCAAGACACCCAGTACTTT	CASSDRDREDQDTQYF	TRBV12-1	TRBD1	TRBJ2-5	10	16	24	28
26	0.000295401	TGTGCCAGCTCTCTCGACGGGGGGAACCAAGACACCCAGTACTTT	CASSLDGGNQDTQYF	TRBV12-1	TRBD2	TRBJ2-5	14	18	23	24
6	6.81694e-05	TGTGCCAGCTCTCCCCCGACTGGGGGGGCCCAGTACTTT	CASSPPTGGAQYF	TRBV12-1	TRBD2	TRBJ2-5	12	17	27	28
2	2.27231e-05	TGTGCCAGCTCCAAGGACTGGGGGGAAGACACCCAGTACTTT	CASSKDWGEDTQYF	TRBV12-1	TRBD2	TRBJ2-5	10	14	24	25
2	2.27231e-05	TGTGCCAGCTCTCTCGACAAATATGAACAGTACTTC	CASSLDKYEQYF	TRBV12-1	.	TRBJ2-7	14	-1	-1	21
26	0.000295401	TGTGCCAGCTCCCCTGACAAATATGAACAGTACTTC	CASSPDKYEQYF	TRBV12-1	TRBD1	TRBJ2-7	10	11	15	21
12	0.000136339	TGTGCCAGCTCTCTGCCCGGGACAGGGGTCTATGAACAGTACTTC	CASSLPGTGVYEQYF	TRBV12-1	TRBD1	TRBJ2-7	13	15	27	29
8	9.08926e-05	TGTGCCAGCTCTCGCGACAGATATGAACAGTACTTC	CASSRDRYEQYF	TRBV12-1	TRBD1	TRBJ2-7	12	15	19	21
1	1.13616e-05	TGTGCCAGCTCTCTGCCCGGGACAGGGGTCTATGGACAGTACTTC	CASSLPGTGVYGQYF	TRBV12-1	TRBD1	TRBJ2-7	13	15	27	29
45	0.000511271	TGTGCCAGCTCTCAGACTGGGGGATGGAATGAACAGTACTTC	CASSQTGGWNEQYF	TRBV12-1	TRBD2	TRBJ2-7	12	14	22	28
32	0.00036357	TGTGCCAGCCCGACTGGGGACTCCTATGAACAGTACTTC	CASPTGDSYEQYF	TRBV12-1	TRBD2	TRBJ2-7	8	11	18	20
9	0.000102254	TGTGCCAGCTCTCACCGGGACAGTGCTTACACAGAAGTCTTCTTT	CASSHRDSAYTEVFF	TRBV12-2	TRBD1	TRBJ1-1	12	14	22	28
1	1.13616e-05	TGTGCCAGCTACGGGGACAGGGGAGGCACAGAAGTCTTCTTT	CASYGDRGGTEVFF	TRBV12-2	TRBD1	TRBJ1-1	9	13	22	26
6	6.81694e-05	TGTGCCAGCTCTCCAGGGAGGGAAAACTCCGACTACACCTTC	CASSPGRENSDYTF	TRBV12-2	TRBD1	TRBJ1-2	12	13	17	23
6	6.81694e-05	TGTGCCAGCTCTCGGGACAGGGGACGCACCTTC	CASSRDRGRTF	TRBV12-2	TRBD1	TRBJ1-2	12	13	22	26
3	3.40847e-05	TGTGCCAGCTCTGCCCCGGGACAGGGGCACTCCGACTACACCTTC	CASSAPGQGHSDYTF	TRBV12-2	TRBD1	TRBJ1-2	11	14	26	28
12	0.000136339	TGTGCCAGCTCTCTCGACAGGGGTTCTGGAAATACGCTCTATTTT	CASSLDRGSGNTLYF	TRBV12-2	TRBD1	TRBJ1-3	14	15	22	23
8	9.08926e-05	TGTGCCAGCTCTCTAGTCAGGGGTTCAGGAAATACGCTCTATTTT	CASSLVRGSGNTLYF	TRBV12-2	TRBD1	TRBJ1-3	13	17	22	23
24	0.000272678	TGTGCCAGCTCTCCCGGGACAGATAATTCGCCCCTCTACTTT	CASSPGTDNSPLYF	TRBV12-2	TRBD1	TRBJ1-6	12	13	21	22
14	0.000159062	TGTGCCAGCTCCTCGGATACAGGGGGATATAATTCGCCCCTCTACTTT	CASSSDTGGYNSPLYF	TRBV12-2	TRBD1	TRBJ1-6	10	18	25	27
6	6.81694e-05	TGTGCCAGCTCTCTCCGTGCAGGGGGATATAATTCGCCCCTCTACTTT	CASSLRAGGYNSPLYF	TRBV12-2	TRBD1	TRBJ1-6	14	19	25	27
5	5.68079e-05	TGTGCCAGCTCCCCTCGGACAGGGGGATATAATTCGCCCCTCTACTTT	CASSPRTGGYNSPLYF	TRBV12-2	TRBD1	TRBJ1-6	10	16	25	27
3	3.40847e-05	TGTGCCAGCTCTCTCGAAACAGGGGGATATAATTCGCCCCTCTACTTT	CASSLETGGYNSPLYF	TRBV12-2	TRBD1	TRBJ1-6	14	18	25	27
2	2.27231e-05	TGTGCCAGCTCTCTCCCAGGGGGATATAATTCGCCCCTCTACTTT	CASSLPGGYNSPLYF	TRBV12-2	TRBD1	TRBJ1-6	14	16	22	24
2	2.27231e-05	TGTGCCAGCTCTCCCTACAGGGAGGATAATTCGCCCCTCTACTTT	CASSPYREDNSPLYF	TRBV12-2	TRBD1	TRBJ1-6	12	16	21	25
1	1.13616e-05	TGTGCCGGCTCTCCCGGGACAGATAATACGCCCCTCTACTTT	CAGSPGTDNTPLYF	TRBV12-2	TRBD1	TRBJ1-6	12	13	21	22
46	0.000522632	TGTGCCAGCTCTCTCGAGGGGGCTGGGGCTGAGCAGTTCTTC	CASSLEGAGAEQFF	TRBV12-2	TRBD1	TRBJ2-1	14	16	22	27
17	0.000193147	TGTGCCAGCTCTCTCGAGAAGGGACAACCCTATGCTGAGCAGTTCTTC	CASSLEKGQPYAEQFF	TRBV12-2	TRBD1	TRBJ2-1	14	20	25	29
1	1.13616e-05	TGTGCCAGCTCTCTCGAGAAGGGACAACCCTATGTTGAGCAGTTCTTC	CASSLEKGQPYVEQFF	TRBV12-2	TRBD1	TRBJ2-1	14	20	25	29
70	0.00079531	TGTGCCAGCTCTCGGACTGGGGGGGCTGGGGCTGAGCAGTTCTTC	CASSRTGGAGAEQFF	TRBV12-2	TRBD2	TRBJ2-1	12	13	25	30
52	0.000590802	TGTGCCAGCTCTCTCTCTGGGGGGGCTGGGGCTGAGCAGTTCTTC	CASSLSGGAGAEQFF	TRBV12-2	TRBD2	TRBJ2-1	14	16	25	30
39	0.000443101	TGTGCCAGCTCTCCCGGGACTGGGGGGGCTGGGGCTGAGCAGTTCTTC	CASSPGTGGAGAEQFF	TRBV12-2	TRBD2	TRBJ2-1	12	13	28	33
34	0.000386293	TGTGCCAGCTCTCGTGGGGGGGCTGGGGCTGAGCAGTTCTTC	CASSRGGAGAEQFF	TRBV12-2	TRBD2	TRBJ2-1	12	14	22	27
31	0.000352209	TGTGCCAGCTCTCTCCCTGGGGGGGCTGGGGCTGAGCAGTTCTTC	CASSLPGGAGAEQFF	TRBV12-2	TRBD2	TRBJ2-1	14	16	25	30
25	0.000284039	TGTGCCAGCTCTCCAGGGACTGGGGGGGCTGGGGCTGAGCAGTTCTTC	CASSPGTGGAGAEQFF	TRBV12-2	TRBD2	TRBJ2-1	12	15	28	33
22	0.000249955	TGTGCCAGCTCTCTCACTGGGGGGGCTGGGGCTGAGCAGTTCTTC	CASSLTGGAGAEQFF	TRBV12-2	TRBD2	TRBJ2-1	14	15	25	30
20	0.000227231	TGTGCCAGCTCTCTCCGGGACTGGGGGGGCTATGCTGAGCAGTTCTTC	CASSLRDWGGYAEQFF	TRBV12-2	TRBD2	TRBJ2-1	14	15	28	29
20	0.000227231	TGTGCCAGCTCCCTTACTGGGGGGGCTGGGGCTGAGCAGTTCTTC	CASSLTGGAGAEQFF	TRBV12-2	TRBD2	TRBJ2-1	10	15	25	30
20	0.000227231	TGTGCCAGCTCTCTTGGGGGGGCTGGGGCTGAGCAGTTCTTC	CASSLGGAGAEQFF	TRBV12-2	TRBD2	TRBJ2-1	13	14	22	27
19	0.00021587	TGTGCCAGCTCTAGGACTGGGGGGGCTGGGGCTGAGCAGTTCTTC	CASSRTGGAGAEQFF	TRBV12-2	TRBD2	TRBJ2-1	11	13	25	30
18	0.000204508	TGTGCCAGCTCTCTCGAGGGGGGGGCTGGGGCTGAGCAGTTCTTC	CASSLEGGAGAEQFF	TRBV12-2	TRBD2	TRBJ2-1	14	18	25	30
16	0.000181785	TGTGCCAGCTCTCTTTCGACTGGGGGGGCTGGGGCTGAGCAGTTCTTC	CASSLSTGGAGAEQFF	TRBV12-2	TRBD2	TRBJ2-1	13	17	28	33
14	0.000159062	TGTGCCAGCTCCCTCGGGACTGGGGGGGGGTATGCTGAGCAGTTCTTC	CASSLGTGGGYAEQFF	TRBV12-2	TRBD2	TRBJ2-1	14	15	27	30
14	0.000159062	TGTGCCAGCTCCCCCGGGACTGGGGGGGCTGGGGCTGAGCAGTTCTTC	CASSPGTGGAGAEQFF	TRBV12-2	TRBD2	TRBJ2-1	10	12	28	33
12	0.000136339	TGTGCCAGCTCTCCGTGGACTGGGGGGGCTGGGGCTGAGCAGTTCTTC	CASSPWTGGAGAEQFF	TRBV12-2	TRBD2	TRBJ2-1	12	16	28	33
11	0.000124977	TGTGCCAGCTCAACCGGGACTGGGGGGGCTGGGGCTGAGCAGTTCTTC	CASSTGTGGAGAEQFF	TRBV12-2	TRBD2	TRBJ2-1	10	13	28	33
8	9.08926e-05	TGTGCCAGCTCTCCTGGGACTGGGGGGGCTGGGGCTGAGCAGTTCTTC	CASSPGTGGAGAEQFF	TRBV12-2	TRBD2	TRBJ2-1	12	15	28	33
8	9.08926e-05	TGTGCCAGCTCTCCGGGACTGGGGGACAACTATGCTGAGCAGTTCTTC	CASSPGLGDNYAEQFF	TRBV12-2	TRBD2	TRBJ2-1	12	13	24	27
8	9.08926e-05	TGTGCCAGCTCCTTAACTGGGGGGGCTGGGGCTGAGCAGTTCTTC	CASSLTGGAGAEQFF	TRBV12-2	TRBD2	TRBJ2-1	10	15	25	30
8	9.08926e-05	TGTGCCAGCTCTCTCGGGGGGGCTGGGGCTGAGCAGTTCTTC	CASSLGGAGAEQFF	TRBV12-2	TRBD2	TRBJ2-1	14	15	22	27
7	7.9531e-05	TGTGCCAGCTCTCTTGGGACTGGGGGGGCTGGGGCTGAGCAGTTCTTC	CASSLGTGGAGAEQFF	TRBV12-2	TRBD2	TRBJ2-1	13	15	28	33
7	7.9531e-05	TGTGCCAGCTCTCCGGGGACTGGGGGGGCTGGGGCTGAGCAGTTCTTC	CASSPGTGGAGAEQFF	TRBV12-2	TRBD2	TRBJ2-1	12	15	28	33
7	7.9531e-05	TGTGCCAGCTCCTCCGGGACTGGGGGGGCTGGGGCTGAGCAGTTCTTC	CASSSGTGGAGAEQFF	TRBV12-2	TRBD2	TRBJ2-1	10	13	28	33
7	7.9531e-05	TGTGCCAGCTCACCCGGGACTGGGGGGGCTGGGGCTGAGCAGTTCTTC	CASSPGTGGAGAEQFF	TRBV12-2	TRBD2	TRBJ2-1	10	12	28	33
6	6.81694e-05	TGTGCCAGCTCTCTCGGGACTGGGGGGGCTGGGGCTGAGCAGTTCTTC	CASSLGTGGAGAEQFF	TRBV12-2	TRBD2	TRBJ2-1	14	15	28	33
6	6.81694e-05	TGTGCCAGCCTCGGGACTGGGGGGGCTGGGGCTGAGCAGTTCTTC	CASLGTGGAGAEQFF	TRBV12-2	TRBD2	TRBJ2-1	8	11	25	30
5	5.68079e-05	TGTGCCAGCTCTCTCGGGGCTGGGGGGGCTGGGGCTGAGCAGTTCTTC	CASSLGAGGAGAEQFF	TRBV12-2	TRBD2	TRBJ2-1	14	15	28	33
4	4.54463e-05	TGTGCCAGCTCCCGCGGGACTGGGGGGGCTGGGGCTGAGCAGTTCTTC	CASSRGTGGAGAEQFF	TRBV12-2	TRBD2	TRBJ2-1	10	14	28	33
3	3.40847e-05	TGTGCCAGCTCTCGTGGGACTGGGGGGGCTGGGGCTGAGCAGTTCTTC	CASSRGTGGAGAEQFF	TRBV12-2	TRBD2	TRBJ2-1	12	15	28	33
3	3.40847e-05	TGTGCCAGCTCTAAGGGGACTGGGGGGGCTGGGGCTGAGCAGTTCTTC	CASSKGTGGAGAEQFF	TRBV12-2	TRBD2	TRBJ2-1	11	15	28	33
3	3.40847e-05	TGTGCCAGCTCTCCCCCTGGGGGGGCTGGGGCTGAGCAGTTCTTC	CASSPPGGAGAEQFF	TRBV12-2	TRBD2	TRBJ2-1	12	16	25	30
2	2.27231e-05	TGTGCCAGCTCGACCGGGACTGGGGGGGCTGGGGCTGAGCAGTTCTTC	CASSTGTGGAGAEQFF	TRBV12-2	TRBD2	TRBJ2-1	10	13	28	33
1	1.13616e-05	TGTGCCAGCTTCCCCGGGACTGGGGGGGCTGGGGCTGAGCAGTTCTTC	CASFPGTGGAGAEQFF	TRBV12-2	TRBD2	TRBJ2-1	9	12	28	33
1	1.13616e-05	TGTGCCAGCTCTCTGGGGACTGGGGGGGCTGGGGCTGAGCAGTTCTTC	CASSLGTGGAGAEQFF	TRBV12-2	TRBD2	TRBJ2-1	13	15	28	33
1	1.13616e-05	TGTGCCAGCTCCCGCGGGACTGGGGGGGCTGGGGCTGAGCAGATCTTC	CASSRGTGGAGAEQIF	TRBV12-2	TRBD2	TRBJ2-1	10	14	28	33
1	1.13616e-05	TGTGCCAGCTCCCACGGGACTGGGGGGGCTGGGGCTGAGCAGTTCTTC	CASSHGTGGAGAEQFF	TRBV12-2	TRBD2	TRBJ2-1	10	14	28	33
1	1.13616e-05	TGTGCCAGCTCTCTTAGTGACTGGGGGTATGCTGAGCAGTTCTTC	CASSLSDWGYAEQFF	TRBV12-2	TRBD2	TRBJ2-1	13	18	26	27
1	1.13616e-05	TGTGCCAGCCTCAGGACTGGGGGGGCTGGGGCTGAGCAGTTCTTC	CASLRTGGAGAEQFF	TRBV12-2	TRBD2	TRBJ2-1	8	13	25	30
1	1.13616e-05	TGTACCAGCTCTCTCGAGGGGGGGGCTGGGGCTGAGCAGTTCTTC	CTSSLEGGAGAEQFF	TRBV12-2	TRBD2	TRBJ2-1	14	18	25	30
1	1.13616e-05	AGTGCCAGCTCCCTTACTGGGGGGGCTGGGGCTGAGCAGTTCTTC	SASSLTGGAGAEQFF	TRBV12-2	TRBD2	TRBJ2-1	10	15	25	30
1	1.13616e-05	TGTGCCAGCTCTAGGACAGGGGAGGGGGACACCGGGCAGCTCTACTTT	CASSRTGEGDTGQLYF	TRBV12-2	TRBD1	TRBJ2-2	11	13	21	28
8	9.08926e-05	TGTGCCAGCTCTCTCAGCGACTGGGACACCGGGCAGCTCTACTTT	CASSLSDWDTGQLYF	TRBV12-2	TRBD2	TRBJ2-2	14	18	24	25
5	5.68079e-05	TGTGCCAGCTCTCTCGATGGGGGGGCGCCCGGGCAGCTCTACTTT	CASSLDGGAPGQLYF	TRBV12-2	TRBD2	TRBJ2-2	14	17	27	28
54	0.000613525	TGTGCCAGCTCTCTCGCGGATGGCTGTGCAGAAACGCTGTATTTT	CASSLADGCAETLYF	TRBV12-2	.	TRBJ2-3	14	-1	-1	25
27	0.000306762	TGTGCCAGCTCTCGGGGACAGGGAGGTGCAGAAACGCTGTATTTT	CASSRGQGGAETLYF	TRBV12-2	TRBD1	TRBJ2-3	12	14	22	25
23	0.000261316	TGTGCCAGCTCTCGAGGACAGGGGGAGAGTAGTGCAGAAACGCTGTATTTT	CASSRGQGESSAETLYF	TRBV12-2	TRBD1	TRBJ2-3	12	15	24	29
12	0.000136339	TGTGCCAGCTCTCTCGGGACAGAACTTAGTGCAGAAACGCTGTATTTT	CASSLGTELSAETLYF	TRBV12-2	TRBD1	TRBJ2-3	14	15	21	26
12	0.000136339	TGTGCCAGCTCCCCCGGCGGGGCTAGTGCAGAAACGCTGTATTTT	CASSPGGASAETLYF	TRBV12-2	TRBD1	TRBJ2-3	10	12	16	22
8	9.08926e-05	TGTGCCAGCTCTCCGACAGGGGGAGGAGGTGCAGAAACGCTGTATTTT	CASSPTGGGGAETLYF	TRBV12-2	TRBD1	TRBJ2-3	12	14	22	28
2	2.27231e-05	TGTGCCAGCTCTCTCGTCCCAGGGGGGGCAGAAACGCTGTATTTT	CASSLVPGGAETLYF	TRBV12-2	TRBD1	TRBJ2-3	14	19	25	27
30	0.000340847	TGTGCCAGCTCTCTCTGGACTGGGGGTGCAGAAACGCTGTATTTT	CASSLWTGGAETLYF	TRBV12-2	TRBD2	TRBJ2-3	14	16	24	25
27	0.000306762	TGTGCCAGCTCTCTGCGGGACTGGGGGGCAGAAACGCTGTATTTT	CASSLRDWGAETLYF	TRBV12-2	TRBD2	TRBJ2-3	13	15	26	27
7	7.9531e-05	TGTGCCAGCTCTCACGGGACTGGGGGGGCAGAAACGCTGTATTTT	CASSHGTGGAETLYF	TRBV12-2	TRBD2	TRBJ2-3	12	14	26	27
5	5.68079e-05	TGTGCCAGCTCTCTGGGTGGGGGGAGTGCAGAAACGCTGTATTTT	CASSLGGGSAETLYF	TRBV12-2	TRBD2	TRBJ2-3	13	17	23	24
1	1.13616e-05	TGTGCCAGCTGTTGGGGGGGCGTTAGTGCAGAAACGCTGTATTTT	CASCWGGVSAETLYF	TRBV12-2	TRBD2	TRBJ2-3	9	12	21	23
1	1.13616e-05	TGTGCCAGCTCTCCCAACCGGACAAAAAAAAACACCTTGTACTTT	CASSPNRTKKNTLYF	TRBV12-2	TRBD1	TRBJ2-4	12	19	23	28
6	6.81694e-05	TGTGCCAGCTCTCTCAAACTGGGGGGGCGGGACACCCAGTACTTT	CASSLKLGGRDTQYF	TRBV12-2	TRBD2	TRBJ2-5	14	17	28	30
5	5.68079e-05	TGTGCCAGCTCTCTCGGGACTGGGGGGGCCGACACCCAGTACTTT	CASSLGTGGADTQYF	TRBV12-2	TRBD2	TRBJ2-5	14	15	28	30
42	0.000477186	TGTGCCAGCTCTCTCGACCCCTATGAACAGTACTTC	CASSLDPYEQYF	TRBV12-2	.	TRBJ2-7	14	-1	-1	19
10	0.000113616	TGTGCCAGCTCCCAGACAACCTATGAACAGTACTTC	CASSQTTYEQYF	TRBV12-2	.	TRBJ2-7	10	-1	-1	19
9	0.000102254	TGTGCCAGCTTACGGCAATCCTATGAACAGTACTTC	CASLRQSYEQYF	TRBV12-2	.	TRBJ2-7	9	-1	-1	18
5	5.68079e-05	TGTGCCAGCTCTCTCGACACATATGAACAGTACTTC	CASSLDTYEQYF	TRBV12-2	.	TRBJ2-7	14	-1	-1	21
4	4.54463e-05	TGTGCCAGCTCTCTCGGGGACTATGAACAGTACTTC	CASSLGDYEQYF	TRBV12-2	.	TRBJ2-7	14	-1	-1	20
4	4.54463e-05	TGTGCCAGCTCTCTCGGAGAGTATGAACAGTACTTC	CASSLGEYEQYF	TRBV12-2	.	TRBJ2-7	14	-1	-1	21
12	0.000136339	TGTGCCAGCTCTCAGACAGACTATGAACAGTACTTC	CASSQTDYEQYF	TRBV12-2	TRBD1	TRBJ2-7	12	14	18	20
5	5.68079e-05	TGTGCCAGCTCTCTCGTCCAGGGGGACTATGAACAGTACTTC	CASSLVQGDYEQYF	TRBV12-2	TRBD1	TRBJ2-7	14	18	24	26
1	1.13616e-05	TGTGCCAGCTCTCTGCCCGGGACAGGGGTCTATGAACAGTACTTC	CASSLPGTGVYEQYF	TRBV12-2	TRBD1	TRBJ2-7	13	15	27	29
1	1.13616e-05	TGTGCCAGCTCCCCCGGTGAATATGAACAGTACTTC	CASSPGEYEQYF	TRBV12-2	TRBD1	TRBJ2-7	10	12	16	21
17	0.000193147	TGTGCCAGCTCCCCGCGCTGGGGGGACCTTATAGAACAGTACTTC	CASSPRWGDLIEQYF	TRBV12-2	TRBD2	TRBJ2-7	10	17	24	33
4	4.54463e-05	TGTGCCAGCTCTTCCGGGACTGGGGGCTATGAACAGTACTTC	CASSSGTGGYEQYF	TRBV12-2	TRBD2	TRBJ2-7	11	13	25	26
3	3.40847e-05	TGTGCCAGCTCTCTTGGGGGGGGCGCGGATGAACAGTACTTC	CASSLGGGADEQYF	TRBV12-2	TRBD2	TRBJ2-7	13	16	25	28
3	3.40847e-05	TGTGCCAGCTCTCCCGACTGGGAGTATGAACAGTACTTC	CASSPDWEYEQYF	TRBV12-2	TRBD2	TRBJ2-7	12	15	21	24
28	0.000318124	TGTGCCAGCAGTGATGTACAAGATGCAAACACAGAAGTCTTCTTT	CASSDVQDANTEVFF	TRBV13-1	.	TRBJ1-1	15	-1	-1	23
16	0.000181785	TGTGCCAGCAGTGGGCCGGGACAGGGGATGGGCACAGAAGTCTTCTTT	CASSGPGQGMGTEVFF	TRBV13-1	TRBD1	TRBJ1-1	12	15	26	32
5	5.68079e-05	TGTGCCAGCAGCCCCGGGACAGGGTTCACAGAAGTCTTCTTT	CASSPGTGFTEVFF	TRBV13-1	TRBD1	TRBJ1-1	10	12	23	26
19	0.00021587	TGTGCCAGCAGTGTCAATGCAAACTCCGACTACACCTTC	CASSVNANSDYTF	TRBV13-1	.	TRBJ1-2	12	-1	-1	17
10	0.000113616	TGTGCCAGCAGTGATGCCGGCCGTGCAAACTCCGACTACACCTTC	CASSDAGRANSDYTF	TRBV13-1	.	TRBJ1-2	15	-1	-1	23
4	4.54463e-05	TGTGCCAGCAGTGATGAGAAGGGTTGCACCTTC	CASSDEKGCTF	TRBV13-1	.	TRBJ1-2	15	-1	-1	26
23	0.000261316	TGTGCCAGCAGTGGGGACATCTCCGACTACACCTTC	CASSGDISDYTF	TRBV13-1	TRBD1	TRBJ1-2	12	13	18	20
9	0.000102254	TGTGCCAGCAGTGATGAGGGGGAAAGCTCCGACTACACCTTC	CASSDEGESSDYTF	TRBV13-1	TRBD1	TRBJ1-2	15	16	21	26
7	7.9531e-05	TGTGCCAGCAGTGACCCCCGACAGGGGGCGGGCTCCGACTACACCTTC	CASSDPRQGAGSDYTF	TRBV13-1	TRBD1	TRBJ1-2	13	19	29	32
3	3.40847e-05	TGTGCCAGCAGCCACAGGCAGGGGGGCTCCGACTACACCTTC	CASSHRQGGSDYTF	TRBV13-1	TRBD1	TRBJ1-2	10	18	24	26
10	0.000113616	TGTGCCAGCAGTGGTGGGGGAGGCTCCGACTACACCTTC	CASSGGGGSDYTF	TRBV13-1	TRBD2	TRBJ1-2	12	14	19	23
8	9.08926e-05	TGTGCCAGCAGTGCCCCCCCCCCCTCCGACTACACCTTC	CASSAPPPSDYTF	TRBV13-1	TRBD2	TRBJ1-2	12	13	19	23
4	4.54463e-05	TGTGCCAGCAGTCCCGGGACAGGGGATGGAAATACGCTCTATTTT	CASSPGTGDGNTLYF	TRBV13-1	TRBD1	TRBJ1-3	11	12	24	26
8	9.08926e-05	TGTGCCAGCAGTGAGGGGGGACCTGGAAATACGCTCTATTTT	CASSEGGPGNTLYF	TRBV13-1	TRBD2	TRBJ1-3	13	14	19	22
3	3.40847e-05	TGTGCCAGCAGTGATGCTTGGGGGGCTGGAAATACGCTCTATTTT	CASSDAWGAGNTLYF	TRBV13-1	TRBD2	TRBJ1-3	15	18	24	25
19	0.00021587	TGTGCCAGCAGTGATGGGGGCCCCGGCGAAAGATTATTTTTC	CASSDGGPGERLFF	TRBV13-1	TRBD1	TRBJ1-4	15	19	23	26
16	0.000181785	TGTGCCAGCATCACCGGGACAGGGCGAGAAAGATTATTTTTC	CASITGTGRERLFF	TRBV13-1	TRBD1	TRBJ1-4	9	13	23	27
6	6.81694e-05	TGTGCCAGCAGTGGCCGGGACAACCCCAACGAAAGATTATTTTTC	CASSGRDNPNERLFF	TRBV13-1	TRBD1	TRBJ1-4	12	14	21	25
5	5.68079e-05	TGTGCCAGAGAGCTGGGACAGGGAAACAACGAAAGATTATTTTTC	CARELGQGNNERLFF	TRBV13-1	TRBD1	TRBJ1-4	7	14	22	26
8	9.08926e-05	TGTGCCAGCAGGGGGACAGATAACAACCAGGCTCCGCTTTTT	CASRGTDNNQAPLF	TRBV13-1	TRBD1	TRBJ1-5	10	12	18	19
2	2.27231e-05	TGTGCCAGCAGCGGGACAGAGGACAACCAGGCTCCGCTTTTT	CASSGTEDNQAPLF	TRBV13-1	TRBD1	TRBJ1-5	10	11	18	22
24	0.000272678	TGTGCCAGCAGTGATAACTATAATTCGCCCCTCTACTTT	CASSDNYNSPLYF	TRBV13-1	.	TRBJ1-6	14	-1	-1	17
18	0.000204508	TGTGCCAGCAGTCACAGCTATAATTCGCCCCTCTACTTT	CASSHSYNSPLYF	TRBV13-1	.	TRBJ1-6	11	-1	-1	17
11	0.000124977	TGTGCCAGCAGTGACAAATATAATTCGCCCCTCTACTTT	CASSDKYNSPLYF	TRBV13-1	.	TRBJ1-6	13	-1	-1	18
9	0.000102254	TGTGCCAGCAGTGAGCGGGGATATAATTCGCCCCTCTACTTT	CASSERGYNSPLYF	TRBV13-1	.	TRBJ1-6	13	-1	-1	21
9	0.000102254	TGTGCCAGCAGTAGCAGATCCTATAATTCGCCCCTCTACTTT	CASSSRSYNSPLYF	TRBV13-1	.	TRBJ1-6	11	-1	-1	18
9	0.000102254	TGTGCCAGCAGTGAAGGCTATAATTCGCCCCTCTACTTT	CASSEGYNSPLYF	TRBV13-1	.	TRBJ1-6	13	-1	-1	17
9	0.000102254	TGTGCCAGCAGTGTCTATAATTCGCCCCTCTACTTT	CASSVYNSPLYF	TRBV13-1	.	TRBJ1-6	12	-1	-1	14
1	1.13616e-05	TGTGCCAGCGGAGGTGGATATAATTCGCCCCTCTACTTT	CASGGGYNSPLYF	TRBV13-1	.	TRBJ1-6	8	-1	-1	18
171	0.00194283	TGTGCCAGCAGTACCGGGACAGGGGGATATAATTCGCCCCTCTACTTT	CASSTGTGGYNSPLYF	TRBV13-1	TRBD1	TRBJ1-6	11	13	25	27
111	0.00126113	TGTGCCAGCAGTGATGAGGCAGGGGGATATAATTCGCCCCTCTACTTT	CASSDEAGGYNSPLYF	TRBV13-1	TRBD1	TRBJ1-6	15	19	25	27
97	0.00110207	TGTGCCAGCAGTGAGGGGACAGGGGGATATAATTCGCCCCTCTACTTT	CASSEGTGGYNSPLYF	TRBV13-1	TRBD1	TRBJ1-6	13	15	25	27
93	0.00105663	TGTGCCAGCAGTGATGCAACAGGGGGATATAATTCGCCCCTCTACTTT	CASSDATGGYNSPLYF	TRBV13-1	TRBD1	TRBJ1-6	15	18	25	27
77	0.000874841	TGTGCCAGCAGTGATGCAGGGACAGGGGGATATAATTCGCCCCTCTACTTT	CASSDAGTGGYNSPLYF	TRBV13-1	TRBD1	TRBJ1-6	15	18	28	30
69	0.000783948	TGTGCCAGCAGTGATGAAACAGGGGGATATAATTCGCCCCTCTACTTT	CASSDETGGYNSPLYF	TRBV13-1	TRBD1	TRBJ1-6	15	18	25	27
68	0.000772587	TGTGCCAGCAGTGATGGGACAGGGGGATATAATTCGCCCCTCTACTTT	CASSDGTGGYNSPLYF	TRBV13-1	TRBD1	TRBJ1-6	15	16	25	27
67	0.000761225	TGTGCCAGCAGTGATGAGACAGGGGGATATAATTCGCCCCTCTACTTT	CASSDETGGYNSPLYF	TRBV13-1	TRBD1	TRBJ1-6	15	17	25	27
65	0.000738502	TGTGCCAGCAGTGATGCATCAGGGGGATATAATTCGCCCCTCTACTTT	CASSDASGGYNSPLYF	TRBV13-1	TRBD1	TRBJ1-6	15	19	25	27
63	0.000715779	TGTGCCAGCAGTGATGCGACAGGGGGATATAATTCGCCCCTCTACTTT	CASSDATGGYNSPLYF	TRBV13-1	TRBD1	TRBJ1-6	15	17	25	27
50	0.000568079	TGTGCCAGCAGTGGCGGGACAGGGGGATATAATTCGCCCCTCTACTTT	CASSGGTGGYNSPLYF	TRBV13-1	TRBD1	TRBJ1-6	12	14	25	27
44	0.000499909	TGTGCCAGCAGTGGAGCGACAGGGGGATATAATTCGCCCCTCTACTTT	CASSGATGGYNSPLYF	TRBV13-1	TRBD1	TRBJ1-6	12	17	25	27
39	0.000443101	TGTGCCAGCAGTGAAGGGACAGGGGGATATAATTCGCCCCTCTACTTT	CASSEGTGGYNSPLYF	TRBV13-1	TRBD1	TRBJ1-6	13	15	25	27
38	0.00043174	TGTGCCAGCAGTGGGGGGACAGGGGGATATAATTCGCCCCTCTACTTT	CASSGGTGGYNSPLYF	TRBV13-1	TRBD1	TRBJ1-6	12	15	25	27
35	0.000397655	TGTGCCAGCAGTGATGCCACAGGGGGATATAATTCGCCCCTCTACTTT	CASSDATGGYNSPLYF	TRBV13-1	TRBD1	TRBJ1-6	15	18	25	27
35	0.000397655	TGTGCCAGCAGCACCGGGACAGGGGGATATAATTCGCCCCTCTACTTT	CASSTGTGGYNSPLYF	TRBV13-1	TRBD1	TRBJ1-6	10	13	25	27
34	0.000386293	TGTGCCAGCAGCGTATCGACAGGGGGATATAATTCGCCCCTCTACTTT	CASSVSTGGYNSPLYF	TRBV13-1	TRBD1	TRBJ1-6	10	17	25	27
33	0.000374932	TGTGCCAGCAGTGTCGGGACAGGGGGATATAATTCGCCCCTCTACTTT	CASSVGTGGYNSPLYF	TRBV13-1	TRBD1	TRBJ1-6	12	14	25	27
33	0.000374932	TGTGCCAGCAGCCTCGGGACAGGGGGATATAATTCGCCCCTCTACTTT	CASSLGTGGYNSPLYF	TRBV13-1	TRBD1	TRBJ1-6	10	14	25	27
33	0.000374932	TGTGCCAGCTCAGGGGGATATAATTCGCCCCTCTACTTT	CASSGGYNSPLYF	TRBV13-1	TRBD1	TRBJ1-6	8	10	16	18
31	0.000352209	TGTGCCAGCAGTGGAGGAACAGGGGGATATAATTCGCCCCTCTACTTT	CASSGGTGGYNSPLYF	TRBV13-1	TRBD1	TRBJ1-6	12	18	25	27
30	0.000340847	TGTGCCAGCAGTGATGCAGGGGCAGGGGGATATAATTCGCCCCTCTACTTT	CASSDAGAGGYNSPLYF	TRBV13-1	TRBD1	TRBJ1-6	15	18	28	30
30	0.000340847	TGTGCCAGCAGCGATGGGACAGGGGGATATAATTCGCCCCTCTACTTT	CASSDGTGGYNSPLYF	TRBV13-1	TRBD1	TRBJ1-6	15	16	25	27
29	0.000329486	TGTGCCAGCAGTGGCCTAACAGGGGGATATAATTCGCCCCTCTACTTT	CASSGLTGGYNSPLYF	TRBV13-1	TRBD1	TRBJ1-6	12	18	25	27
28	0.000318124	TGTGCCAGCAGTGATGCGGCAGGGGGATATAATTCGCCCCTCTACTTT	CASSDAAGGYNSPLYF	TRBV13-1	TRBD1	TRBJ1-6	15	19	25	27
27	0.000306762	TGTGCCAGCAGTTGGGGGACAGGGGGATATAATTCGCCCCTCTACTTT	CASSWGTGGYNSPLYF	TRBV13-1	TRBD1	TRBJ1-6	11	15	25	27
27	0.000306762	TGTGCCAGCAGTGACCAGACAGGGGGATATAATTCGCCCCTCTACTTT	CASSDQTGGYNSPLYF	TRBV13-1	TRBD1	TRBJ1-6	13	17	25	27
26	0.000295401	TGTGCCAGCACAGGGGACTATAATTCGCCCCTCTACTTT	CASTGDYNSPLYF	TRBV13-1	TRBD1	TRBJ1-6	9	10	15	17
25	0.000284039	TGTGCCAGCAGTGATGCCGGGACAGGGGGATATAATTCGCCCCTCTACTTT	CASSDAGTGGYNSPLYF	TRBV13-1	TRBD1	TRBJ1-6	15	16	28	30
25	0.000284039	TGTGCCAGCAGTGATGCTACAGGGGGATATAATTCGCCCCTCTACTTT	CASSDATGGYNSPLYF	TRBV13-1	TRBD1	TRBJ1-6	15	18	25	27
23	0.000261316	TGTGCCAGCAGTGTCTCGACAGGGGGATATAATTCGCCCCTCTACTTT	CASSVSTGGYNSPLYF	TRBV13-1	TRBD1	TRBJ1-6	12	17	25	27
23	0.000261316	TGTGCCAGCAGTGGCTCGACAGGGGGATATAATTCGCCCCTCTACTTT	CASSGSTGGYNSPLYF	TRBV13-1	TRBD1	TRBJ1-6	12	17	25	27
23	0.000261316	TGTGCCAGCAGTGATGAGTCAGGGGGATATAATTCGCCCCTCTACTTT	CASSDESGGYNSPLYF	TRBV13-1	TRBD1	TRBJ1-6	15	19	25	27
23	0.000261316	TGTGCCAGCAATTCCGGGACAGGGGGATATAATTCGCCCCTCTACTTT	CASNSGTGGYNSPLYF	TRBV13-1	TRBD1	TRBJ1-6	9	13	25	27
22	0.000249955	TGTGCCAGCAGTGCCGGGACAGGGGGATATAATTCGCCCCTCTACTTT	CASSAGTGGYNSPLYF	TRBV13-1	TRBD1	TRBJ1-6	12	13	25	27
22	0.000249955	TGTGCCAGCAGGGGGACAGGGGGATATAATTCGCCCCTCTACTTT	CASRGTGGYNSPLYF	TRBV13-1	TRBD1	TRBJ1-6	10	12	22	24
21	0.000238593	TGTGCCAGCAGTGCAGGGACAGGGGGATATAATTCGCCCCTCTACTTT	CASSAGTGGYNSPLYF	TRBV13-1	TRBD1	TRBJ1-6	12	15	25	27
20	0.000227231	TGTGCCAGCAGTGAGCAGACAGGGGGATATAATTCGCCCCTCTACTTT	CASSEQTGGYNSPLYF	TRBV13-1	TRBD1	TRBJ1-6	13	17	25	27
20	0.000227231	TGTGCCAGCACAGGGGGATATAATTCGCCCCTCTACTTT	CASTGGYNSPLYF	TRBV13-1	TRBD1	TRBJ1-6	9	10	16	18
18	0.000204508	TGTGCCAGCAGTGCCTCGACAGGGGGATATAATTCGCCCCTCTACTTT	CASSASTGGYNSPLYF	TRBV13-1	TRBD1	TRBJ1-6	12	17	25	27
18	0.000204508	TGTGCCAGCGTCCCGACAGGGGGATATAATTCGCCCCTCTACTTT	CASVPTGGYNSPLYF	TRBV13-1	TRBD1	TRBJ1-6	8	14	22	24
18	0.000204508	TGTGCCAGCAGTGAGAGGGGATATAATTCGCCCCTCTACTTT	CASSERGYNSPLYF	TRBV13-1	TRBD1	TRBJ1-6	13	15	19	21
17	0.000193147	TGTGCCAGCAGTGATGGAGGGACAGGGGGATATAATTCGCCCCTCTACTTT	CASSDGGTGGYNSPLYF	TRBV13-1	TRBD1	TRBJ1-6	15	18	28	30
17	0.000193147	TGTGCCAGCAGTACTGGGACAGGGGGATATAATTCGCCCCTCTACTTT	CASSTGTGGYNSPLYF	TRBV13-1	TRBD1	TRBJ1-6	11	15	25	27
16	0.000181785	TGTGCCAGCAGTGATACCGGGGCAGGGGGATATAATTCGCCCCTCTACTTT	CASSDTGAGGYNSPLYF	TRBV13-1	TRBD1	TRBJ1-6	14	16	28	30
16	0.000181785	TGTGCCAGCGGAGGGGGATATAATTCGCCCCTCTACTTT	CASGGGYNSPLYF	TRBV13-1	TRBD1	TRBJ1-6	8	11	16	18
15	0.000170424	TGTGCCAGCAGTGAGTCGACAGGGGGATATAATTCGCCCCTCTACTTT	CASSESTGGYNSPLYF	TRBV13-1	TRBD1	TRBJ1-6	13	17	25	27
15	0.000170424	TGTGCCAGCAGAACCGGGACAGGGGGATATAATTCGCCCCTCTACTTT	CASRTGTGGYNSPLYF	TRBV13-1	TRBD1	TRBJ1-6	10	13	25	27
14	0.000159062	TGTGCCAGCAGTGATCTAGGGACAGGGGGATATAATTCGCCCCTCTACTTT	CASSDLGTGGYNSPLYF	TRBV13-1	TRBD1	TRBJ1-6	14	18	28	30
14	0.000159062	TGTGCCAGCAGTGATTTTGCAGGGGGATATAATTCGCCCCTCTACTTT	CASSDFAGGYNSPLYF	TRBV13-1	TRBD1	TRBJ1-6	14	19	25	27
14	0.000159062	TGTGCCAGCAGCCCATACGGGGGATATAATTCGCCCCTCTACTTT	CASSPYGGYNSPLYF	TRBV13-1	TRBD1	TRBJ1-6	10	18	22	24
13	0.0001477	TGTGCCAGCAGTGGGGGAACAGGGGGATATAATTCGCCCCTCTACTTT	CASSGGTGGYNSPLYF	TRBV13-1	TRBD1	TRBJ1-6	12	18	25	27
13	0.0001477	TGTGCCAGCAGTGATGACGGGACATCTCATAATTCGCCCCTCTACTTT	CASSDDGTSHNSPLYF	TRBV13-1	TRBD1	TRBJ1-6	15	17	23	28
12	0.000136339	TGTGCCAGCAGTGATGTAGGGACAGGGGGATATAATTCGCCCCTCTACTTT	CASSDVGTGGYNSPLYF	TRBV13-1	TRBD1	TRBJ1-6	15	18	28	30
12	0.000136339	TGTGCCAGCAGTGTAGGGACAGGGGGATATAATTCGCCCCTCTACTTT	CASSVGTGGYNSPLYF	TRBV13-1	TRBD1	TRBJ1-6	12	15	25	27
12	0.000136339	TGTGCCAGCAGTGATCAGACAGGGGGATATAATTCGCCCCTCTACTTT	CASSDQTGGYNSPLYF	TRBV13-1	TRBD1	TRBJ1-6	14	17	25	27
12	0.000136339	TGTGCCAGCAGCCAATCGACAGGGGGATATAATTCGCCCCTCTACTTT	CASSQSTGGYNSPLYF	TRBV13-1	TRBD1	TRBJ1-6	10	17	25	27
12	0.000136339	TGTGCGACAGGGGGATATAATTCGCCCCTCTACTTT	CATGGYNSPLYF	TRBV13-1	TRBD1	TRBJ1-6	4	5	13	15
11	0.000124977	TGTGCCAGCGGCTCCGGGACAGGGGGATATAATTCGCCCCTCTACTTT	CASGSGTGGYNSPLYF	TRBV13-1	TRBD1	TRBJ1-6	8	13	25	27
11	0.000124977	TGTGCCAGCAGTGGGTCGACAGGGGGATATAATTCGCCCCTCTACTTT	CASSGSTGGYNSPLYF	TRBV13-1	TRBD1	TRBJ1-6	12	17	25	27
9	0.000102254	TGTGCCAGCAGTGATGTAGGAACAGGGGGATATAATTCGCCCCTCTACTTT	CASSDVGTGGYNSPLYF	TRBV13-1	TRBD1	TRBJ1-6	15	21	28	30
9	0.000102254	TGTGCCAGCAGTGGGGCGACAGGGGGATATAATTCGCCCCTCTACTTT	CASSGATGGYNSPLYF	TRBV13-1	TRBD1	TRBJ1-6	12	17	25	27
9	0.000102254	TGTGCCAGCAGTGACGGGACAGGGGGATATAATTCGCCCCTCTACTTT	CASSDGTGGYNSPLYF	TRBV13-1	TRBD1	TRBJ1-6	13	14	25	27
9	0.000102254	TGTGCCAGCAACTCCGGGACAGGGGGATATAATTCGCCCCTCTACTTT	CASNSGTGGYNSPLYF	TRBV13-1	TRBD1	TRBJ1-6	9	13	25	27
9	0.000102254	TGTGCCGCCGCAGGGGGATATAATTCGCCCCTCTACTTT	CAAAGGYNSPLYF	TRBV13-1	TRBD1	TRBJ1-6	5	10	16	18
8	9.08926e-05	TGTGCCAGCAGTGATTCCGGGACAGGGGGATATAATTCGCCCCTCTACTTT	CASSDSGTGGYNSPLYF	TRBV13-1	TRBD1	TRBJ1-6	14	16	28	30
8	9.08926e-05	TGTGCCAGCAGTGACGAGGGGGCAGGGGGATATAATTCGCCCCTCTACTTT	CASSDEGAGGYNSPLYF	TRBV13-1	TRBD1	TRBJ1-6	13	18	28	30
8	9.08926e-05	TGTGCCAGCAGTGATGCATCCGGGGGATATAATTCGCCCCTCTACTTT	CASSDASGGYNSPLYF	TRBV13-1	TRBD1	TRBJ1-6	15	19	23	27
7	7.9531e-05	TGTGCCAGCAGTGATGTCGGGACAGGGGGATATAATTCGCCCCTCTACTTT	CASSDVGTGGYNSPLYF	TRBV13-1	TRBD1	TRBJ1-6	15	17	28	30
7	7.9531e-05	TGTGCCAGCAGTGATGCCTCAGGGGGATATAATTCGCCCCTCTACTTT	CASSDASGGYNSPLYF	TRBV13-1	TRBD1	TRBJ1-6	15	19	25	27
7	7.9531e-05	TGTGCCAGCAGTGAATCGACAGGGGGATATAATTCGCCCCTCTACTTT	CASSESTGGYNSPLYF	TRBV13-1	TRBD1	TRBJ1-6	13	17	25	27
5	5.68079e-05	TGTGCCAGCAGTGACGCAACGACAGGGGGATATAATTCGCCCCTCTACTTT	CASSDATTGGYNSPLYF	TRBV13-1	TRBD1	TRBJ1-6	13	20	28	30
5	5.68079e-05	TGTGCCAGCAGTGACAGGGAGGATTGGTCGCCCCTCTACTTT	CASSDREDWSPLYF	TRBV13-1	TRBD1	TRBJ1-6	13	14	18	27
4	4.54463e-05	TGTGCCAGCAGTGATGCGAAAGGGACAGGGGGATATAATTCGCCCCTCTACTTT	CASSDAKGTGGYNSPLYF	TRBV13-1	TRBD1	TRBJ1-6	15	21	31	33
4	4.54463e-05	TGTGCCAGCAGTGTTGGGACAGGGGGATATAATTCGCCCCTCTACTTT	CASSVGTGGYNSPLYF	TRBV13-1	TRBD1	TRBJ1-6	12	15	25	27
4	4.54463e-05	TGTGCCAGCAGTGTGTCGACAGGGGGATATAATTCGCCCCTCTACTTT	CASSVSTGGYNSPLYF	TRBV13-1	TRBD1	TRBJ1-6	12	17	25	27
3	3.40847e-05	TGTGCCAGCAGTGATGCAAGGGCAGGGGGATATAATTCGCCCCTCTACTTT	CASSDARAGGYNSPLYF	TRBV13-1	TRBD1	TRBJ1-6	15	22	28	30
3	3.40847e-05	TGTGCCAGCAGTGATCAATCAGGGGGATATAATTCGCCCCTCTACTTT	CASSDQSGGYNSPLYF	TRBV13-1	TRBD1	TRBJ1-6	14	19	25	27
2	2.27231e-05	TGTGCCAGCAGTGATCCAGGGGGATATAATTCGCCCCTCTACTTT	CASSDPGGYNSPLYF	TRBV13-1	TRBD1	TRBJ1-6	14	16	22	24
1	1.13616e-05	TGTGTCAGCAGTGATACCGGGGCAGGGGGATATAATTCGCCCCTCTACTTT	CVSSDTGAGGYNSPLYF	TRBV13-1	TRBD1	TRBJ1-6	14	16	28	30
1	1.13616e-05	TGTGTCAGCAGTGACGCAACGACAGGGGGATATAATTCGCCCCTCTACTTT	CVSSDATTGGYNSPLYF	TRBV13-1	TRBD1	TRBJ1-6	13	20	28	30
1	1.13616e-05	TGTGCCAGCAGTGATTCCGGGATAGGGGGATATAATTCGCCCCTCTACTTT	CASSDSGIGGYNSPLYF	TRBV13-1	TRBD1	TRBJ1-6	14	16	28	30
1	1.13616e-05	TGTGCCAGCAGTGACGAGGGGGCAGAGGGATATAATTCGCCCCTCTACTTT	CASSDEGAEGYNSPLYF	TRBV13-1	TRBD1	TRBJ1-6	13	16	22	30
1	1.13616e-05	TGTGTCAGCAGTAGCGGGACAGGGGGATATAATTCGCCCCTCTACTTT	CVSSSGTGGYNSPLYF	TRBV13-1	TRBD1	TRBJ1-6	11	14	25	27
1	1.13616e-05	TGTGCCAGCAGTGTAGGGACAGGGGGGTATAATTCGCCCCTCTACTTT	CASSVGTGGYNSPLYF	TRBV13-1	TRBD1	TRBJ1-6	12	15	25	27
1	1.13616e-05	TGTGCCAGCAGTGGGGGAACAGGGGGGTATAATTCGCCCCTCTACTTT	CASSGGTGGYNSPLYF	TRBV13-1	TRBD1	TRBJ1-6	12	18	25	27
1	1.13616e-05	TGTGCCAGAAGTGATTTTGCAGGGGGATATAATTCGCCCCTCTACTTT	CARSDFAGGYNSPLYF	TRBV13-1	TRBD1	TRBJ1-6	14	19	25	27
1	1.13616e-05	TGTGCCAGCAGGGGGACGGGGGGATATAATTCGCCCCTCTACTTT	CASRGTGGYNSPLYF	TRBV13-1	TRBD1	TRBJ1-6	10	12	22	24
1	1.13616e-05	TGTACCGCCGCAGGGGGATATAATTCGCCCCTCTACTTT	CTAAGGYNSPLYF	TRBV13-1	TRBD1	TRBJ1-6	2	10	16	18
28	0.000318124	TGTGCCAGCGGGGGGGGATATAATTCGCCCCTCTACTTT	CASGGGYNSPLYF	TRBV13-1	TRBD2	TRBJ1-6	8	9	15	18
10	0.000113616	TGTGCCAGCATGGGGGGATATAATTCGCCCCTCTACTTT	CASMGGYNSPLYF	TRBV13-1	TRBD2	TRBJ1-6	9	10	16	18
41	0.000465824	TGTGCCAGCAGTGAACAGTACTATGCTGAGCAGTTCTTC	CASSEQYYAEQFF	TRBV13-1	.	TRBJ2-1	13	-1	-1	19
4	4.54463e-05	TGTGCCAGCAGTGGTGGTTTTAACTATGCTGAGCAGTTCTTC	CASSGGFNYAEQFF	TRBV13-1	.	TRBJ2-1	12	-1	-1	16
4	4.54463e-05	TGTGCCAGCAGTCTGGACAACTATGCTGAGCAGTTCTTC	CASSLDNYAEQFF	TRBV13-1	.	TRBJ2-1	11	-1	-1	18
31	0.000352209	TGTGCCAGCAGTTGGGACAACTATGCTGAGCAGTTCTTC	CASSWDNYAEQFF	TRBV13-1	TRBD1	TRBJ2-1	11	13	17	18
26	0.000295401	TGTGCCAGCAGTGATGAGGGACAGGGGGCGGTTGCTGAGCAGTTCTTC	CASSDEGQGAVAEQFF	TRBV13-1	TRBD1	TRBJ2-1	15	17	29	32
26	0.000295401	TGTGCCAGCAGTGCCCAGGGGGCTGGGGCTGAGCAGTTCTTC	CASSAQGAGAEQFF	TRBV13-1	TRBD1	TRBJ2-1	12	15	22	27
25	0.000284039	TGTGCCAGCAGTCATGTGGGGGCTGGGGCTGAGCAGTTCTTC	CASSHVGAGAEQFF	TRBV13-1	TRBD1	TRBJ2-1	15	17	22	27
22	0.000249955	TGTGCCAGCAGTGATGCGGGGGACAGGGGGCTTGCTGAGCAGTTCTTC	CASSDAGDRGLAEQFF	TRBV13-1	TRBD1	TRBJ2-1	15	19	30	32
22	0.000249955	TGTGCCAGCAGTGCAGCGACAGGGCCCTATGCTGAGCAGTTCTTC	CASSAATGPYAEQFF	TRBV13-1	TRBD1	TRBJ2-1	12	17	23	26
22	0.000249955	TGTGCCAGCAGTGATGCAGAGGGGGGCTATGCTGAGCAGTTCTTC	CASSDAEGGYAEQFF	TRBV13-1	TRBD1	TRBJ2-1	15	19	24	26
21	0.000238593	TGTGCCAGCAGTCCCGGACAGAACTATGCTGAGCAGTTCTTC	CASSPGQNYAEQFF	TRBV13-1	TRBD1	TRBJ2-1	11	15	20	21
21	0.000238593	TGTGCCAGCAGTGATGAGGGGGCTGGGGCTGAGCAGTTCTTC	CASSDEGAGAEQFF	TRBV13-1	TRBD1	TRBJ2-1	15	16	22	27
18	0.000204508	TGTGCCAGCAGTGAAGAGGGGGCTGGGGCTGAGCAGTTCTTC	CASSEEGAGAEQFF	TRBV13-1	TRBD1	TRBJ2-1	13	16	22	27
18	0.000204508	TCGGGACAGGGGGAGAGGGAGTTCTTC	SGQGEREFF	TRBV13-1	TRBD1	TRBJ2-1	0	1	12	19
14	0.000159062	TGTGCCAGCAGTGATCAGGGGGCTGGGGCTGAGCAGTTCTTC	CASSDQGAGAEQFF	TRBV13-1	TRBD1	TRBJ2-1	14	15	22	27
13	0.0001477	TGTGCCAGCAGTGTCGACAGTAACTATGCTGAGCAGTTCTTC	CASSVDSNYAEQFF	TRBV13-1	TRBD1	TRBJ2-1	12	15	19	20
13	0.0001477	TGTGCCAGCAGTGACAGGGACGAGTATGCTGAGCAGTTCTTC	CASSDRDEYAEQFF	TRBV13-1	TRBD1	TRBJ2-1	13	16	20	24
13	0.0001477	TGTGCCAGCAGTGAGCGGGACAGCTATGCTGAGCAGTTCTTC	CASSERDSYAEQFF	TRBV13-1	TRBD1	TRBJ2-1	13	15	22	23
11	0.000124977	TGTGCCAGCAGTGATGCAGCGGGGGCTGGGGCTGAGCAGTTCTTC	CASSDAAGAGAEQFF	TRBV13-1	TRBD1	TRBJ2-1	15	20	25	30
11	0.000124977	TGTGCCAGCAGTGGCAGGGCTAACTATGCTGAGCAGTTCTTC	CASSGRANYAEQFF	TRBV13-1	TRBD1	TRBJ2-1	12	14	18	20
11	0.000124977	TGTGCCAGCAGTGATTCGGGGGCTGGGGCTGAGCAGTTCTTC	CASSDSGAGAEQFF	TRBV13-1	TRBD1	TRBJ2-1	14	17	22	27
11	0.000124977	TGTGCCAGCAGTGATGTGGGGGCTGGGGCTGAGCAGTTCTTC	CASSDVGAGAEQFF	TRBV13-1	TRBD1	TRBJ2-1	15	17	22	27
8	9.08926e-05	TGTGCCAGCAGTGATACGGGGGCTGGGGCTGAGCAGTTCTTC	CASSDTGAGAEQFF	TRBV13-1	TRBD1	TRBJ2-1	14	17	22	27
5	5.68079e-05	TGTGCCAGCAGTGTTCCCCCGACAGGGGGCCATAACTATGCTGAGCAGTTCTTC	CASSVPPTGGHNYAEQFF	TRBV13-1	TRBD1	TRBJ2-1	12	20	29	31
5	5.68079e-05	TGTGCCAGCAGTGTCCGGGACGACTATGCTGAGCAGTTCTTC	CASSVRDDYAEQFF	TRBV13-1	TRBD1	TRBJ2-1	12	14	20	22
4	4.54463e-05	TGTGCCAGCAGTGATGCTGCAGGGGCTGGGGCTGAGCAGTTCTTC	CASSDAAGAGAEQFF	TRBV13-1	TRBD1	TRBJ2-1	15	19	24	30
2	2.27231e-05	TGTGCCAGCAGTGATCAGGGGGCTGGGGCTGAGCAGTTTTTC	CASSDQGAGAEQFF	TRBV13-1	TRBD1	TRBJ2-1	14	15	22	27
1	1.13616e-05	TGTGCCAGCAGTGATGCAGAGGGGGGCTATTCTGAGCAGTTCTTC	CASSDAEGGYSEQFF	TRBV13-1	TRBD1	TRBJ2-1	15	19	24	26
1	1.13616e-05	TGTGCCAGCAGTGTCTCGGGGGCTGGGGCTGAGCAGTTCTTC	CASSVSGAGAEQFF	TRBV13-1	TRBD1	TRBJ2-1	12	17	22	27
1	1.13616e-05	TGTGCCAGCAGTGATACGGGGGCTGGGGCTGAGCAGTTTTTC	CASSDTGAGAEQFF	TRBV13-1	TRBD1	TRBJ2-1	14	17	22	27
1	1.13616e-05	TCGGGACAGGGGGAGAGAGAGTTCTTC	SGQGEREFF	TRBV13-1	TRBD1	TRBJ2-1	0	1	12	19
150	0.00170424	TGTGCCAGCAGTGAGACTGGGGGGGCTGGGGCTGAGCAGTTCTTC	CASSETGGAGAEQFF	TRBV13-1	TRBD2	TRBJ2-1	13	14	25	30
146	0.00165879	TGTGCCAGCAGTGATGATGGGGGGGCTGGGGCTGAGCAGTTCTTC	CASSDDGGAGAEQFF	TRBV13-1	TRBD2	TRBJ2-1	15	17	25	30
139	0.00157926	TGTGCCAGCAGTGATGGGGGGGCTGGGGCTGAGCAGTTCTTC	CASSDGGAGAEQFF	TRBV13-1	TRBD2	TRBJ2-1	15	16	22	27
114	0.00129522	TGTGCCAGCAGTGATGCTGGGGGGGCTGGGGCTGAGCAGTTCTTC	CASSDAGGAGAEQFF	TRBV13-1	TRBD2	TRBJ2-1	15	16	25	30
103	0.00117024	TGTGCCAGCAGTGACTGGGGGGCTGGGGCTGAGCAGTTCTTC	CASSDWGAGAEQFF	TRBV13-1	TRBD2	TRBJ2-1	13	14	21	27
92	0.00104526	TGTGCCAGCAGTGATGAGACTGGGGGGGCTGGGGCTGAGCAGTTCTTC	CASSDETGGAGAEQFF	TRBV13-1	TRBD2	TRBJ2-1	15	17	28	33
85	0.000965734	TGTGCCAGCAGTGATTCTGGGGGGGCTGGGGCTGAGCAGTTCTTC	CASSDSGGAGAEQFF	TRBV13-1	TRBD2	TRBJ2-1	14	16	25	30
71	0.000806672	TGTGCCAGCAGTCCCGGGACTGGGGGGGCTGGGGCTGAGCAGTTCTTC	CASSPGTGGAGAEQFF	TRBV13-1	TRBD2	TRBJ2-1	11	12	28	33
70	0.00079531	TGTGCCAGCAGTGATTGGGGGGCTGGGGCTGAGCAGTTCTTC	CASSDWGAGAEQFF	TRBV13-1	TRBD2	TRBJ2-1	14	15	21	27
67	0.000761225	TGTGCCAGCAGCCCTGGGGGGGCTGGGGCTGAGCAGTTCTTC	CASSPGGAGAEQFF	TRBV13-1	TRBD2	TRBJ2-1	10	13	22	27
64	0.000727141	TGTGCCAGCAGTGATGGGACTGGGGGGGCTGGGGCTGAGCAGTTCTTC	CASSDGTGGAGAEQFF	TRBV13-1	TRBD2	TRBJ2-1	15	16	28	33
61	0.000693056	TGTGCCAGCAGTGAAGGGGGGGCTGGGGCTGAGCAGTTCTTC	CASSEGGAGAEQFF	TRBV13-1	TRBD2	TRBJ2-1	13	15	22	27
57	0.00064761	TGTGCCAGCAGTCAAACTGGGGGGGCTGGGGCTGAGCAGTTCTTC	CASSQTGGAGAEQFF	TRBV13-1	TRBD2	TRBJ2-1	11	15	25	30
54	0.000613525	TGTGCCAGCAGTGAAACTGGGGGGGCTGGGGCTGAGCAGTTCTTC	CASSETGGAGAEQFF	TRBV13-1	TRBD2	TRBJ2-1	13	15	25	30
53	0.000602163	TGTGCCAGCAGTCTGACTGGGGGGGCTGGGGCTGAGCAGTTCTTC	CASSLTGGAGAEQFF	TRBV13-1	TRBD2	TRBJ2-1	11	14	25	30
50	0.000568079	TGTGCCAGCAGTACTGGGGGGGCTGGGGCTGAGCAGTTCTTC	CASSTGGAGAEQFF	TRBV13-1	TRBD2	TRBJ2-1	11	12	22	27
47	0.000533994	TGTGCCAGCAGTGGGGCTGGGGCTGGGGCTGAGCAGTTCTTC	CASSGAGAGAEQFF	TRBV13-1	TRBD2	TRBJ2-1	12	16	21	27
45	0.000511271	TGTGCCAGCAGTGACTCTGGGGGGGCTGGGGCTGAGCAGTTCTTC	CASSDSGGAGAEQFF	TRBV13-1	TRBD2	TRBJ2-1	13	16	25	30
43	0.000488548	TGTGCCAGCAGTGAAGGGACTGGGGGGGCTGGGGCTGAGCAGTTCTTC	CASSEGTGGAGAEQFF	TRBV13-1	TRBD2	TRBJ2-1	13	15	28	33
42	0.000477186	TGTGCCAGCAGCTCAACTGGGGGGGCTGGGGCTGAGCAGTTCTTC	CASSSTGGAGAEQFF	TRBV13-1	TRBD2	TRBJ2-1	10	15	25	30
39	0.000443101	TGTGCCAGCAGTGATGCCGGGACTGGGGGGCTTGCTGAGCAGTTCTTC	CASSDAGTGGLAEQFF	TRBV13-1	TRBD2	TRBJ2-1	15	16	29	32
38	0.00043174	TGTGCCAGCAGTGATGGCCGGGCTGGGGCTGAGCAGTTCTTC	CASSDGRAGAEQFF	TRBV13-1	TRBD2	TRBJ2-1	15	17	26	27
34	0.000386293	TGTGCCAGCAGTGCCGGGACTGGGGGGGCTGGGGCTGAGCAGTTCTTC	CASSAGTGGAGAEQFF	TRBV13-1	TRBD2	TRBJ2-1	12	13	28	33
33	0.000374932	TGTGCCAGCAGTTCCACTGGGGGGGCTGGGGCTGAGCAGTTCTTC	CASSSTGGAGAEQFF	TRBV13-1	TRBD2	TRBJ2-1	11	15	25	30
33	0.000374932	TGTGCCAGCAGTGACGGGGGGGCTGGGGCTGAGCAGTTCTTC	CASSDGGAGAEQFF	TRBV13-1	TRBD2	TRBJ2-1	13	15	22	27
31	0.000352209	TGTGCCAGCAGTGATGGCGGGGGGGCTGGGGCTGAGCAGTTCTTC	CASSDGGGAGAEQFF	TRBV13-1	TRBD2	TRBJ2-1	15	18	25	30
30	0.000340847	TGTGCCAGCAGTGGGACTGGGGGGGCTGGGGCTGAGCAGTTCTTC	CASSGTGGAGAEQFF	TRBV13-1	TRBD2	TRBJ2-1	12	13	25	30
29	0.000329486	TGTGCCAGCAGTGATGCAACCGGGGGGGCTGGGGCTGAGCAGTTCTTC	CASSDATGGAGAEQFF	TRBV13-1	TRBD2	TRBJ2-1	15	21	28	33
29	0.000329486	TGTGCCAGCAGTGATGGTGGGGGGGCTGGGGCTGAGCAGTTCTTC	CASSDGGGAGAEQFF	TRBV13-1	TRBD2	TRBJ2-1	15	17	25	30
28	0.000318124	TGTGCCAGCAGTGATGTCTGGGGGGCTGGGGCTGAGCAGTTCTTC	CASSDVWGAGAEQFF	TRBV13-1	TRBD2	TRBJ2-1	15	17	24	30
26	0.000295401	TGTGCCAGCACCTCGACTGGGGGGGCTGGGGCTGAGCAGTTCTTC	CASTSTGGAGAEQFF	TRBV13-1	TRBD2	TRBJ2-1	9	14	25	30
26	0.000295401	TGTGCCAGCAGTGATAATGGGGGGGCTGGGGCTGAGCAGTTCTTC	CASSDNGGAGAEQFF	TRBV13-1	TRBD2	TRBJ2-1	14	17	25	30
26	0.000295401	TGTGCCAGCAGTGCCTGGGGGGCTGGGGCTGAGCAGTTCTTC	CASSAWGAGAEQFF	TRBV13-1	TRBD2	TRBJ2-1	12	14	21	27
25	0.000284039	TGTGCCAGCAGTTCGACTGGGGGGGCTGGGGCTGAGCAGTTCTTC	CASSSTGGAGAEQFF	TRBV13-1	TRBD2	TRBJ2-1	11	14	25	30
24	0.000272678	TGTGCCAGCAGTGATGAGGGACTGGGGGGTAACTATGCTGAGCAGTTCTTC	CASSDEGLGGNYAEQFF	TRBV13-1	TRBD2	TRBJ2-1	15	17	28	29
24	0.000272678	TGTGCCAGCAGTGATTGGACTGGGGGGGCTGGGGCTGAGCAGTTCTTC	CASSDWTGGAGAEQFF	TRBV13-1	TRBD2	TRBJ2-1	14	16	28	33
24	0.000272678	TGTGCCAGCAGTGATGCACTGGGGGCTGGGGCTGAGCAGTTCTTC	CASSDALGAGAEQFF	TRBV13-1	TRBD2	TRBJ2-1	15	17	24	30
23	0.000261316	TGTGCCAGCAGTGTGACTGGGGGGGCTGGGGCTGAGCAGTTCTTC	CASSVTGGAGAEQFF	TRBV13-1	TRBD2	TRBJ2-1	12	14	25	30
22	0.000249955	TGTGCCAGCAGTGACGGGACTGGGGGGGCTGGGGCTGAGCAGTTCTTC	CASSDGTGGAGAEQFF	TRBV13-1	TRBD2	TRBJ2-1	13	14	28	33
22	0.000249955	TGTGCCAGCAGTGATGGAGGGGGGGCTGGGGCTGAGCAGTTCTTC	CASSDGGGAGAEQFF	TRBV13-1	TRBD2	TRBJ2-1	15	18	25	30
22	0.000249955	TGTGCCAGCACTCTCGGGGGGGCTGGGGCTGAGCAGTTCTTC	CASTLGGAGAEQFF	TRBV13-1	TRBD2	TRBJ2-1	9	15	22	27
21	0.000238593	TGTGCCAGCAGTGATGAAACTGGGGGGGCTGGGGCTGAGCAGTTCTTC	CASSDETGGAGAEQFF	TRBV13-1	TRBD2	TRBJ2-1	15	18	28	33
21	0.000238593	TGTGCCAGCAGTGATGCTGGGACTGGGTGGGCTGAGCAGTTCTTC	CASSDAGTGWAEQFF	TRBV13-1	TRBD2	TRBJ2-1	15	18	26	30
21	0.000238593	TGTGCCAGCAGTGATGGCTGGGGGGCTGGGGCTGAGCAGTTCTTC	CASSDGWGAGAEQFF	TRBV13-1	TRBD2	TRBJ2-1	15	17	24	30
21	0.000238593	TGTGCCAGCAGTGAGGGGGGGGCTGGGGCTGAGCAGTTCTTC	CASSEGGAGAEQFF	TRBV13-1	TRBD2	TRBJ2-1	13	15	22	27
21	0.000238593	TGTGCCAGCAGTAGCGGGGGGGCTGGGGCTGAGCAGTTCTTC	CASSSGGAGAEQFF	TRBV13-1	TRBD2	TRBJ2-1	11	15	22	27
20	0.000227231	TGTGCCAGCAGTGATGCAACTGGGGGGGCTGGGGCTGAGCAGTTCTTC	CASSDATGGAGAEQFF	TRBV13-1	TRBD2	TRBJ2-1	15	18	28	33
20	0.000227231	TGTGCCAGCAGTGATACGACTGGGGGGGCTGGGGCTGAGCAGTTCTTC	CASSDTTGGAGAEQFF	TRBV13-1	TRBD2	TRBJ2-1	14	17	28	33
20	0.000227231	TGTGCCAGCAGTGAGGGGACTGGGGGGGCTGGGGCTGAGCAGTTCTTC	CASSEGTGGAGAEQFF	TRBV13-1	TRBD2	TRBJ2-1	13	15	28	33
20	0.000227231	TGTGCCAGCGGGGGGACTGGGGGGGCTGGGGCTGAGCAGTTCTTC	CASGGTGGAGAEQFF	TRBV13-1	TRBD2	TRBJ2-1	8	12	25	30
20	0.000227231	TGTGCCAGCAGTGATGCAGGGGGGGCTGGGGCTGAGCAGTTCTTC	CASSDAGGAGAEQFF	TRBV13-1	TRBD2	TRBJ2-1	15	18	25	30
19	0.00021587	TGTGCCAGCAGTGATTGCTGGGGGGCTGGGGCTGAGCAGTTCTTC	CASSDCWGAGAEQFF	TRBV13-1	TRBD2	TRBJ2-1	14	17	24	30
19	0.00021587	TGTGCCAGCAGTGAAAGGGGGGGGGCTGGGGCTGAGCAGTTCTTC	CASSERGGAGAEQFF	TRBV13-1	TRBD2	TRBJ2-1	13	18	25	30
18	0.000204508	TGTGCCAGCAGTGATGACGGGGGGGCTGGGGCTGAGCAGTTCTTC	CASSDDGGAGAEQFF	TRBV13-1	TRBD2	TRBJ2-1	15	18	25	30
18	0.000204508	TGTGCCAGCAGTGATGGAGGGGCTGGGGCTGAGCAGTTCTTC	CASSDGGAGAEQFF	TRBV13-1	TRBD2	TRBJ2-1	15	18	26	27
17	0.000193147	TGTGCCAGCAGTGATTTTGGGGGGGCTGGGGCTGAGCAGTTCTTC	CASSDFGGAGAEQFF	TRBV13-1	TRBD2	TRBJ2-1	14	17	25	30
17	0.000193147	TGTGCCAGCAGTGATTGGGGGGGGGCTGGGGCTGAGCAGTTCTTC	CASSDWGGAGAEQFF	TRBV13-1	TRBD2	TRBJ2-1	14	15	22	30
16	0.000181785	TGTGCCAGCAGTGCCTCTGGGGGGGCTGGGGCTGAGCAGTTCTTC	CASSASGGAGAEQFF	TRBV13-1	TRBD2	TRBJ2-1	12	16	25	30
16	0.000181785	TGTGCCAGCAGTGGCACTGGGGGGGCTGGGGCTGAGCAGTTCTTC	CASSGTGGAGAEQFF	TRBV13-1	TRBD2	TRBJ2-1	12	15	25	30
16	0.000181785	TGTGCCAGCAGTGACAGTGGGGGGGCTGGGGCTGAGCAGTTCTTC	CASSDSGGAGAEQFF	TRBV13-1	TRBD2	TRBJ2-1	13	17	25	30
16	0.000181785	TGTGCCAGCAGCCCCGGGACTGGGGATCTATCTGAGCAGTTCTTC	CASSPGTGDLSEQFF	TRBV13-1	TRBD2	TRBJ2-1	10	12	24	31
15	0.000170424	TGTGCCAGCAGTGACCCAACTGGGGGGGCTGGGGCTGAGCAGTTCTTC	CASSDPTGGAGAEQFF	TRBV13-1	TRBD2	TRBJ2-1	13	18	28	33
15	0.000170424	TGTGCCAGCAGTGTTACTGGGGGGGCTGGGGCTGAGCAGTTCTTC	CASSVTGGAGAEQFF	TRBV13-1	TRBD2	TRBJ2-1	12	15	25	30
15	0.000170424	TGTGCCAGCAGTGATTCCTGGGGGGCTGGGGCTGAGCAGTTCTTC	CASSDSWGAGAEQFF	TRBV13-1	TRBD2	TRBJ2-1	14	17	24	30
15	0.000170424	TGTGCCAGCAGTAAGGGGGGGGCTGGGGCTGAGCAGTTCTTC	CASSKGGAGAEQFF	TRBV13-1	TRBD2	TRBJ2-1	11	15	22	27
14	0.000159062	TGTGCCAGCAGTGATGACACTGGGGGGGCTGGGGCTGAGCAGTTCTTC	CASSDDTGGAGAEQFF	TRBV13-1	TRBD2	TRBJ2-1	15	18	28	33
14	0.000159062	TGTGCCAGCAACTCCGGGACTGGGGGGGCTGGGGCTGAGCAGTTCTTC	CASNSGTGGAGAEQFF	TRBV13-1	TRBD2	TRBJ2-1	9	13	28	33
14	0.000159062	TGTGCCAGCAGTGATAAGGGGGGGGCTGGGGCTGAGCAGTTCTTC	CASSDKGGAGAEQFF	TRBV13-1	TRBD2	TRBJ2-1	14	18	25	30
14	0.000159062	TGTGCCAGCAGTGATCTGGGGGATTATGCTGAGCAGTTCTTC	CASSDLGDYAEQFF	TRBV13-1	TRBD2	TRBJ2-1	14	15	21	24
14	0.000159062	TGTGCCAGCAGTGATGCGGGGGGGTATGCTGAGCAGTTCTTC	CASSDAGGYAEQFF	TRBV13-1	TRBD2	TRBJ2-1	15	17	23	24
14	0.000159062	TGTGCCAGCAGTGAGAGGACTGACTATGCTGAGCAGTTCTTC	CASSERTDYAEQFF	TRBV13-1	TRBD2	TRBJ2-1	13	16	21	22
14	0.000159062	TGTGCCAGCAGGGGGGGGGCTGGGGCTGAGCAGTTCTTC	CASRGGAGAEQFF	TRBV13-1	TRBD2	TRBJ2-1	10	12	19	24
13	0.0001477	TGTGCCAGCAGTGATTTCTCTGGGGGGGCTGGGGCTGAGCAGTTCTTC	CASSDFSGGAGAEQFF	TRBV13-1	TRBD2	TRBJ2-1	14	19	28	33
13	0.0001477	TGTGCCAGCAGTGAAGACACTGGGGGGGCTGGGGCTGAGCAGTTCTTC	CASSEDTGGAGAEQFF	TRBV13-1	TRBD2	TRBJ2-1	13	18	28	33
13	0.0001477	TGTGCCAGCAGTGATGCCTGGGGGGCTGGGGCTGAGCAGTTCTTC	CASSDAWGAGAEQFF	TRBV13-1	TRBD2	TRBJ2-1	15	17	24	30
13	0.0001477	TGTGCCAGCAGTGACCGCTGGGGGGCTGGGGCTGAGCAGTTCTTC	CASSDRWGAGAEQFF	TRBV13-1	TRBD2	TRBJ2-1	13	17	24	30
13	0.0001477	TGTGCCAGCAGCCTAACTGGGGGGGCTGGGGCTGAGCAGTTCTTC	CASSLTGGAGAEQFF	TRBV13-1	TRBD2	TRBJ2-1	10	15	25	30
13	0.0001477	TGTGCCAGCAGCGAAACTGGGGGGGCTGGGGCTGAGCAGTTCTTC	CASSETGGAGAEQFF	TRBV13-1	TRBD2	TRBJ2-1	10	15	25	30
13	0.0001477	TGTGCCAGCAGTTCTGGGGGGGCTGGGGCTGAGCAGTTCTTC	CASSSGGAGAEQFF	TRBV13-1	TRBD2	TRBJ2-1	11	13	22	27
12	0.000136339	TGTGCCAGCAGTGATGCGTGGGGGGCTGGGGCTGAGCAGTTCTTC	CASSDAWGAGAEQFF	TRBV13-1	TRBD2	TRBJ2-1	15	18	24	30
11	0.000124977	TGTGCCAGCAGTGTCACTGGGGGGGCCTATGCTGAGCAGTTCTTC	CASSVTGGAYAEQFF	TRBV13-1	TRBD2	TRBJ2-1	12	15	25	26
11	0.000124977	TGTGCCAGCAGTGATGAGGGGGGGGCTGGGGCTGAGCAGTTCTTC	CASSDEGGAGAEQFF	TRBV13-1	TRBD2	TRBJ2-1	15	18	25	30
11	0.000124977	TGTGCCAGCAGTGATATCTGGGGGGCTGGGGCTGAGCAGTTCTTC	CASSDIWGAGAEQFF	TRBV13-1	TRBD2	TRBJ2-1	14	17	24	30
11	0.000124977	TGTGCCAGCAGTGAGTTTGGGGGGGCTGGGGCTGAGCAGTTCTTC	CASSEFGGAGAEQFF	TRBV13-1	TRBD2	TRBJ2-1	13	17	25	30
11	0.000124977	TGTGCCAGCAGTCTTGGGGGGGCTGGGGCTGAGCAGTTCTTC	CASSLGGAGAEQFF	TRBV13-1	TRBD2	TRBJ2-1	11	14	22	27
10	0.000113616	TGTGCCAGCAGTGATGCGGAGACTGGGGGGGCTGGGGCTGAGCAGTTCTTC	CASSDAETGGAGAEQFF	TRBV13-1	TRBD2	TRBJ2-1	15	20	31	36
10	0.000113616	TGTGCCAGCAGCGCCTCCGGGACTGGGGGGGCTGGGGCTGAGCAGTTCTTC	CASSASGTGGAGAEQFF	TRBV13-1	TRBD2	TRBJ2-1	10	16	31	36
10	0.000113616	TGTGCCAGCAGTGATGGTACTGGGGGGGCTGGGGCTGAGCAGTTCTTC	CASSDGTGGAGAEQFF	TRBV13-1	TRBD2	TRBJ2-1	15	18	28	33
10	0.000113616	TGTGCCAGCAGTGATGATCCTGGGGGGGCTGGGGCTGAGCAGTTCTTC	CASSDDPGGAGAEQFF	TRBV13-1	TRBD2	TRBJ2-1	15	19	28	33
10	0.000113616	TGTGCCAGCAGTGTCTCTGGGGGGGCTGGGGCTGAGCAGTTCTTC	CASSVSGGAGAEQFF	TRBV13-1	TRBD2	TRBJ2-1	12	16	25	30
10	0.000113616	TGTGCCAGCAGTGTCACTGGGGGGGCTGGGGCTGAGCAGTTCTTC	CASSVTGGAGAEQFF	TRBV13-1	TRBD2	TRBJ2-1	12	15	25	30
10	0.000113616	TGTGCCAGCAGTGATGCTTGGGGGGCTGGGGCTGAGCAGTTCTTC	CASSDAWGAGAEQFF	TRBV13-1	TRBD2	TRBJ2-1	15	18	24	30
10	0.000113616	TGTGCCAGCAGTGATGCATGGGGGGCTGGGGCTGAGCAGTTCTTC	CASSDAWGAGAEQFF	TRBV13-1	TRBD2	TRBJ2-1	15	18	24	30
10	0.000113616	TGTGCCAGCACCACTGGGGGGGCTGGGGCTGAGCAGTTCTTC	CASTTGGAGAEQFF	TRBV13-1	TRBD2	TRBJ2-1	9	12	22	27
10	0.000113616	TGTGCCAGCAGTCATGGGGGGGCTGGGGCTGAGCAGTTCTTC	CASSHGGAGAEQFF	TRBV13-1	TRBD2	TRBJ2-1	15	16	22	27
9	0.000102254	TGTGCCAGCAGTGATGCAGGGACTGGGGGGGCTGGGGCTGAGCAGTTCTTC	CASSDAGTGGAGAEQFF	TRBV13-1	TRBD2	TRBJ2-1	15	18	31	36
9	0.000102254	TGTGCCAGCAGTGATGCAGAGACTGGGGGGGCTGGGGCTGAGCAGTTCTTC	CASSDAETGGAGAEQFF	TRBV13-1	TRBD2	TRBJ2-1	15	20	31	36
9	0.000102254	TGTGCCAGCAGTGACAATGGGGGGGCTGGGGCTGAGCAGTTCTTC	CASSDNGGAGAEQFF	TRBV13-1	TRBD2	TRBJ2-1	13	17	25	30
9	0.000102254	TGTGCCAGCGGGACTGGGGGGGCTGGGGCTGAGCAGTTCTTC	CASGTGGAGAEQFF	TRBV13-1	TRBD2	TRBJ2-1	8	9	22	27
9	0.000102254	TGTGCCAGCAGTGATAGGGGGGCTGGGGCTGAGCAGTTCTTC	CASSDRGAGAEQFF	TRBV13-1	TRBD2	TRBJ2-1	14	16	22	27
9	0.000102254	TGTGCCAGCAGTGAGGATGGGGCTGGGGCTGAGCAGTTCTTC	CASSEDGAGAEQFF	TRBV13-1	TRBD2	TRBJ2-1	13	18	26	27
8	9.08926e-05	TGTGCCAGCAGTGGGGGGACTGGGGGGGCTGGGGCTGAGCAGTTCTTC	CASSGGTGGAGAEQFF	TRBV13-1	TRBD2	TRBJ2-1	12	15	28	33
8	9.08926e-05	TGTGCCAGCAGTGAGGATACTGGGGGGGCTGGGGCTGAGCAGTTCTTC	CASSEDTGGAGAEQFF	TRBV13-1	TRBD2	TRBJ2-1	13	18	28	33
7	7.9531e-05	TGTGCCAGCAGTGATGTGTATGGGGGGGCTGGGGCTGAGCAGTTCTTC	CASSDVYGGAGAEQFF	TRBV13-1	TRBD2	TRBJ2-1	15	20	28	33
7	7.9531e-05	TGTGCCAGCAGGGTGACTGGGGGGGCTGGGGCTGAGCAGTTCTTC	CASRVTGGAGAEQFF	TRBV13-1	TRBD2	TRBJ2-1	10	14	25	30
6	6.81694e-05	TGTGCCAGCAGTGGCGGGACTGGGGGGGCTGGGGCTGAGCAGTTCTTC	CASSGGTGGAGAEQFF	TRBV13-1	TRBD2	TRBJ2-1	12	14	28	33
6	6.81694e-05	TGTGCCAGCAGTGATGGCTCTGGGGGGGCTGGGGCTGAGCAGTTCTTC	CASSDGSGGAGAEQFF	TRBV13-1	TRBD2	TRBJ2-1	15	19	28	33
6	6.81694e-05	TGTGCCAGCAGGATGACTGGGGGGGCTGGGGCTGAGCAGTTCTTC	CASRMTGGAGAEQFF	TRBV13-1	TRBD2	TRBJ2-1	10	14	25	30
6	6.81694e-05	TGTGCCAGCAGACCCACTGGGGGGGCTGGGGCTGAGCAGTTCTTC	CASRPTGGAGAEQFF	TRBV13-1	TRBD2	TRBJ2-1	10	15	25	30
6	6.81694e-05	TGTGCCAGCAGTGCGTGGGGGGCTGGGGCTGAGCAGTTCTTC	CASSAWGAGAEQFF	TRBV13-1	TRBD2	TRBJ2-1	12	15	21	27
5	5.68079e-05	TGTGCCAGCAGTGTCGGGACTGGGGGGGCTGGGGCTGAGCAGTTCTTC	CASSVGTGGAGAEQFF	TRBV13-1	TRBD2	TRBJ2-1	12	14	28	33
5	5.68079e-05	TGTGCCAGCAGTGCTGGGACTGGGGGGGCTGGGGCTGAGCAGTTCTTC	CASSAGTGGAGAEQFF	TRBV13-1	TRBD2	TRBJ2-1	12	15	28	33
5	5.68079e-05	TGTGCCAGCAGTGATGCAGGTGGGGGGGCTGGGGCTGAGCAGTTCTTC	CASSDAGGGAGAEQFF	TRBV13-1	TRBD2	TRBJ2-1	15	20	28	33
5	5.68079e-05	TGTGCCAGCAGCTCCGGGACTGGGGGGGCTGGGGCTGAGCAGTTCTTC	CASSSGTGGAGAEQFF	TRBV13-1	TRBD2	TRBJ2-1	10	13	28	33
5	5.68079e-05	TGTGCCAGCAGTGAAGGAGGGGGGGCTGGGGCTGAGCAGTTCTTC	CASSEGGGAGAEQFF	TRBV13-1	TRBD2	TRBJ2-1	13	18	25	30
5	5.68079e-05	TGTGCCAGCAGTGAGGGGGGGGCGCATGCTGAGCAGTTCTTC	CASSEGGAHAEQFF	TRBV13-1	TRBD2	TRBJ2-1	13	15	24	25
4	4.54463e-05	TGTGCCAGCAGTGGGGGGGCTGGGGCTGAGCAGTTCTTC	CASSGGAGAEQFF	TRBV13-1	TRBD2	TRBJ2-1	12	13	19	24
3	3.40847e-05	TGTGCCAGCAGTGATGGATCTGGGGGGGCTGGGGCTGAGCAGTTCTTC	CASSDGSGGAGAEQFF	TRBV13-1	TRBD2	TRBJ2-1	15	19	28	33
3	3.40847e-05	TGTGCCAGCAGTGATAGTGGGGGGGCTGGGGCTGAGCAGTTCTTC	CASSDSGGAGAEQFF	TRBV13-1	TRBD2	TRBJ2-1	14	17	25	30
2	2.27231e-05	TGTGCCAGCAGTGATGCCCCGACTGGGGGGGCTGGGGCTGAGCAGTTCTTC	CASSDAPTGGAGAEQFF	TRBV13-1	TRBD2	TRBJ2-1	15	20	31	36
2	2.27231e-05	TGTGCCAGTAGTGATACTGGGGGGGCTGGGGCTGAGCAGTTCTTC	CASSDTGGAGAEQFF	TRBV13-1	TRBD2	TRBJ2-1	14	15	25	30
2	2.27231e-05	TGTGCCAGCAGTGATGACTGGGGGGCTGGGGCTGAGCAGTTCTTC	CASSDDWGAGAEQFF	TRBV13-1	TRBD2	TRBJ2-1	15	16	24	30
2	2.27231e-05	TGTGCCAGCAGGCCAACTGGGGGGGCTGGGGCTGAGCAGTTCTTC	CASRPTGGAGAEQFF	TRBV13-1	TRBD2	TRBJ2-1	10	15	25	30
2	2.27231e-05	TGTGCCAGTAGTCATGGGGGGGCTGGGGCTGAGCAGTTCTTC	CASSHGGAGAEQFF	TRBV13-1	TRBD2	TRBJ2-1	15	16	22	27
1	1.13616e-05	TGTGCCAGCGGCTCCGGGACTGGGGGGGCTGGGGCTGAGCAGTTCTTC	CASGSGTGGAGAEQFF	TRBV13-1	TRBD2	TRBJ2-1	8	13	28	33
1	1.13616e-05	TGTGCCAGCAGTGATACGACTGGGGGGGCTGGGGTTGAGCAGTTCTTC	CASSDTTGGAGVEQFF	TRBV13-1	TRBD2	TRBJ2-1	14	17	28	35
1	1.13616e-05	TGTGCCAGCAGTGAGGGGACTGGGGGGGCTGGGACTGAGCAGTTCTTC	CASSEGTGGAGTEQFF	TRBV13-1	TRBD2	TRBJ2-1	13	15	28	34
1	1.13616e-05	TGTGCCAGCAGCGATGATCCTGGGGGGGCTGGGGCTGAGCAGTTCTTC	CASSDDPGGAGAEQFF	TRBV13-1	TRBD2	TRBJ2-1	15	19	28	33
1	1.13616e-05	TGTGTCAGCAGTGCCTCTGGGGGGGCTGGGGCTGAGCAGTTCTTC	CVSSASGGAGAEQFF	TRBV13-1	TRBD2	TRBJ2-1	12	16	25	30
1	1.13616e-05	TGTGCTAGCAGGCCAACTGGGGGGGCTGGGGCTGAGCAGTTCTTC	CASRPTGGAGAEQFF	TRBV13-1	TRBD2	TRBJ2-1	10	15	25	30
1	1.13616e-05	TGTGCCGGCAGCCCCGGGACTGGGGATCTATCTGAGCAGTTCTTC	CAGSPGTGDLSEQFF	TRBV13-1	TRBD2	TRBJ2-1	10	12	24	31
1	1.13616e-05	TGTGCCAGTAGTGATGCATGGGGGGCTGGGGCTGAGCAGTTCTTC	CASSDAWGAGAEQFF	TRBV13-1	TRBD2	TRBJ2-1	15	18	24	30
1	1.13616e-05	TGTGCCAGCGGTGATGGAGGGGGGGCTGGGGCTGAGCAGTTCTTC	CASGDGGGAGAEQFF	TRBV13-1	TRBD2	TRBJ2-1	15	18	25	30
1	1.13616e-05	TGTGCCAGCAGTGTTGCTGGGACTGGGTGGGCTGAGCAGTTCTTC	CASSVAGTGWAEQFF	TRBV13-1	TRBD2	TRBJ2-1	12	18	26	30
1	1.13616e-05	TGTGCCAGCAGTGTCACCGGGGGGGCCTATGCTGAGCAGTTCTTC	CASSVTGGAYAEQFF	TRBV13-1	TRBD2	TRBJ2-1	12	18	25	26
1	1.13616e-05	TGTGCCAGCAGTGACCGCTGGGAGGCTGGGGCTGAGCAGTTCTTC	CASSDRWEAGAEQFF	TRBV13-1	TRBD2	TRBJ2-1	13	17	21	30
1	1.13616e-05	TGTGCCAGCAGTGACAGTGGGGGGGCTGGGGCTGAGCAGTTCCTC	CASSDSGGAGAEQFL	TRBV13-1	TRBD2	TRBJ2-1	13	17	25	30
1	1.13616e-05	TGTGCCAGCAGTGAAGGCTGGGGGGCTGGGGCTGAGCAGTTCTTC	CASSEGWGAGAEQFF	TRBV13-1	TRBD2	TRBJ2-1	13	17	24	30
1	1.13616e-05	TGTGCCAGCAGACCTACTGGGGGGGCTGGGGCTGAGCAGTTCTTC	CASRPTGGAGAEQFF	TRBV13-1	TRBD2	TRBJ2-1	10	15	25	30
1	1.13616e-05	GGGGCCAGCAGGGACGCGGGGGGGGCTGGGGCTGAGCAGTTCTTC	GASRDAGGAGAEQFF	TRBV13-1	TRBD2	TRBJ2-1	10	18	25	30
1	1.13616e-05	TGTGCCAGCAGTCTTGGGGGGGCTGGGGCTAAGCAGTTCTTC	CASSLGGAGAKQFF	TRBV13-1	TRBD2	TRBJ2-1	11	14	22	27
21	0.000238593	TGTGCCAGCAGTACCAGGGGGATCACCGGGCAGCTCTACTTT	CASSTRGITGQLYF	TRBV13-1	TRBD1	TRBJ2-2	11	14	20	23
3	3.40847e-05	TGTGCCAGCGCGCCGGGGACAGGGCCCGGGCAGCTCTACTTT	CASAPGTGPGQLYF	TRBV13-1	TRBD1	TRBJ2-2	8	15	23	25
20	0.000227231	TGTGCCAGCAGTGGGGGGGTAAACACCGGGCAGCTCTACTTT	CASSGGVNTGQLYF	TRBV13-1	TRBD2	TRBJ2-2	12	13	18	20
4	4.54463e-05	TGTGCCAGCAGTGTGACTGGGGGGGCGGGCACCGGGCAGCTCTACTTT	CASSVTGGAGTGQLYF	TRBV13-1	TRBD2	TRBJ2-2	12	14	26	29
36	0.000409017	TGTGCCAGCAGTGGACAGGGGGGTGCAGAAACGCTGTATTTT	CASSGQGGAETLYF	TRBV13-1	TRBD1	TRBJ2-3	12	13	21	22
20	0.000227231	TGTGCCAGCAGTGAGAAAGGGGGCGGTGCAGAAACGCTGTATTTT	CASSEKGGGAETLYF	TRBV13-1	TRBD1	TRBJ2-3	13	17	24	25
92	0.00104526	TGTGCCAGCAGTGATGAACTGGGTAGTGCAGAAACGCTGTATTTT	CASSDELGSAETLYF	TRBV13-1	TRBD2	TRBJ2-3	15	17	22	23
31	0.000352209	TGTGCCAGCAGTGGGGACTGGGGGGGCGTTGCAGAAACGCTGTATTTT	CASSGDWGGVAETLYF	TRBV13-1	TRBD2	TRBJ2-3	12	13	27	29
19	0.00021587	TGTGCCAGCAGTGATGCTGGGCCTGCAGAAACGCTGTATTTT	CASSDAGPAETLYF	TRBV13-1	TRBD2	TRBJ2-3	15	16	20	23
12	0.000136339	TGTGCCAGCAGTGCTGGGACTAGTGCAGAAACGCTGTATTTT	CASSAGTSAETLYF	TRBV13-1	TRBD2	TRBJ2-3	12	13	17	18
7	7.9531e-05	TGTGCCAGCAGTGATGTTGGGGGTGGTGCAGAAACGCTGTATTTT	CASSDVGGGAETLYF	TRBV13-1	TRBD2	TRBJ2-3	15	17	22	25
6	6.81694e-05	TGTGCCAGCAGTGAAGAGGTTCAAAACACCTTGTACTTT	CASSEEVQNTLYF	TRBV13-1	.	TRBJ2-4	13	-1	-1	20
5	5.68079e-05	TGTGCCAGCAGTGATAGTCAAAACACCTTGTACTTT	CASSDSQNTLYF	TRBV13-1	.	TRBJ2-4	14	-1	-1	14
4	4.54463e-05	TGTGCCAGCAGTGATCAACAGGGGGATAGTCAAAACACCTTGTACTTT	CASSDQQGDSQNTLYF	TRBV13-1	TRBD1	TRBJ2-4	14	17	24	26
10	0.000113616	TGTGCCAGCAGTGATTTGGGGGGCTCAAACACCTTGTACTTT	CASSDLGGSNTLYF	TRBV13-1	TRBD2	TRBJ2-4	14	16	22	26
7	7.9531e-05	TGTGCCAGCAGTGATGGGGGGGGAGCTAGTCAAAACACCTTGTACTTT	CASSDGGGASQNTLYF	TRBV13-1	TRBD2	TRBJ2-4	15	16	22	25
5	5.68079e-05	TGTGCCAGCAGTGATGGGACTGGGGGAAACACCTTGTACTTT	CASSDGTGGNTLYF	TRBV13-1	TRBD2	TRBJ2-4	15	16	25	26
29	0.000329486	TGTGCCAGCAGTGATGACACCCAGTACTTT	CASSDDTQYF	TRBV13-1	.	TRBJ2-5	15	-1	-1	15
7	7.9531e-05	TGTGCCAGCAGTGCGGACGGACAAGACACCCAGTACTTT	CASSADGQDTQYF	TRBV13-1	.	TRBJ2-5	12	-1	-1	21
21	0.000238593	TGTGCCAGCAGTGACAGGGGGCAAGACACCCAGTACTTT	CASSDRGQDTQYF	TRBV13-1	TRBD1	TRBJ2-5	13	14	20	21
13	0.0001477	TGTGAGGGACAAGGGGGAGACACCCAGTACTTT	CEGQGGDTQYF	TRBV13-1	TRBD1	TRBJ2-5	3	5	15	17
9	0.000102254	TGTGCCAGCAGTGATGCGGGGGCAGGGGACACCCAGTACTTT	CASSDAGAGDTQYF	TRBV13-1	TRBD1	TRBJ2-5	15	17	22	27
3	3.40847e-05	TGTGCCAGCAGCGACAGGGTCCAAGACACCCAGTACTTT	CASSDRVQDTQYF	TRBV13-1	TRBD1	TRBJ2-5	10	12	18	20
2	2.27231e-05	TGTGCCAGCAGTGATGCGGGGGCAGGGGACATCCAGTACTTT	CASSDAGAGDIQYF	TRBV13-1	TRBD1	TRBJ2-5	15	17	22	27
86	0.000977095	TGTGCCAGCAGCCTACTGGGGGAAGACACCCAGTACTTT	CASSLLGEDTQYF	TRBV13-1	TRBD2	TRBJ2-5	10	14	21	22
11	0.000124977	TGTGCCAGCAGTATGGGGACTGGGGGAGACACCCAGTACTTT	CASSMGTGGDTQYF	TRBV13-1	TRBD2	TRBJ2-5	11	15	25	26
8	9.08926e-05	TGTGCCAGCAGTGAGAGGGCTGGGGGGTCCCAAGACACCCAGTACTTT	CASSERAGGSQDTQYF	TRBV13-1	TRBD2	TRBJ2-5	13	19	26	29
2	2.27231e-05	TGTGCCAGCAGTGCTCTGGGGGAAGACACCCAGTACTTT	CASSALGEDTQYF	TRBV13-1	TRBD2	TRBJ2-5	12	15	21	22
27	0.000306762	TGTGCCAGCAGTGATTGGCATGAACAGTACTTC	CASSDWHEQYF	TRBV13-1	.	TRBJ2-7	14	-1	-1	19
24	0.000272678	TGTGCCAGCAGTGAACCGACAATCTCCTATGAACAGTACTTC	CASSEPTISYEQYF	TRBV13-1	.	TRBJ2-7	13	-1	-1	23
14	0.000159062	TGTGCCAGCAGAGTCGACATTTATGAACAGTACTTC	CASRVDIYEQYF	TRBV13-1	.	TRBJ2-7	10	-1	-1	21
9	0.000102254	TGTGCCAGCAGTGACCGGATCTATGAACAGTACTTC	CASSDRIYEQYF	TRBV13-1	.	TRBJ2-7	13	-1	-1	20
1	1.13616e-05	TGTGCCAGCAGTGATCTGGAGGGCTATGAACAGTACTTC	CASSDLEGYEQYF	TRBV13-1	.	TRBJ2-7	14	-1	-1	23
1	1.13616e-05	TGTGCCAGCGGTGGCCCCTATGAACAGTACTTC	CASGGPYEQYF	TRBV13-1	.	TRBJ2-7	12	-1	-1	16
7	7.9531e-05	TGTGCCAGCAGTGAGGGGGGACAGTATGAACAGTACTTC	CASSEGGQYEQYF	TRBV13-1	TRBD1	TRBJ2-7	13	17	23	24
1	1.13616e-05	TGTGCCAGCGGTGCGACAGGGGGCGGAGAACAGTACTTC	CASGATGGGEQYF	TRBV13-1	TRBD1	TRBJ2-7	12	14	24	27
52	0.000590802	TGTGCCAGCAGTGGGACTGGGGGGTATGAACAGTACTTC	CASSGTGGYEQYF	TRBV13-1	TRBD2	TRBJ2-7	12	13	23	24
46	0.000522632	TGTGCCAGCAGTGATGGGGACTGGGGGGATGAACAGTACTTC	CASSDGDWGDEQYF	TRBV13-1	TRBD2	TRBJ2-7	15	16	27	28
45	0.000511271	TGTGCCAGCAGTGATGCCAGTAACTCCTATGAACAGTACTTC	CASSDASNSYEQYF	TRBV13-1	TRBD2	TRBJ2-7	15	16	20	23
41	0.000465824	TGTGCCAGCAGTCCGGACTGGGGGATCTATGAACAGTACTTC	CASSPDWGIYEQYF	TRBV13-1	TRBD2	TRBJ2-7	11	14	23	26
32	0.00036357	TGTGCCAGCAGTGATGCTGGGGGGGCGCGGGAACAGTACTTC	CASSDAGGAREQYF	TRBV13-1	TRBD2	TRBJ2-7	15	16	27	30
25	0.000284039	TGTGCCAGCAGTGATCTGGGGGGCTATGAACAGTACTTC	CASSDLGGYEQYF	TRBV13-1	TRBD2	TRBJ2-7	14	15	22	23
22	0.000249955	TGTGCCAGCAGTGCCCGGACTGGCCTCTATGAACAGTACTTC	CASSARTGLYEQYF	TRBV13-1	TRBD2	TRBJ2-7	12	16	22	26
19	0.00021587	TGTGCCAGCAGAGACTGGGGGGTCTATGAACAGTACTTC	CASRDWGVYEQYF	TRBV13-1	TRBD2	TRBJ2-7	10	12	21	23
17	0.000193147	TGTGCCAGCAGCTCGACTGGGGACTATGAACAGTACTTC	CASSSTGDYEQYF	TRBV13-1	TRBD2	TRBJ2-7	10	14	21	23
14	0.000159062	TGTGCCAGCAGTGAAGGGACTGGGGGGGCAGATGAACAGTACTTC	CASSEGTGGADEQYF	TRBV13-1	TRBD2	TRBJ2-7	13	15	28	31
11	0.000124977	TGTGCCAGCAGTGATGCGGACTGGGGAGGGACTATTGAACAGTACTTC	CASSDADWGGTIEQYF	TRBV13-1	TRBD2	TRBJ2-7	15	17	25	35
10	0.000113616	TGTGCCAGCAGTGATGGGCCGGACTGGGGGGGCTATGAACAGTACTTC	CASSDGPDWGGYEQYF	TRBV13-1	TRBD2	TRBJ2-7	15	20	31	32
9	0.000102254	TGTGCCAGCAGTGAATCGGACTGGGGGGTTGAACAGTACTTC	CASSESDWGVEQYF	TRBV13-1	TRBD2	TRBJ2-7	13	17	27	29
6	6.81694e-05	TGTGCCAGCAGTGATGTTGGGGGGGCCGATGAACAGTACTTC	CASSDVGGADEQYF	TRBV13-1	TRBD2	TRBJ2-7	15	17	25	28
5	5.68079e-05	TGTGCCAGCAGTGATGAGGACTGGGGGGGGGAACAGTACTTC	CASSDEDWGGEQYF	TRBV13-1	TRBD2	TRBJ2-7	15	17	28	30
1	1.13616e-05	TGTGCCAGCAGTGAAGGGACTGGGGGGGCGGATGAACAGTACTTC	CASSEGTGGADEQYF	TRBV13-1	TRBD2	TRBJ2-7	13	15	29	31
1	1.13616e-05	TGTGCCGGCAGTGCCCGGACTGGCCTCTATGAACAGTACTTC	CAGSARTGLYEQYF	TRBV13-1	TRBD2	TRBJ2-7	12	16	22	26
1	1.13616e-05	TGTGCCAACAGTGATGAGGACTGGGGGGGGGAACAGTACTTC	CANSDEDWGGEQYF	TRBV13-1	TRBD2	TRBJ2-7	15	17	28	30
4	4.54463e-05	TGTGCCAGCGGTGATGAAGTCACAGAAGTCTTCTTT	CASGDEVTEVFF	TRBV13-2	.	TRBJ1-1	15	-1	-1	20
2	2.27231e-05	TGTGCCAGCGGTGTAGGGATCCCAGAAGTCTTCTTT	CASGVGIPEVFF	TRBV13-2	.	TRBJ1-1	12	-1	-1	22
13	0.0001477	TGTGCCAGCGGTGGGGGGGACAGGCCGTACACAGAAGTCTTCTTT	CASGGGDRPYTEVFF	TRBV13-2	TRBD1	TRBJ1-1	12	16	23	28
12	0.000136339	TGTGCCAGCGACAGGGGGAACACAGAAGTCTTCTTT	CASDRGNTEVFF	TRBV13-2	TRBD1	TRBJ1-1	9	10	17	18
1	1.13616e-05	TGTGCCAGCGGTGAGGGACGGTCAAACACAGAAGTCTTCTTT	CASGEGRSNTEVFF	TRBV13-2	TRBD1	TRBJ1-1	13	14	18	22
19	0.00021587	TGTGCCAGCGGTGACGGCAGTGCAAACTCCGACTACACCTTC	CASGDGSANSDYTF	TRBV13-2	.	TRBJ1-2	13	-1	-1	20
11	0.000124977	TGTGCCAGCGGTCAGACATTTGCAAACTCCGACTACACCTTC	CASGQTFANSDYTF	TRBV13-2	.	TRBJ1-2	11	-1	-1	18
10	0.000113616	TGTGCCAGCGGTGTCAACTCCGACTACACCTTC	CASGVNSDYTF	TRBV13-2	.	TRBJ1-2	12	-1	-1	15
6	6.81694e-05	TGTGCCAGCGGTGTCGACGGAGCAAACTCCGACTACACCTTC	CASGVDGANSDYTF	TRBV13-2	.	TRBJ1-2	12	-1	-1	21
5	5.68079e-05	TGTGCCAGCGGTGATGCTGAGGGTGGGTCCGACTACACCTTC	CASGDAEGGSDYTF	TRBV13-2	.	TRBJ1-2	15	-1	-1	27
5	5.68079e-05	TGTGCCAGCGGGACAACAAACTCCGACTACACCTTC	CASGTTNSDYTF	TRBV13-2	.	TRBJ1-2	10	-1	-1	16
3	3.40847e-05	TGTGCCAGCGGTGATCTCCAGGTTGCAAACTCCGACTACACCTTC	CASGDLQVANSDYTF	TRBV13-2	.	TRBJ1-2	14	-1	-1	22
3	3.40847e-05	TGTGCCAGCGGTGATGAAACATCAAACTCCGACTACACCTTC	CASGDETSNSDYTF	TRBV13-2	.	TRBJ1-2	15	-1	-1	22
47	0.000533994	TGTGCCAGCGGTGATGTGGTCGGGACACCAAACTCCGACTACACCTTC	CASGDVVGTPNSDYTF	TRBV13-2	TRBD1	TRBJ1-2	15	20	26	28
21	0.000238593	TGTGCCAGCGGTGATCAGACAGGGTCCTCCGACTACACCTTC	CASGDQTGSSDYTF	TRBV13-2	TRBD1	TRBJ1-2	14	17	23	26
21	0.000238593	TGTGCCAGCGACCGGGACAGGGAGGACTCCGACTACACCTTC	CASDRDREDSDYTF	TRBV13-2	TRBD1	TRBJ1-2	9	11	21	25
16	0.000181785	TGTGCCAGCGGTGAAGGGACAACAAACTCCGACTACACCTTC	CASGEGTTNSDYTF	TRBV13-2	TRBD1	TRBJ1-2	13	15	20	22
15	0.000170424	TGTGCCAGCGGTGATGGGGACAAGATCGGGTCCGACTACACCTTC	CASGDGDKIGSDYTF	TRBV13-2	TRBD1	TRBJ1-2	15	16	21	30
15	0.000170424	TGTGCCAGCGGCAGGACAGCAAACTCCGACTACACCTTC	CASGRTANSDYTF	TRBV13-2	TRBD1	TRBJ1-2	10	13	17	18
8	9.08926e-05	TGTGCCAGCGGTGGGCGACAGGGGAACTCCGACTACACCTTC	CASGGRQGNSDYTF	TRBV13-2	TRBD1	TRBJ1-2	12	16	23	24
8	9.08926e-05	TGTGCCAGCGGCCAGGGGGATTCCGACTACACCTTC	CASGQGDSDYTF	TRBV13-2	TRBD1	TRBJ1-2	10	12	18	21
6	6.81694e-05	TGTGCCAGCGGTACCGGGACAGGGGTTGGCTCCGACTACACCTTC	CASGTGTGVGSDYTF	TRBV13-2	TRBD1	TRBJ1-2	11	13	24	29
4	4.54463e-05	TGTGCCAGCGGTCCTGGGACAGATCAAAACTCCGACTACACCTTC	CASGPGTDQNSDYTF	TRBV13-2	TRBD1	TRBJ1-2	11	15	21	26
4	4.54463e-05	TGTGCCAGCGGCAGACAGGGGGGAGCAAACTCCGACTACACCTTC	CASGRQGGANSDYTF	TRBV13-2	TRBD1	TRBJ1-2	10	13	21	24
3	3.40847e-05	TGTGCCAGCGGTGATGAAGGGGGACAGGGGAGAGACTCCGACTACACCTTC	CASGDEGGQGRDSDYTF	TRBV13-2	TRBD1	TRBJ1-2	15	20	29	34
2	2.27231e-05	TGTGCCAGCGGTGCCCCCAGACAGGGAAGGGACTCCGACTACACCTTC	CASGAPRQGRDSDYTF	TRBV13-2	TRBD1	TRBJ1-2	12	19	25	31
2	2.27231e-05	TGTGCCAGCGGTGATTTATGGACACCAAACTCCGACTACACCTTC	CASGDLWTPNSDYTF	TRBV13-2	TRBD1	TRBJ1-2	14	19	23	25
1	1.13616e-05	TGTGTCAGCGGTGATCAGACAGGGTCCTCCGACTACACCTTC	CVSGDQTGSSDYTF	TRBV13-2	TRBD1	TRBJ1-2	14	17	23	26
1	1.13616e-05	TGTGCCAGCGGTGCCACAGGGTTCTCCGACTACACCTTC	CASGATGFSDYTF	TRBV13-2	TRBD1	TRBJ1-2	12	15	20	23
4	4.54463e-05	TGTGCCAGCGGTGATGGGGGGGAGGCAAACTCCGACTACACCTTC	CASGDGGEANSDYTF	TRBV13-2	TRBD2	TRBJ1-2	15	16	21	24
10	0.000113616	TGTGCCAGCGGTGCCGACATTTCTGGAAATACGCTCTATTTT	CASGADISGNTLYF	TRBV13-2	.	TRBJ1-3	12	-1	-1	20
8	9.08926e-05	TGTGCCAGCGGTGATGCTTATTCTGGAAATACGCTCTATTTT	CASGDAYSGNTLYF	TRBV13-2	.	TRBJ1-3	15	-1	-1	19
18	0.000204508	TGTGCCAGCGGTGATGTGGGGCCTGGAAATACGCTCTATTTT	CASGDVGPGNTLYF	TRBV13-2	TRBD1	TRBJ1-3	15	17	21	22
5	5.68079e-05	TGTGCCAGCGGTGAGGGGACAGATTCTGGAAATACGCTCTATTTT	CASGEGTDSGNTLYF	TRBV13-2	TRBD1	TRBJ1-3	13	15	21	22
5	5.68079e-05	TGTGCCAGCGGTGTCGGGACAGCTGGAAATACGCTCTATTTT	CASGVGTAGNTLYF	TRBV13-2	TRBD1	TRBJ1-3	12	14	21	22
2	2.27231e-05	TGTGCCAGCGGGCACCGGGATCTTTCTGGAAATACGCTCTATTTT	CASGHRDLSGNTLYF	TRBV13-2	TRBD1	TRBJ1-3	10	14	19	23
2	2.27231e-05	TGTGCCAGCGGCCCCACCACACCTTCTGGAAATACGCTCTATTTT	CASGPTTPSGNTLYF	TRBV13-2	TRBD2	TRBJ1-3	10	11	15	23
7	7.9531e-05	TGTGCCAGCGGTGATGGGTTTTCCAACGAAAGATTATTTTTC	CASGDGFSNERLFF	TRBV13-2	.	TRBJ1-4	15	-1	-1	19
1	1.13616e-05	TGTGCCAGCGATTCAACCTTCGAAAGATTATTTTTC	CASDSTFERLFF	TRBV13-2	.	TRBJ1-4	9	-1	-1	20
42	0.000477186	TGTGCCAGCGGTGAGGGGACAGAGGGCGAAAGATTATTTTTC	CASGEGTEGERLFF	TRBV13-2	TRBD1	TRBJ1-4	13	15	25	26
15	0.000170424	TGTGCCAGCGGTGATGCCGGGACAGGGGACGAAAGATTATTTTTC	CASGDAGTGDERLFF	TRBV13-2	TRBD1	TRBJ1-4	15	16	27	28
12	0.000136339	TGTGCCAGCGGTGATTGGACAGGGTCTATTTCCAACGAAAGATTATTTTTC	CASGDWTGSISNERLFF	TRBV13-2	TRBD1	TRBJ1-4	14	16	23	27
12	0.000136339	TGTGCCAGCGGTGACAAGACAGGGGGCAGCGAAAGATTATTTTTC	CASGDKTGGSERLFF	TRBV13-2	TRBD1	TRBJ1-4	13	17	26	29
8	9.08926e-05	TGTGCCAGCGGTGCCCGGGACAGGGGGTCCGAAAGATTATTTTTC	CASGARDRGSERLFF	TRBV13-2	TRBD1	TRBJ1-4	12	13	26	29
5	5.68079e-05	TGTGCCAGCGGTGATCCACCGGGACAGGGCGCCGAAAGATTATTTTTC	CASGDPPGQGAERLFF	TRBV13-2	TRBD1	TRBJ1-4	14	18	28	32
5	5.68079e-05	TGTGCCAGCGGTGATGCCAGGGAGGTCGAAAGATTATTTTTC	CASGDAREVERLFF	TRBV13-2	TRBD1	TRBJ1-4	15	17	21	26
2	2.27231e-05	TGTGCCAGCGGTGGCCGGGACATCCTCAACGAAAGATTATTTTTC	CASGGRDILNERLFF	TRBV13-2	TRBD1	TRBJ1-4	12	14	21	26
1	1.13616e-05	TGTGCCAGCGGTGCCCGGGACAGGGGGTCTGAAAGATTATTTTTC	CASGARDRGSERLFF	TRBV13-2	TRBD1	TRBJ1-4	12	13	26	30
1	1.13616e-05	TGTGCCAGCGGTGACAAGACAGGGGGTAGCGAAAGATTATTTTTC	CASGDKTGGSERLFF	TRBV13-2	TRBD1	TRBJ1-4	13	17	25	29
18	0.000204508	TGTGCCAGCGGTGTAGGTAACAACCAGGCTCCGCTTTTT	CASGVGNNQAPLF	TRBV13-2	.	TRBJ1-5	12	-1	-1	17
23	0.000261316	TGTGCCAGCGGTGACAGGGGGAAGAGCAACCAGGCTCCGCTTTTT	CASGDRGKSNQAPLF	TRBV13-2	TRBD1	TRBJ1-5	13	14	20	26
14	0.000159062	TGTGCCAGCGGTGATGCACAGGGCCAGGCTCCGCTTTTT	CASGDAQGQAPLF	TRBV13-2	TRBD1	TRBJ1-5	15	17	22	23
5	5.68079e-05	TGTGCCAGCGGACAGGGGAACAACCAGGCTCCGCTTTTT	CASGQGNNQAPLF	TRBV13-2	TRBD1	TRBJ1-5	10	11	17	18
2	2.27231e-05	TGTGCCAGCGGTGATGCGGGGACACACAACCAGGCTCCGCTTTTT	CASGDAGTHNQAPLF	TRBV13-2	TRBD1	TRBJ1-5	15	18	23	25
19	0.00021587	TGTGCCAGCGGTGCTTATAATTCGCCCCTCTACTTT	CASGAYNSPLYF	TRBV13-2	.	TRBJ1-6	12	-1	-1	15
14	0.000159062	TGTGCCAGCGGTGACTATAATTCGCCCCTCTACTTT	CASGDYNSPLYF	TRBV13-2	.	TRBJ1-6	13	-1	-1	14
9	0.000102254	TGTGCCAGCGGTAACTATAATTCGCCCCTCTACTTT	CASGNYNSPLYF	TRBV13-2	.	TRBJ1-6	11	-1	-1	14
8	9.08926e-05	TGTGCCAGCGGTTCCTATAATTCGCCCCTCTACTTT	CASGSYNSPLYF	TRBV13-2	.	TRBJ1-6	11	-1	-1	11
8	9.08926e-05	TGTGCCAGCGGTGCCTATAATTCGCCCCTCTACTTT	CASGAYNSPLYF	TRBV13-2	.	TRBJ1-6	12	-1	-1	13
7	7.9531e-05	TGTGCCAGCGGGGAATATAATTCGCCCCTCTACTTT	CASGEYNSPLYF	TRBV13-2	.	TRBJ1-6	10	-1	-1	15
6	6.81694e-05	TGTGCCAGCGGTCTTTCCTATAATTCGCCCCTCTACTTT	CASGLSYNSPLYF	TRBV13-2	.	TRBJ1-6	11	-1	-1	14
6	6.81694e-05	TGTGCCAGCGGTGCCAACTATAATTCGCCCCTCTACTTT	CASGANYNSPLYF	TRBV13-2	.	TRBJ1-6	12	-1	-1	17
6	6.81694e-05	TGTGCCAGCGGTCTCTATAATTCGCCCCTCTACTTT	CASGLYNSPLYF	TRBV13-2	.	TRBJ1-6	11	-1	-1	14
5	5.68079e-05	TGTGCCAGCGGGGAGTATAATTCGCCCCTCTACTTT	CASGEYNSPLYF	TRBV13-2	.	TRBJ1-6	10	-1	-1	15
3	3.40847e-05	TGTGCCAGCGGTGTGGGATATAATTCGCCCCTCTACTTT	CASGVGYNSPLYF	TRBV13-2	.	TRBJ1-6	12	-1	-1	18
3	3.40847e-05	TGTGCCAGCGGTGATTCCTATAATTCGCCCCTCTACTTT	CASGDSYNSPLYF	TRBV13-2	.	TRBJ1-6	14	-1	-1	13
1	1.13616e-05	TGTGCCAGCGGTGCATCCTATAATTCGCCCCTCTACTTT	CASGASYNSPLYF	TRBV13-2	.	TRBJ1-6	12	-1	-1	15
1	1.13616e-05	TGTGCCAGCGGCCACTATAATTCGCCCCTCTACTTT	CASGHYNSPLYF	TRBV13-2	.	TRBJ1-6	10	-1	-1	14
479	0.00544219	TGTGCCAGCGGTGAGGGGACAGGGGGATATAATTCGCCCCTCTACTTT	CASGEGTGGYNSPLYF	TRBV13-2	TRBD1	TRBJ1-6	13	15	25	27
405	0.00460144	TGTGCCAGCGGTGCCGGGACAGGGGGATATAATTCGCCCCTCTACTTT	CASGAGTGGYNSPLYF	TRBV13-2	TRBD1	TRBJ1-6	12	13	25	27
381	0.00432876	TGTGCCAGCGGTGAAGGGACAGGGGGATATAATTCGCCCCTCTACTTT	CASGEGTGGYNSPLYF	TRBV13-2	TRBD1	TRBJ1-6	13	15	25	27
107	0.00121569	TGTGCCAGCGGCGCCGGGACAGGGGGATATAATTCGCCCCTCTACTTT	CASGAGTGGYNSPLYF	TRBV13-2	TRBD1	TRBJ1-6	10	13	25	27
101	0.00114752	TGTGCCAGCGGGACCGGGACAGGGGGATATAATTCGCCCCTCTACTTT	CASGTGTGGYNSPLYF	TRBV13-2	TRBD1	TRBJ1-6	10	13	25	27
89	0.00101118	TGTGCCAGCGGGGCCGGGACAGGGGGATATAATTCGCCCCTCTACTTT	CASGAGTGGYNSPLYF	TRBV13-2	TRBD1	TRBJ1-6	10	13	25	27
73	0.000829395	TGTGCCAGCGGTGCGGGGACAGGGGGATATAATTCGCCCCTCTACTTT	CASGAGTGGYNSPLYF	TRBV13-2	TRBD1	TRBJ1-6	12	15	25	27
71	0.000806672	TGTGCCAGCGGTTCCGGGACAGGGGGATATAATTCGCCCCTCTACTTT	CASGSGTGGYNSPLYF	TRBV13-2	TRBD1	TRBJ1-6	11	13	25	27
63	0.000715779	TGTGCCAGCGGTGATCAGACAGGGGGATATAATTCGCCCCTCTACTTT	CASGDQTGGYNSPLYF	TRBV13-2	TRBD1	TRBJ1-6	14	17	25	27
59	0.000670333	TGTGCCAGCGGTGATTCGGCAGGGGGATATAATTCGCCCCTCTACTTT	CASGDSAGGYNSPLYF	TRBV13-2	TRBD1	TRBJ1-6	14	19	25	27
56	0.000636248	TGTGCCAGCGGTGATGGGACAGGGGGATATAATTCGCCCCTCTACTTT	CASGDGTGGYNSPLYF	TRBV13-2	TRBD1	TRBJ1-6	15	16	25	27
52	0.000590802	TGTGCCAGCGGTGCTGGGACAGGGGGATATAATTCGCCCCTCTACTTT	CASGAGTGGYNSPLYF	TRBV13-2	TRBD1	TRBJ1-6	12	15	25	27
52	0.000590802	TGTGCCAGCGGTGATGCGGCAGGGGGATATAATTCGCCCCTCTACTTT	CASGDAAGGYNSPLYF	TRBV13-2	TRBD1	TRBJ1-6	15	19	25	27
49	0.000556717	TGTGCCAGCGGGTCCGGGACAGGGGGATATAATTCGCCCCTCTACTTT	CASGSGTGGYNSPLYF	TRBV13-2	TRBD1	TRBJ1-6	10	13	25	27
45	0.000511271	TGTGCCAGCGGTGTCGGGACAGGGGGATATAATTCGCCCCTCTACTTT	CASGVGTGGYNSPLYF	TRBV13-2	TRBD1	TRBJ1-6	12	14	25	27
41	0.000465824	TGTGCCAGCGGTGATGCTGCAGGGGGATATAATTCGCCCCTCTACTTT	CASGDAAGGYNSPLYF	TRBV13-2	TRBD1	TRBJ1-6	15	19	25	27
32	0.00036357	TGTGCCAGCGGTGATGAGGCAGGGGGATATAATTCGCCCCTCTACTTT	CASGDEAGGYNSPLYF	TRBV13-2	TRBD1	TRBJ1-6	15	19	25	27
32	0.00036357	TGTGCCAGCGGATCCGGGACAGGGGGATATAATTCGCCCCTCTACTTT	CASGSGTGGYNSPLYF	TRBV13-2	TRBD1	TRBJ1-6	10	13	25	27
31	0.000352209	TGTGCCAGCGGTGATGCAGGGACAGGGGGATATAATTCGCCCCTCTACTTT	CASGDAGTGGYNSPLYF	TRBV13-2	TRBD1	TRBJ1-6	15	18	28	30
27	0.000306762	TGTGCCAGCGGTGAGGAGACAGGGGGATATAATTCGCCCCTCTACTTT	CASGEETGGYNSPLYF	TRBV13-2	TRBD1	TRBJ1-6	13	17	25	27
27	0.000306762	TGTGCCACGACAGGGGGATATAATTCGCCCCTCTACTTT	CATTGGYNSPLYF	TRBV13-2	TRBD1	TRBJ1-6	6	8	16	18
25	0.000284039	TGTGCCAGCGGTCCCGGGACAGGGGGATATAATTCGCCCCTCTACTTT	CASGPGTGGYNSPLYF	TRBV13-2	TRBD1	TRBJ1-6	11	12	25	27
25	0.000284039	TGTGCCAGCGGTGATGCGACAGGGGGATATAATTCGCCCCTCTACTTT	CASGDATGGYNSPLYF	TRBV13-2	TRBD1	TRBJ1-6	15	17	25	27
25	0.000284039	TGTGCCAGCGGCACCGGGACAGGGGGATATAATTCGCCCCTCTACTTT	CASGTGTGGYNSPLYF	TRBV13-2	TRBD1	TRBJ1-6	10	13	25	27
24	0.000272678	TGTGCCAGCGGGGAGGGGACAGGGGGATATAATTCGCCCCTCTACTTT	CASGEGTGGYNSPLYF	TRBV13-2	TRBD1	TRBJ1-6	10	15	25	27
22	0.000249955	TGTGCCAGCGGAACCGGGACAGGGGGATATAATTCGCCCCTCTACTTT	CASGTGTGGYNSPLYF	TRBV13-2	TRBD1	TRBJ1-6	10	13	25	27
20	0.000227231	TGTGCCAGCGGTGAAGAGACAGGGGGATATAATTCGCCCCTCTACTTT	CASGEETGGYNSPLYF	TRBV13-2	TRBD1	TRBJ1-6	13	17	25	27
19	0.00021587	TGTGCCAGCGGTGATGACCCAGGGGGATATAATTCGCCCCTCTACTTT	CASGDDPGGYNSPLYF	TRBV13-2	TRBD1	TRBJ1-6	15	19	25	27
18	0.000204508	TGTGCCAGCGGTGATGCCACAGGGGGATATAATTCGCCCCTCTACTTT	CASGDATGGYNSPLYF	TRBV13-2	TRBD1	TRBJ1-6	15	18	25	27
17	0.000193147	TGTGCCAGCGGTGATAGCGGGACAGGGGGATATAATTCGCCCCTCTACTTT	CASGDSGTGGYNSPLYF	TRBV13-2	TRBD1	TRBJ1-6	14	17	28	30
15	0.000170424	TGTGCCAGCGGTGATGACACAGGGGGATATAATTCGCCCCTCTACTTT	CASGDDTGGYNSPLYF	TRBV13-2	TRBD1	TRBJ1-6	15	18	25	27
15	0.000170424	TGTGCCAGCGGAGGGGGATATAATTCGCCCCTCTACTTT	CASGGGYNSPLYF	TRBV13-2	TRBD1	TRBJ1-6	10	11	16	18
14	0.000159062	TGTGCCAGCGGTGATGCAGGGCCAGGGGGATATAATTCGCCCCTCTACTTT	CASGDAGPGGYNSPLYF	TRBV13-2	TRBD1	TRBJ1-6	15	18	28	30
14	0.000159062	TGTGCCAGCGGTGATGGAAGAGGGGGATATAATTCGCCCCTCTACTTT	CASGDGRGGYNSPLYF	TRBV13-2	TRBD1	TRBJ1-6	15	20	25	27
14	0.000159062	TGTGCCAGCGGTGAGTCGACAGGGGGATATAATTCGCCCCTCTACTTT	CASGESTGGYNSPLYF	TRBV13-2	TRBD1	TRBJ1-6	13	17	25	27
14	0.000159062	TGTGCCAGCGGTGAGCAGACAGGGGGATATAATTCGCCCCTCTACTTT	CASGEQTGGYNSPLYF	TRBV13-2	TRBD1	TRBJ1-6	13	17	25	27
14	0.000159062	TGTGCCAGCGGTGAGACGACAGGGGGATATAATTCGCCCCTCTACTTT	CASGETTGGYNSPLYF	TRBV13-2	TRBD1	TRBJ1-6	13	17	25	27
13	0.0001477	TGTGCCAGCGCCGCCGGGACAGGGGGATATAATTCGCCCCTCTACTTT	CASAAGTGGYNSPLYF	TRBV13-2	TRBD1	TRBJ1-6	9	13	25	27
13	0.0001477	TGTGCCAGCGGTGCCTTGACAGGGGGATATAATTCGCCCCTCTACTTT	CASGALTGGYNSPLYF	TRBV13-2	TRBD1	TRBJ1-6	12	17	25	27
12	0.000136339	TGTGCCAGCGGTGATCGGGCAGGGGGATATAATTCGCCCCTCTACTTT	CASGDRAGGYNSPLYF	TRBV13-2	TRBD1	TRBJ1-6	14	19	25	27
11	0.000124977	TGTGCCAGCGGTCGCGGGACAGGGGGATATAATTCGCCCCTCTACTTT	CASGRGTGGYNSPLYF	TRBV13-2	TRBD1	TRBJ1-6	11	14	25	27
10	0.000113616	TGTGCCAGCGGTGATGCGGGGACAGGGGGATATAATTCGCCCCTCTACTTT	CASGDAGTGGYNSPLYF	TRBV13-2	TRBD1	TRBJ1-6	15	18	28	30
10	0.000113616	TGTGCCAGCGGTGCTTCGACAGGGGGATATAATTCGCCCCTCTACTTT	CASGASTGGYNSPLYF	TRBV13-2	TRBD1	TRBJ1-6	12	17	25	27
10	0.000113616	TGTGCCAGCGGTGCCCAGACAGGGGGATATAATTCGCCCCTCTACTTT	CASGAQTGGYNSPLYF	TRBV13-2	TRBD1	TRBJ1-6	12	17	25	27
9	0.000102254	TGTGCCAGCGGTGATGCTGGGACAGGGGGATATAATTCGCCCCTCTACTTT	CASGDAGTGGYNSPLYF	TRBV13-2	TRBD1	TRBJ1-6	15	18	28	30
9	0.000102254	TGTGCCAGCGGTGATGCCGCAGGGGGATATAATTCGCCCCTCTACTTT	CASGDAAGGYNSPLYF	TRBV13-2	TRBD1	TRBJ1-6	15	19	25	27
9	0.000102254	TGTGCCAGCGGGAGTGGGACAGGGGGATATAATTCGCCCCTCTACTTT	CASGSGTGGYNSPLYF	TRBV13-2	TRBD1	TRBJ1-6	10	15	25	27
9	0.000102254	TGTGCCAGCGGCCGGGGATATAATTCGCCCCTCTACTTT	CASGRGYNSPLYF	TRBV13-2	TRBD1	TRBJ1-6	10	11	15	18
9	0.000102254	TGTGCCAGCGGGACAGGGGCGAATTCGCCCCTCTACTTT	CASGTGANSPLYF	TRBV13-2	TRBD1	TRBJ1-6	10	11	18	21
8	9.08926e-05	TGTGCCAGCGGTGATGCGTCCGGGGGATATAATTCGCCCCTCTACTTT	CASGDASGGYNSPLYF	TRBV13-2	TRBD1	TRBJ1-6	15	19	23	27
8	9.08926e-05	TGTGCCAGCGGCTCCGGGACAGGGGGATATAATTCGCCCCTCTACTTT	CASGSGTGGYNSPLYF	TRBV13-2	TRBD1	TRBJ1-6	10	13	25	27
7	7.9531e-05	TGTGCCAGCGGTGAGGAGGGGACAGGGGGATATAATTCGCCCCTCTACTTT	CASGEEGTGGYNSPLYF	TRBV13-2	TRBD1	TRBJ1-6	13	18	28	30
7	7.9531e-05	TGTGCCAGCGGTGGGCAGACAGGGGGATATAATTCGCCCCTCTACTTT	CASGGQTGGYNSPLYF	TRBV13-2	TRBD1	TRBJ1-6	12	17	25	27
7	7.9531e-05	TGTGCCAGCGGTGATGGGGCAGGGGGATATAATTCGCCCCTCTACTTT	CASGDGAGGYNSPLYF	TRBV13-2	TRBD1	TRBJ1-6	15	19	25	27
7	7.9531e-05	TGTGCCAGCGGTGACCAGACAGGGGGATATAATTCGCCCCTCTACTTT	CASGDQTGGYNSPLYF	TRBV13-2	TRBD1	TRBJ1-6	13	17	25	27
7	7.9531e-05	TGTGCCAGCGGGTCGGGGACAGGGGGATATAATTCGCCCCTCTACTTT	CASGSGTGGYNSPLYF	TRBV13-2	TRBD1	TRBJ1-6	10	15	25	27
6	6.81694e-05	TGTGCCAGCGGTGATGCTAGGACAGGGGGATATAATTCGCCCCTCTACTTT	CASGDARTGGYNSPLYF	TRBV13-2	TRBD1	TRBJ1-6	15	19	28	30
6	6.81694e-05	TGTGCCAGCGGTGATTCAGCAGGGGGATATAATTCGCCCCTCTACTTT	CASGDSAGGYNSPLYF	TRBV13-2	TRBD1	TRBJ1-6	14	19	25	27
6	6.81694e-05	TGTGCCAGCGGTGATGCTTCAGGGGGATATAATTCGCCCCTCTACTTT	CASGDASGGYNSPLYF	TRBV13-2	TRBD1	TRBJ1-6	15	19	25	27
6	6.81694e-05	TGTGCCAGCGGTGATAATCCAGGGGGATATAATTCGCCCCTCTACTTT	CASGDNPGGYNSPLYF	TRBV13-2	TRBD1	TRBJ1-6	14	19	25	27
6	6.81694e-05	TGTGCCAGCGGGGTCGGGACAGGGGGATATAATTCGCCCCTCTACTTT	CASGVGTGGYNSPLYF	TRBV13-2	TRBD1	TRBJ1-6	10	14	25	27
5	5.68079e-05	TGTGCCAGCGGTGCTCAGACAGGGGGATATAATTCGCCCCTCTACTTT	CASGAQTGGYNSPLYF	TRBV13-2	TRBD1	TRBJ1-6	12	17	25	27
5	5.68079e-05	TGTGCCAGCGGTACAGGGACAGGGGGATATAATTCGCCCCTCTACTTT	CASGTGTGGYNSPLYF	TRBV13-2	TRBD1	TRBJ1-6	11	15	25	27
5	5.68079e-05	TGTGCCAGCGGACCCGGGACAGGGGGATATAATTCGCCCCTCTACTTT	CASGPGTGGYNSPLYF	TRBV13-2	TRBD1	TRBJ1-6	10	12	25	27
4	4.54463e-05	TGTGCCAGCGGTGCCACGACAGGGGGATATAATTCGCCCCTCTACTTT	CASGATTGGYNSPLYF	TRBV13-2	TRBD1	TRBJ1-6	12	17	25	27
4	4.54463e-05	TGTGCCAGCGGTGATGATACAGGGGGATATAATTCGCCCCTCTACTTT	CASGDDTGGYNSPLYF	TRBV13-2	TRBD1	TRBJ1-6	15	18	25	27
4	4.54463e-05	TGTGCCAGCGGTGATGACCTAGGGGGATATAATTCGCCCCTCTACTTT	CASGDDLGGYNSPLYF	TRBV13-2	TRBD1	TRBJ1-6	15	20	25	27
4	4.54463e-05	TGTGCCAGCGGAACGGCGGCAGGGGGATATAATTCGCCCCTCTACTTT	CASGTAAGGYNSPLYF	TRBV13-2	TRBD1	TRBJ1-6	10	19	25	27
3	3.40847e-05	TGTGCCAGCGGTGATGCATTGGCAGGGGGATATAATTCGCCCCTCTACTTT	CASGDALAGGYNSPLYF	TRBV13-2	TRBD1	TRBJ1-6	15	22	28	30
3	3.40847e-05	TGTGCCAGCGGTGATGCATCAGCAGGGGGATATAATTCGCCCCTCTACTTT	CASGDASAGGYNSPLYF	TRBV13-2	TRBD1	TRBJ1-6	15	22	28	30
3	3.40847e-05	TGTGCCAGCGGTGATGCAGGGGCAGGGGGATATAATTCGCCCCTCTACTTT	CASGDAGAGGYNSPLYF	TRBV13-2	TRBD1	TRBJ1-6	15	18	28	30
3	3.40847e-05	TGTGCCAGCGGTGATACCGGGACAGGGGGATATAATTCGCCCCTCTACTTT	CASGDTGTGGYNSPLYF	TRBV13-2	TRBD1	TRBJ1-6	14	16	28	30
3	3.40847e-05	TGTGCCAGCGGTGAAGAAGGGACAGGGGGATATAATTCGCCCCTCTACTTT	CASGEEGTGGYNSPLYF	TRBV13-2	TRBD1	TRBJ1-6	13	18	28	30
3	3.40847e-05	TGTGCCAGCGGTGATGCCCCAGGGGGATATAATTCGCCCCTCTACTTT	CASGDAPGGYNSPLYF	TRBV13-2	TRBD1	TRBJ1-6	15	19	25	27
3	3.40847e-05	TGTGCCAGCGGTGATGCGAGAGGGGGATATAATTCGCCCCTCTACTTT	CASGDARGGYNSPLYF	TRBV13-2	TRBD1	TRBJ1-6	15	20	25	27
3	3.40847e-05	TGTGCCAGCGGGGGGACAGGGGGATATAATTCGCCCCTCTACTTT	CASGGTGGYNSPLYF	TRBV13-2	TRBD1	TRBJ1-6	10	12	22	24
2	2.27231e-05	TGTGCCAGCGGTGATGAGGGGGCAGGGGGATATAATTCGCCCCTCTACTTT	CASGDEGAGGYNSPLYF	TRBV13-2	TRBD1	TRBJ1-6	15	18	28	30
2	2.27231e-05	TGTGCCAGCGGTGCGCAGACAGGGGGATATAATTCGCCCCTCTACTTT	CASGAQTGGYNSPLYF	TRBV13-2	TRBD1	TRBJ1-6	12	17	25	27
2	2.27231e-05	TGTGCCAGCGGTGGCCAGACAGGGGGATATAATTCGCCCCTCTACTTT	CASGGQTGGYNSPLYF	TRBV13-2	TRBD1	TRBJ1-6	12	17	25	27
2	2.27231e-05	TGTGCCAGCGGTGATGCAACAGGGGGATATAATTCGCCCCTCTACTTT	CASGDATGGYNSPLYF	TRBV13-2	TRBD1	TRBJ1-6	15	18	25	27
1	1.13616e-05	TGTGCCAGCGGTGCAGCGGGGGTGGGGACAGGGGGATATAATTCGCCCCTCTACTTT	CASGAAGVGTGGYNSPLYF	TRBV13-2	TRBD1	TRBJ1-6	12	24	34	36
1	1.13616e-05	TGTGCCAGCGGTGATGCTGGGACATGGGGATATAATTCGCCCCTCTACTTT	CASGDAGTWGYNSPLYF	TRBV13-2	TRBD1	TRBJ1-6	15	18	28	30
1	1.13616e-05	TGTGCCAGCGGTGATGCGAGGACAGGGGGATATAATTCGCCCCTCTACTTT	CASGDARTGGYNSPLYF	TRBV13-2	TRBD1	TRBJ1-6	15	19	28	30
1	1.13616e-05	TGTGCCAGCGGTGAGAAGGGGACAGGGGGATATAATTCGCCCCTCTACTTT	CASGEKGTGGYNSPLYF	TRBV13-2	TRBD1	TRBJ1-6	13	18	28	30
1	1.13616e-05	TGTGTCAGCGGTGATGCCGCAGGGGGATATAATTCGCCCCTCTACTTT	CVSGDAAGGYNSPLYF	TRBV13-2	TRBD1	TRBJ1-6	15	19	25	27
1	1.13616e-05	TGTGTCAGCGGTGATGACCCAGGGGGATATAATTCGCCCCTCTACTTT	CVSGDDPGGYNSPLYF	TRBV13-2	TRBD1	TRBJ1-6	15	19	25	27
1	1.13616e-05	TGTGTCAGCGGTGATGACACAGGGGGATATAATTCGCCCCTCTACTTT	CVSGDDTGGYNSPLYF	TRBV13-2	TRBD1	TRBJ1-6	15	18	25	27
1	1.13616e-05	TGTGCCAGTGGTGATGACACAGGGGGATATAATTCGCCCCTCTACTTT	CASGDDTGGYNSPLYF	TRBV13-2	TRBD1	TRBJ1-6	15	18	25	27
1	1.13616e-05	TGTGCCAGCGGTGATGCTTCAGGGGGATATAACTCGCCCCTCTACTTT	CASGDASGGYNSPLYF	TRBV13-2	TRBD1	TRBJ1-6	15	19	25	27
1	1.13616e-05	TGTGCCAGCGGTGATGACCCAGGGGGGTATAATTCGCCCCTCTACTTT	CASGDDPGGYNSPLYF	TRBV13-2	TRBD1	TRBJ1-6	15	19	25	27
1	1.13616e-05	TGTGCCAGCGGTGAAGAGACAGTGGGATATAATTCGCCCCTCTACTTT	CASGEETVGYNSPLYF	TRBV13-2	TRBD1	TRBJ1-6	13	17	25	27
1	1.13616e-05	TGTGCCAGCGGCTCCGGGACAGGGGGATATAATTCGCCCCTCTGCTTT	CASGSGTGGYNSPLCF	TRBV13-2	TRBD1	TRBJ1-6	10	13	25	27
1	1.13616e-05	TGTGCCAGCGGCGAAGAGACAGGGGGATATAATTCGCCCCTCTACTTT	CASGEETGGYNSPLYF	TRBV13-2	TRBD1	TRBJ1-6	10	17	25	27
1	1.13616e-05	TGTACCAGCGGTGCAGGGACAGGGGGATATAATTCGCCCCTCTACTTT	CTSGAGTGGYNSPLYF	TRBV13-2	TRBD1	TRBJ1-6	12	15	25	27
1	1.13616e-05	TGTACCAGCGGTGGAGGGACAGGGGGATATAATTCGCCCCTCTACTTT	CTSGGGTGGYNSPLYF	TRBV13-2	TRBD1	TRBJ1-6	12	15	25	27
1	1.13616e-05	CGTGCCAGCGGTGATGACCCAGGGGGATATAATTCGCCCCTCTACTTT	RASGDDPGGYNSPLYF	TRBV13-2	TRBD1	TRBJ1-6	15	19	25	27
1	1.13616e-05	TGTGCCAGCGGGCCAGGGGGATATAATTCGCCCCTCTACTTT	CASGPGGYNSPLYF	TRBV13-2	TRBD1	TRBJ1-6	10	13	19	21
1	1.13616e-05	TGTGCCAGCGGGCCAGGGGGATATAATCCGCCCCTCTACTTT	CASGPGGYNPPLYF	TRBV13-2	TRBD1	TRBJ1-6	10	13	19	21
1	1.13616e-05	TGTGTCAGCGGGACAGGGGCGAATTCGCCCCTCTACTTT	CVSGTGANSPLYF	TRBV13-2	TRBD1	TRBJ1-6	10	11	18	21
1	1.13616e-05	TGTGCCAGCGGGACGGGGGCGAATTCGCCCCTCTACTTT	CASGTGANSPLYF	TRBV13-2	TRBD1	TRBJ1-6	10	14	20	21
1	1.13616e-05	TGTGCCAGCGGGACAGGGGTGAATTCGCCCCTCTACTTT	CASGTGVNSPLYF	TRBV13-2	TRBD1	TRBJ1-6	10	11	18	21
31	0.000352209	TGTGCCAGCTCGGGGGGATATAATTCGCCCCTCTACTTT	CASSGGYNSPLYF	TRBV13-2	TRBD2	TRBJ1-6	8	11	16	18
13	0.0001477	TGTGCCAGCGGTGCCTCCTCATGGGGATATAATTCGCCCCTCTACTTT	CASGASSWGYNSPLYF	TRBV13-2	TRBD2	TRBJ1-6	12	21	25	27
13	0.0001477	TGTGCCAGCGGGTGGGGATATAATTCGCCCCTCTACTTT	CASGWGYNSPLYF	TRBV13-2	TRBD2	TRBJ1-6	10	12	16	18
12	0.000136339	TGTGCCGCCACGGGGGGATATAATTCGCCCCTCTACTTT	CAATGGYNSPLYF	TRBV13-2	TRBD2	TRBJ1-6	5	11	16	18
9	0.000102254	TGTGCCAGCGGTGATGCGCGGGGGGGATATAATTCGCCCCTCTACTTT	CASGDARGGYNSPLYF	TRBV13-2	TRBD2	TRBJ1-6	15	19	25	27
8	9.08926e-05	TGTGCCAGCGGTGATGCAAGGGGGGGATGGAATTCGCCCCTCTACTTT	CASGDARGGWNSPLYF	TRBV13-2	TRBD2	TRBJ1-6	15	19	25	30
7	7.9531e-05	TGTGCCAGCGCGGGGGGATATAATTCGCCCCTCTACTTT	CASAGGYNSPLYF	TRBV13-2	TRBD2	TRBJ1-6	9	11	16	18
2	2.27231e-05	TGTGCCAGCGGGGGGGGATATAATTCGCCCCTCTACTTT	CASGGGYNSPLYF	TRBV13-2	TRBD2	TRBJ1-6	10	11	16	18
1	1.13616e-05	TGTGCCAGCGGTGATGAAGGGGGGGGATATAATTCGCCCCTCTACTTT	CASGDEGGGYNSPLYF	TRBV13-2	TRBD2	TRBJ1-6	15	18	24	27
6	6.81694e-05	TGTGCCAGCGGTGATAACAATAACTATGCTGAGCAGTTCTTC	CASGDNNNYAEQFF	TRBV13-2	.	TRBJ2-1	14	-1	-1	19
6	6.81694e-05	TGTGCCAGCGGTGAGGCACAACACTATGCTGAGCAGTTCTTC	CASGEAQHYAEQFF	TRBV13-2	.	TRBJ2-1	13	-1	-1	22
4	4.54463e-05	TGTGCCAGCGGTGATGCTGAGGAGGGAGGGGCTGAGCAGTTCTTC	CASGDAEEGGAEQFF	TRBV13-2	.	TRBJ2-1	15	-1	-1	30
3	3.40847e-05	TGTGCCAGCGGTGAAGAGGGAGACTATGCTGAGCAGTTCTTC	CASGEEGDYAEQFF	TRBV13-2	.	TRBJ2-1	13	-1	-1	22
3	3.40847e-05	TGTGCCAGCGGTGAGAATAACTATGCTGAGCAGTTCTTC	CASGENNYAEQFF	TRBV13-2	.	TRBJ2-1	13	-1	-1	16
1	1.13616e-05	TGTGCCTGCGGTGAGAATAACTATGCTGAGCAGTTCTTC	CACGENNYAEQFF	TRBV13-2	.	TRBJ2-1	13	-1	-1	16
41	0.000465824	TGTGCCAGCGGTGATGAGGGGGCTGGGGCTGAGCAGTTCTTC	CASGDEGAGAEQFF	TRBV13-2	TRBD1	TRBJ2-1	15	16	22	27
28	0.000318124	TGTGCCAGCGGTGATGATACAGGCTATGCTGAGCAGTTCTTC	CASGDDTGYAEQFF	TRBV13-2	TRBD1	TRBJ2-1	15	18	22	23
26	0.000295401	TGTGCCAGCGGTGATATGGGGGCTGGGGCTGAGCAGTTCTTC	CASGDMGAGAEQFF	TRBV13-2	TRBD1	TRBJ2-1	14	17	22	27
23	0.000261316	TGTGCCAGCGGTGACTTCGCGGGGGCTGGGGCTGAGCAGTTCTTC	CASGDFAGAGAEQFF	TRBV13-2	TRBD1	TRBJ2-1	13	20	25	30
22	0.000249955	TGTGCCAGCGGTGGGGGACAGGGTTATGCTGAGCAGTTCTTC	CASGGGQGYAEQFF	TRBV13-2	TRBD1	TRBJ2-1	12	14	22	24
16	0.000181785	TGTGCCAGCGGTGAGAACAGGGAGGGCTATGCTGAGCAGTTCTTC	CASGENREGYAEQFF	TRBV13-2	TRBD1	TRBJ2-1	13	16	21	26
15	0.000170424	TGTGCCAGCGGTGATGCGGAGGGGGCTGGGGCTGAGCAGTTCTTC	CASGDAEGAGAEQFF	TRBV13-2	TRBD1	TRBJ2-1	15	19	25	30
15	0.000170424	TGTGCCAGCGGTGACGGGACAGATAACTATGCTGAGCAGTTCTTC	CASGDGTDNYAEQFF	TRBV13-2	TRBD1	TRBJ2-1	13	14	21	22
14	0.000159062	TGTGCCAGCGGTGATGCATCGGGGGCTGGGGCTGAGCAGTTCTTC	CASGDASGAGAEQFF	TRBV13-2	TRBD1	TRBJ2-1	15	20	25	30
14	0.000159062	TGTGCCAGCGGTGATAAGGAGGGGGCTGGGGCTGAGCAGTTCTTC	CASGDKEGAGAEQFF	TRBV13-2	TRBD1	TRBJ2-1	14	19	25	30
14	0.000159062	TGTGCCAGCGGTGAAGGGACAGACTATGCTGAGCAGTTCTTC	CASGEGTDYAEQFF	TRBV13-2	TRBD1	TRBJ2-1	13	15	21	22
13	0.0001477	TGTGCCAGCGGTGATGCAGAGGGGGCTGGGGCTGAGCAGTTCTTC	CASGDAEGAGAEQFF	TRBV13-2	TRBD1	TRBJ2-1	15	19	25	30
12	0.000136339	TGTGCCAGCGGTGATGCTAAGGGGGCTGGGGCTGAGCAGTTCTTC	CASGDAKGAGAEQFF	TRBV13-2	TRBD1	TRBJ2-1	15	19	25	30
12	0.000136339	TGTGCCAGCGGTGGGGACACTTATGCTGAGCAGTTCTTC	CASGGDTYAEQFF	TRBV13-2	TRBD1	TRBJ2-1	12	13	18	21
11	0.000124977	TGTGCCAGCGGGGACAGGGAGGACTATGCTGAGCAGTTCTTC	CASGDREDYAEQFF	TRBV13-2	TRBD1	TRBJ2-1	10	11	18	22
11	0.000124977	TGTGCCAGCGGCTGGGACAGCTATGCTGAGCAGTTCTTC	CASGWDSYAEQFF	TRBV13-2	TRBD1	TRBJ2-1	10	13	19	20
9	0.000102254	TGTGCCAGCGGTGATGCCAGGGGGGCTGGGGCTGAGCAGTTCTTC	CASGDARGAGAEQFF	TRBV13-2	TRBD1	TRBJ2-1	15	17	23	30
9	0.000102254	TGTGCCAGCGGTGATGCACAGGGGGCTGGGGCTGAGCAGTTCTTC	CASGDAQGAGAEQFF	TRBV13-2	TRBD1	TRBJ2-1	15	17	25	30
9	0.000102254	TGTGCCAGCGGTGAGATGGGGGCTGGGGCTGAGCAGTTCTTC	CASGEMGAGAEQFF	TRBV13-2	TRBD1	TRBJ2-1	13	17	22	27
8	9.08926e-05	TGTGCCAGCGGTGAAGTGGGGGCTGGGGCTGAGCAGTTCTTC	CASGEVGAGAEQFF	TRBV13-2	TRBD1	TRBJ2-1	13	17	22	27
7	7.9531e-05	TGTGCCAGCGGTGATGCCGCGGGGGCTGGGGCTGAGCAGTTCTTC	CASGDAAGAGAEQFF	TRBV13-2	TRBD1	TRBJ2-1	15	20	25	30
7	7.9531e-05	TGTGCCAGCGGTGATGCGGCGGGGGCTGGGGCTGAGCAGTTCTTC	CASGDAAGAGAEQFF	TRBV13-2	TRBD1	TRBJ2-1	15	20	25	30
7	7.9531e-05	TGTGCCAGCGGTGATGGAGAGGGGGCTGGGGCTGAGCAGTTCTTC	CASGDGEGAGAEQFF	TRBV13-2	TRBD1	TRBJ2-1	15	19	25	30
7	7.9531e-05	TGTGCCAGCGCCGGGAGGGGTGACTATGCTGAGCAGTTCTTC	CASAGRGDYAEQFF	TRBV13-2	TRBD1	TRBJ2-1	9	10	15	22
7	7.9531e-05	TGTGCCAGCGGTGAATCGGGGGCTGGGGCTGAGCAGTTCTTC	CASGESGAGAEQFF	TRBV13-2	TRBD1	TRBJ2-1	13	17	22	27
6	6.81694e-05	TGTGCCAGCGGTGATGGTGGGGACAACTATGCTGAGCAGTTCTTC	CASGDGGDNYAEQFF	TRBV13-2	TRBD1	TRBJ2-1	15	19	23	24
6	6.81694e-05	TGTGCCAGCGGTGATGACAGGGAGGGTGCTGAGCAGTTCTTC	CASGDDREGAEQFF	TRBV13-2	TRBD1	TRBJ2-1	15	16	21	26
6	6.81694e-05	TGTGCCAGCGGTGATGAGGGGGGCTATGCTGAGCAGTTCTTC	CASGDEGGYAEQFF	TRBV13-2	TRBD1	TRBJ2-1	15	16	21	23
5	5.68079e-05	TGTGCCAGCGGTGATGTAGAGGGGGCTGGGGCTGAGCAGTTCTTC	CASGDVEGAGAEQFF	TRBV13-2	TRBD1	TRBJ2-1	15	19	25	30
4	4.54463e-05	TGTGCCAGCGGTGCGGATGCTTTGGGGGCTGGGGCTGAGCAGTTCTTC	CASGADALGAGAEQFF	TRBV13-2	TRBD1	TRBJ2-1	12	23	28	33
4	4.54463e-05	TGTGCCAGCGGTGACGAGGGGGCTGGGGCTGAGCAGTTCTTC	CASGDEGAGAEQFF	TRBV13-2	TRBD1	TRBJ2-1	13	16	22	27
3	3.40847e-05	TGTGCCAGCGGTGATGTAAACAGGGGGCACTATGCTGAGCAGTTCTTC	CASGDVNRGHYAEQFF	TRBV13-2	TRBD1	TRBJ2-1	15	19	27	28
3	3.40847e-05	TGTGCCAGCGGTGATGAAGAGGGGGCTGGGGCTGAGCAGTTCTTC	CASGDEEGAGAEQFF	TRBV13-2	TRBD1	TRBJ2-1	15	19	25	30
3	3.40847e-05	TGTGCCAGCGGTGTCACCGGGAACTATGCTGAGCAGTTCTTC	CASGVTGNYAEQFF	TRBV13-2	TRBD1	TRBJ2-1	12	16	20	21
2	2.27231e-05	TGTGCCAGCGGTGATGCAATGGGGGCTGGGGCTGAGCAGTTCTTC	CASGDAMGAGAEQFF	TRBV13-2	TRBD1	TRBJ2-1	15	20	25	30
2	2.27231e-05	TGTGCCAGCGGTGAAGAGGGGGCTGGGGCTGAGCAGTTCTTC	CASGEEGAGAEQFF	TRBV13-2	TRBD1	TRBJ2-1	13	16	22	27
1	1.13616e-05	TGTGCCAGCGGTGATGCCCCTGAGGGGGCTGGGGCTGAGCAGTTCTTC	CASGDAPEGAGAEQFF	TRBV13-2	TRBD1	TRBJ2-1	15	22	28	33
1	1.13616e-05	TGTGCCAGTGGTGATGCAGAGGGGGCTGGGGCTGAGCAGTTCTTC	CASGDAEGAGAEQFF	TRBV13-2	TRBD1	TRBJ2-1	15	19	25	30
1	1.13616e-05	TGTGCCAGCGGTGTCTCTGAGGGGGCTGGGGCTGAGCAGTTCTTC	CASGVSEGAGAEQFF	TRBV13-2	TRBD1	TRBJ2-1	12	19	25	30
1	1.13616e-05	TGTGCCAGCGGTGATGTCTGGGCGGCTGGGGCTGAGCAGTTCTTC	CASGDVWAAGAEQFF	TRBV13-2	TRBD1	TRBJ2-1	15	19	23	30
1	1.13616e-05	TGTGCCAGCGGTGATGCTGGGGGCGCGGGAGCTGAGCAGTTCTTC	CASGDAGGAGAEQFF	TRBV13-2	TRBD1	TRBJ2-1	15	18	25	30
1	1.13616e-05	TGTGCCAGCGGTGATGCCAGGGGGGTTGGGGCTGAGCAGTTCTTC	CASGDARGVGAEQFF	TRBV13-2	TRBD1	TRBJ2-1	15	17	23	30
1	1.13616e-05	TGTGCCAGCGGTGATGCGGCGGGGGCTGGGGCTGAGCCGTTCTTC	CASGDAAGAGAEPFF	TRBV13-2	TRBD1	TRBJ2-1	15	20	25	30
1	1.13616e-05	TGTGCCAGCGGTGGGGGACAGGGTTATGCTGAGCAGCTCTTC	CASGGGQGYAEQLF	TRBV13-2	TRBD1	TRBJ2-1	12	14	22	24
1	1.13616e-05	TGTGCCAGCGGGGACACCTATGCTGAGCAGTTCTTC	CASGDTYAEQFF	TRBV13-2	TRBD1	TRBJ2-1	10	11	15	17
746	0.00847573	TGTGCCAGCGGTGATGCTGGGGGGGCTGGGGCTGAGCAGTTCTTC	CASGDAGGAGAEQFF	TRBV13-2	TRBD2	TRBJ2-1	15	16	25	30
236	0.00268133	TGTGCCAGCGGTGATGGGGGGGCTGGGGCTGAGCAGTTCTTC	CASGDGGAGAEQFF	TRBV13-2	TRBD2	TRBJ2-1	15	16	22	27
218	0.00247682	TGTGCCAGCGGTGAGACTGGGGGGGCTGGGGCTGAGCAGTTCTTC	CASGETGGAGAEQFF	TRBV13-2	TRBD2	TRBJ2-1	13	14	25	30
177	0.002011	TGTGCCAGCGGTGATGGGACTGGGGGGGCTGGGGCTGAGCAGTTCTTC	CASGDGTGGAGAEQFF	TRBV13-2	TRBD2	TRBJ2-1	15	16	28	33
145	0.00164743	TGTGCCAGCGGTGATTCTGGGGGGGCTGGGGCTGAGCAGTTCTTC	CASGDSGGAGAEQFF	TRBV13-2	TRBD2	TRBJ2-1	14	16	25	30
139	0.00157926	TGTGCCAGCGGTGGGACTGGGGGGGCTGGGGCTGAGCAGTTCTTC	CASGGTGGAGAEQFF	TRBV13-2	TRBD2	TRBJ2-1	12	13	25	30
131	0.00148837	TGTGCCAGCGGTGATGCGGGGGGGGCTGGGGCTGAGCAGTTCTTC	CASGDAGGAGAEQFF	TRBV13-2	TRBD2	TRBJ2-1	15	18	25	30
125	0.0014202	TGTGCCAGCGGTGATGATGGGGGGGCTGGGGCTGAGCAGTTCTTC	CASGDDGGAGAEQFF	TRBV13-2	TRBD2	TRBJ2-1	15	17	25	30
113	0.00128386	TGTGCCAGCGGGACTGGGGGGGCTGGGGCTGAGCAGTTCTTC	CASGTGGAGAEQFF	TRBV13-2	TRBD2	TRBJ2-1	10	11	22	27
104	0.0011816	TGTGCCAGCGGTGATGCCTGGGGGGCTGGGGCTGAGCAGTTCTTC	CASGDAWGAGAEQFF	TRBV13-2	TRBD2	TRBJ2-1	15	17	24	30
102	0.00115888	TGTGCCAGCGGTGATGCCGGGGGGGCTGGGGCTGAGCAGTTCTTC	CASGDAGGAGAEQFF	TRBV13-2	TRBD2	TRBJ2-1	15	18	25	30
90	0.00102254	TGTGCCAGCGGTGATGCAGGGGGGGCTGGGGCTGAGCAGTTCTTC	CASGDAGGAGAEQFF	TRBV13-2	TRBD2	TRBJ2-1	15	18	25	30
86	0.000977095	TGTGCCAGCGGTGATGAAACTGGGGGGGCTGGGGCTGAGCAGTTCTTC	CASGDETGGAGAEQFF	TRBV13-2	TRBD2	TRBJ2-1	15	18	28	33
85	0.000965734	TGTGCCAGCGGTGATACTGGGGGGGCTGGGGCTGAGCAGTTCTTC	CASGDTGGAGAEQFF	TRBV13-2	TRBD2	TRBJ2-1	14	15	25	30
76	0.000863479	TGTGCCAGCGGTGATGAGGCTGGGGGGGCTGGGGCTGAGCAGTTCTTC	CASGDEAGGAGAEQFF	TRBV13-2	TRBD2	TRBJ2-1	15	19	28	33
74	0.000840756	TGTGCCAGCGGTCCTGGGGGGGCTGGGGCTGAGCAGTTCTTC	CASGPGGAGAEQFF	TRBV13-2	TRBD2	TRBJ2-1	11	13	22	27
66	0.000749864	TGTGCCAGCGGTGATGAGGGGGGGGCTGGGGCTGAGCAGTTCTTC	CASGDEGGAGAEQFF	TRBV13-2	TRBD2	TRBJ2-1	15	18	25	30
65	0.000738502	TGTGCCAGCGGTGAAACTGGGGGGGCTGGGGCTGAGCAGTTCTTC	CASGETGGAGAEQFF	TRBV13-2	TRBD2	TRBJ2-1	13	15	25	30
64	0.000727141	TGTGCCAGCGGTGATTTTGGGGGGGCTGGGGCTGAGCAGTTCTTC	CASGDFGGAGAEQFF	TRBV13-2	TRBD2	TRBJ2-1	14	17	25	30
63	0.000715779	TGTGCCAGCGGTGATGAGACTGGGGGGGCTGGGGCTGAGCAGTTCTTC	CASGDETGGAGAEQFF	TRBV13-2	TRBD2	TRBJ2-1	15	17	28	33
61	0.000693056	TGTGCCAGCGGTCCGACTGGGGGGGCTGGGGCTGAGCAGTTCTTC	CASGPTGGAGAEQFF	TRBV13-2	TRBD2	TRBJ2-1	11	14	25	30
55	0.000624886	TGTGCCAGCGGTGACACTGGGGGGGCTGGGGCTGAGCAGTTCTTC	CASGDTGGAGAEQFF	TRBV13-2	TRBD2	TRBJ2-1	13	15	25	30
44	0.000499909	TGTGCCAGCGGTTGGACTGGGGGGGCTGGGGCTGAGCAGTTCTTC	CASGWTGGAGAEQFF	TRBV13-2	TRBD2	TRBJ2-1	11	13	25	30
43	0.000488548	TGTGCCAGCGGTGAGGGGACTGGGGGGGCTGGGGCTGAGCAGTTCTTC	CASGEGTGGAGAEQFF	TRBV13-2	TRBD2	TRBJ2-1	13	15	28	33
42	0.000477186	TGTGCCAGCGGTTCTGGGGGGGCTGGGGCTGAGCAGTTCTTC	CASGSGGAGAEQFF	TRBV13-2	TRBD2	TRBJ2-1	11	13	22	27
41	0.000465824	TGTGCCAGCGGTGAAGGTGGGGGGGCTGGGGCTGAGCAGTTCTTC	CASGEGGGAGAEQFF	TRBV13-2	TRBD2	TRBJ2-1	13	17	25	30
40	0.000454463	TGTGCCAGCGGTGATCCTGGGGGGGCTGGGGCTGAGCAGTTCTTC	CASGDPGGAGAEQFF	TRBV13-2	TRBD2	TRBJ2-1	14	16	25	30
40	0.000454463	TGTGCCAGCGGTGATGAAGGGGGGGCTGGGGCTGAGCAGTTCTTC	CASGDEGGAGAEQFF	TRBV13-2	TRBD2	TRBJ2-1	15	18	25	30
39	0.000443101	TGTGCCAGCGGTGATGCAACTGGGGGGGCTGGGGCTGAGCAGTTCTTC	CASGDATGGAGAEQFF	TRBV13-2	TRBD2	TRBJ2-1	15	18	28	33
39	0.000443101	TGTGCCAGCGGTGATGCAAGGGGGGCTGGGGCTGAGCAGTTCTTC	CASGDARGAGAEQFF	TRBV13-2	TRBD2	TRBJ2-1	15	19	25	30
39	0.000443101	TGTGCCAGCGGTGATGACTGGGGGGCTGGGGCTGAGCAGTTCTTC	CASGDDWGAGAEQFF	TRBV13-2	TRBD2	TRBJ2-1	15	16	24	30
38	0.00043174	TGTGCCAGCGGTGACGGGACTGGGGGGGCTGGGGCTGAGCAGTTCTTC	CASGDGTGGAGAEQFF	TRBV13-2	TRBD2	TRBJ2-1	13	14	28	33
38	0.00043174	TGTGCCAGCGGTGATGGTGGGGGGGCTGGGGCTGAGCAGTTCTTC	CASGDGGGAGAEQFF	TRBV13-2	TRBD2	TRBJ2-1	15	17	25	30
37	0.000420378	TGTGCCAGCGGTGAGATGACTGGGGGGGCTGGGGCTGAGCAGTTCTTC	CASGEMTGGAGAEQFF	TRBV13-2	TRBD2	TRBJ2-1	13	17	28	33
37	0.000420378	TGTGCCAGCGGTGCAGCGGGGGGGGCTGGGGCTGAGCAGTTCTTC	CASGAAGGAGAEQFF	TRBV13-2	TRBD2	TRBJ2-1	12	18	25	30
35	0.000397655	TGTGCCAGCGGTGATTGGACTGGGGGGGCTGGGGCTGAGCAGTTCTTC	CASGDWTGGAGAEQFF	TRBV13-2	TRBD2	TRBJ2-1	14	16	28	33
34	0.000386293	TGTGCCAGCGGTGAATCTGGGGGGGCTGGGGCTGAGCAGTTCTTC	CASGESGGAGAEQFF	TRBV13-2	TRBD2	TRBJ2-1	13	16	25	30
33	0.000374932	TGTGCCAGCGGCGCTGGGGGGGCTGGGGCTGAGCAGTTCTTC	CASGAGGAGAEQFF	TRBV13-2	TRBD2	TRBJ2-1	10	13	22	27
32	0.00036357	TGTGCCAGCGGTGATGCATCTGGGGGGGCTGGGGCTGAGCAGTTCTTC	CASGDASGGAGAEQFF	TRBV13-2	TRBD2	TRBJ2-1	15	19	28	33
32	0.00036357	TGTGCCAGCGGTGATGCTGGGGCTGGGGCTGAGCAGTTCTTC	CASGDAGAGAEQFF	TRBV13-2	TRBD2	TRBJ2-1	15	16	21	27
31	0.000352209	TGTGCCAGCGCCCCCGGGACTGGGGGGGCTGGGGCTGAGCAGTTCTTC	CASAPGTGGAGAEQFF	TRBV13-2	TRBD2	TRBJ2-1	9	12	28	33
31	0.000352209	TGTGCCAGCGGTGGTGGGGGGGCTGGGGCTGAGCAGTTCTTC	CASGGGGAGAEQFF	TRBV13-2	TRBD2	TRBJ2-1	12	14	22	27
29	0.000329486	TGTGCCAGCGGTGCCGGGACTGGGGGGGCTGGGGCTGAGCAGTTCTTC	CASGAGTGGAGAEQFF	TRBV13-2	TRBD2	TRBJ2-1	12	13	28	33
29	0.000329486	TGTGCCAGCGGTGATGCACCTGGGGGGGCTGGGGCTGAGCAGTTCTTC	CASGDAPGGAGAEQFF	TRBV13-2	TRBD2	TRBJ2-1	15	19	28	33
29	0.000329486	TGTGCCAGCGGTGAAGGGACTGGGGGGGCTGGGGCTGAGCAGTTCTTC	CASGEGTGGAGAEQFF	TRBV13-2	TRBD2	TRBJ2-1	13	15	28	33
26	0.000295401	TGTGCCAGCGGTGATGCGGGGACTGGGGGGGCTGGGGCTGAGCAGTTCTTC	CASGDAGTGGAGAEQFF	TRBV13-2	TRBD2	TRBJ2-1	15	18	31	36
26	0.000295401	TGTGCCAGCGGCCCGACTGGGGGGGCTGGGGCTGAGCAGTTCTTC	CASGPTGGAGAEQFF	TRBV13-2	TRBD2	TRBJ2-1	10	14	25	30
25	0.000284039	TGTGCCAGCGGTGATGATTCTGGGGGGGCTGGGGCTGAGCAGTTCTTC	CASGDDSGGAGAEQFF	TRBV13-2	TRBD2	TRBJ2-1	15	19	28	33
25	0.000284039	TGTGCCAGCGCCCCGACTGGGGGGGCTGGGGCTGAGCAGTTCTTC	CASAPTGGAGAEQFF	TRBV13-2	TRBD2	TRBJ2-1	9	14	25	30
25	0.000284039	TGTGCCAGCGGTGCGACTGGGGGGGCTGGGGCTGAGCAGTTCTTC	CASGATGGAGAEQFF	TRBV13-2	TRBD2	TRBJ2-1	12	14	25	30
25	0.000284039	TGTGCCAGCGGTGATTGGGGGGCTGGGGCTGAGCAGTTCTTC	CASGDWGAGAEQFF	TRBV13-2	TRBD2	TRBJ2-1	14	15	21	27
24	0.000272678	TGTGCCAGCGGTGATGACGGGACTGGGGGGGCTGGGGCTGAGCAGTTCTTC	CASGDDGTGGAGAEQFF	TRBV13-2	TRBD2	TRBJ2-1	15	17	31	36
24	0.000272678	TGTGCCAGCGGTGACTGGACTGGGGGGGCTGGGGCTGAGCAGTTCTTC	CASGDWTGGAGAEQFF	TRBV13-2	TRBD2	TRBJ2-1	13	16	28	33
24	0.000272678	TGTGCCAGCGGGGGGACTGGGGGGGCTGGGGCTGAGCAGTTCTTC	CASGGTGGAGAEQFF	TRBV13-2	TRBD2	TRBJ2-1	10	12	25	30
24	0.000272678	TGTGCCAGCGGTGCTGGGGGGGCTGGGGCTGAGCAGTTCTTC	CASGAGGAGAEQFF	TRBV13-2	TRBD2	TRBJ2-1	12	13	22	27
24	0.000272678	TGTGCCAGCGGTGAATGGGGGGCTGGGGCTGAGCAGTTCTTC	CASGEWGAGAEQFF	TRBV13-2	TRBD2	TRBJ2-1	13	15	21	27
23	0.000261316	TGTGCCAGCGGTGATTCCGGGGGGGCTGGGGCTGAGCAGTTCTTC	CASGDSGGAGAEQFF	TRBV13-2	TRBD2	TRBJ2-1	14	18	25	30
22	0.000249955	TGTGCCAGCGGTGAAATGGGGGGGGCTGGGGCTGAGCAGTTCTTC	CASGEMGGAGAEQFF	TRBV13-2	TRBD2	TRBJ2-1	13	16	23	30
22	0.000249955	TGTGCCAGCGGCACTGGGGGGGCTGGGGCTGAGCAGTTCTTC	CASGTGGAGAEQFF	TRBV13-2	TRBD2	TRBJ2-1	10	12	22	27
21	0.000238593	TGTGCCAGCGGTGAGACTGGGGGGGCGTCGGGAGCTGAGCAGTTCTTC	CASGETGGASGAEQFF	TRBV13-2	TRBD2	TRBJ2-1	13	14	26	33
21	0.000238593	TGTGCCAGCGGTGATGCCCGGGGGGCTGGGGCTGAGCAGTTCTTC	CASGDARGAGAEQFF	TRBV13-2	TRBD2	TRBJ2-1	15	19	25	30
20	0.000227231	TGTGCCAGCGGTGTCGGGACTGGGGGGGCTGGGGCTGAGCAGTTCTTC	CASGVGTGGAGAEQFF	TRBV13-2	TRBD2	TRBJ2-1	12	14	28	33
20	0.000227231	TGTGCCAGCGGCGGGACTGGGGGGGCTGGGGCTGAGCAGTTCTTC	CASGGTGGAGAEQFF	TRBV13-2	TRBD2	TRBJ2-1	10	11	25	30
20	0.000227231	TGTGCCAGCGGTACTGGGGGGGCTGGGGCTGAGCAGTTCTTC	CASGTGGAGAEQFF	TRBV13-2	TRBD2	TRBJ2-1	11	12	22	27
19	0.00021587	TGTGCCAGCGGTGATGCTGGGACTGGGGGGGCTGGGGCTGAGCAGTTCTTC	CASGDAGTGGAGAEQFF	TRBV13-2	TRBD2	TRBJ2-1	15	18	31	36
19	0.00021587	TGTGCCAGCGGTGATGCGGAGACTGGGGGGGCTGGGGCTGAGCAGTTCTTC	CASGDAETGGAGAEQFF	TRBV13-2	TRBD2	TRBJ2-1	15	20	31	36
19	0.00021587	TGTGCCAGCGGTGCCCGGACTGGGGGGGCTGGGGCTGAGCAGTTCTTC	CASGARTGGAGAEQFF	TRBV13-2	TRBD2	TRBJ2-1	12	16	28	33
19	0.00021587	TGTGCCAGCGGTGATTCGACTGGGGGGGCTGGGGCTGAGCAGTTCTTC	CASGDSTGGAGAEQFF	TRBV13-2	TRBD2	TRBJ2-1	14	17	28	33
19	0.00021587	TGTGCCAGCGGTGATGCTCCTGGGGGGGCTGGGGCTGAGCAGTTCTTC	CASGDAPGGAGAEQFF	TRBV13-2	TRBD2	TRBJ2-1	15	19	28	33
19	0.00021587	TGTGCCAGCGGTGAAGAAACTGGGGGGGCTGGGGCTGAGCAGTTCTTC	CASGEETGGAGAEQFF	TRBV13-2	TRBD2	TRBJ2-1	13	18	28	33
19	0.00021587	TGTGCCAGCGGTGAAAGGACTGGGGGGGCTGGGGCTGAGCAGTTCTTC	CASGERTGGAGAEQFF	TRBV13-2	TRBD2	TRBJ2-1	13	16	28	33
19	0.00021587	TGTGCCAGCGGGGACTGGGGGGGAAACTATGCTGAGCAGTTCTTC	CASGDWGGNYAEQFF	TRBV13-2	TRBD2	TRBJ2-1	10	11	22	24
19	0.00021587	TGTGCCAGCGGTGAGGGGGGGGCTGGGGCTGAGCAGTTCTTC	CASGEGGAGAEQFF	TRBV13-2	TRBD2	TRBJ2-1	13	15	22	27
19	0.00021587	TGTGCCAGCGGGCCCGGGGGGGCTGGGGCTGAGCAGTTCTTC	CASGPGGAGAEQFF	TRBV13-2	TRBD2	TRBJ2-1	10	15	22	27
18	0.000204508	TGTGCCAGCGGTGGCCTGACTGGGGGGGCTGGGGCTGAGCAGTTCTTC	CASGGLTGGAGAEQFF	TRBV13-2	TRBD2	TRBJ2-1	12	17	28	33
18	0.000204508	TGTGCCAGCGGTGATGCAGGCTGGGGGGCTGGGGCTGAGCAGTTCTTC	CASGDAGWGAGAEQFF	TRBV13-2	TRBD2	TRBJ2-1	15	20	27	33
18	0.000204508	TGTGCCAGCGGTGATAAGACTGGGGGGGCTGGGGCTGAGCAGTTCTTC	CASGDKTGGAGAEQFF	TRBV13-2	TRBD2	TRBJ2-1	14	17	28	33
18	0.000204508	TGTGCCAGCGGATCCCGGGACTGGGGGGGAGCTGAGCAGTTCTTC	CASGSRDWGGAEQFF	TRBV13-2	TRBD2	TRBJ2-1	10	12	28	30
18	0.000204508	TGTGCCAGCGGTGTTGGGGGGGCTGGGGCTGAGCAGTTCTTC	CASGVGGAGAEQFF	TRBV13-2	TRBD2	TRBJ2-1	12	14	22	27
18	0.000204508	TGTGCCAGCGGTGATGCTGGGGGGTTTGCTGAGCAGTTCTTC	CASGDAGGFAEQFF	TRBV13-2	TRBD2	TRBJ2-1	15	16	23	26
18	0.000204508	TGTGCCAGCGGTGAGGGGGGGATCTATGCTGAGCAGTTCTTC	CASGEGGIYAEQFF	TRBV13-2	TRBD2	TRBJ2-1	13	14	20	23
17	0.000193147	TGTGCCAGCGGTGATGTCTGGGGGGCTGGGGCTGAGCAGTTCTTC	CASGDVWGAGAEQFF	TRBV13-2	TRBD2	TRBJ2-1	15	17	24	30
17	0.000193147	TGTGCCAGCGGCCCTGGGGGGGCTGGGGCTGAGCAGTTCTTC	CASGPGGAGAEQFF	TRBV13-2	TRBD2	TRBJ2-1	10	13	22	27
16	0.000181785	TGTGCCAGCGGTGATGCAGGGACTGGGGGGGCTGGGGCTGAGCAGTTCTTC	CASGDAGTGGAGAEQFF	TRBV13-2	TRBD2	TRBJ2-1	15	18	31	36
16	0.000181785	TGTGCCAGCGGTGATTTGGAGGGGGGGGCTGGGGCTGAGCAGTTCTTC	CASGDLEGGAGAEQFF	TRBV13-2	TRBD2	TRBJ2-1	14	21	28	33
16	0.000181785	TGTGCCAGCGGTGATGCCACTGGGGGGGCTGGGGCTGAGCAGTTCTTC	CASGDATGGAGAEQFF	TRBV13-2	TRBD2	TRBJ2-1	15	18	28	33
16	0.000181785	TGTGCCAGCGGTGATGGAGCTGGGGGGGCTGGGGCTGAGCAGTTCTTC	CASGDGAGGAGAEQFF	TRBV13-2	TRBD2	TRBJ2-1	15	19	28	33
16	0.000181785	TGTGCCAGCGGTGATGAAGATGGGGGGGCTGGGGCTGAGCAGTTCTTC	CASGDEDGGAGAEQFF	TRBV13-2	TRBD2	TRBJ2-1	15	20	28	33
16	0.000181785	TGTGCCAGCGCCGAGACTGGGGGGGCTGGGGCTGAGCAGTTCTTC	CASAETGGAGAEQFF	TRBV13-2	TRBD2	TRBJ2-1	9	10	25	30
16	0.000181785	TGTGCCAGCGGTGATAATGGGGGGGCTGGGGCTGAGCAGTTCTTC	CASGDNGGAGAEQFF	TRBV13-2	TRBD2	TRBJ2-1	14	17	25	30
16	0.000181785	TGTGCCAGCGGTGAGCCTGGGGGGGCTGGGGCTGAGCAGTTCTTC	CASGEPGGAGAEQFF	TRBV13-2	TRBD2	TRBJ2-1	13	16	25	30
16	0.000181785	TGTGCCAGCGGTGAAGGGGGGGCTGGGGCTGAGCAGTTCTTC	CASGEGGAGAEQFF	TRBV13-2	TRBD2	TRBJ2-1	13	15	22	27
15	0.000170424	TGTGCCAGCGGTGATTCTCTTGGGGGGGCTGGGGCTGAGCAGTTCTTC	CASGDSLGGAGAEQFF	TRBV13-2	TRBD2	TRBJ2-1	14	20	28	33
15	0.000170424	TGTGCCAGCGGTGATCAGACTGGGGGGGCTGGGGCTGAGCAGTTCTTC	CASGDQTGGAGAEQFF	TRBV13-2	TRBD2	TRBJ2-1	14	17	28	33
15	0.000170424	TGTGCCAGCGGTGATGTTACTGGGGGGGCTGGGGCTGAGCAGTTCTTC	CASGDVTGGAGAEQFF	TRBV13-2	TRBD2	TRBJ2-1	15	18	28	33
15	0.000170424	TGTGCCAGCGGTGATGCGGCTGGGGGGGCTGGGGCTGAGCAGTTCTTC	CASGDAAGGAGAEQFF	TRBV13-2	TRBD2	TRBJ2-1	15	19	28	33
15	0.000170424	TGTGCCAGCGGTGACCAGACTGGGGGGGCTGGGGCTGAGCAGTTCTTC	CASGDQTGGAGAEQFF	TRBV13-2	TRBD2	TRBJ2-1	13	17	28	33
15	0.000170424	TGTGCCAGCGGTGAGGACTGGGGGGATAACTATGCTGAGCAGTTCTTC	CASGEDWGDNYAEQFF	TRBV13-2	TRBD2	TRBJ2-1	13	14	24	25
15	0.000170424	TGTGCCAGCGGTGATGCTGGGGAATTCTATGCTGAGCAGTTCTTC	CASGDAGEFYAEQFF	TRBV13-2	TRBD2	TRBJ2-1	15	16	21	26
15	0.000170424	TGTGCCAGCGGTGATGCAGGAGGGGCTGGGGCTGAGCAGTTCTTC	CASGDAGGAGAEQFF	TRBV13-2	TRBD2	TRBJ2-1	15	21	29	30
15	0.000170424	TGTGCCAGCGGTGATGGGGGGGGGGCTGGGGCTGAGCAGTTCTTC	CASGDGGGAGAEQFF	TRBV13-2	TRBD2	TRBJ2-1	15	18	25	30
15	0.000170424	TGTGCCAGCGGGGCCTCTGGGGGGGCTGGGGCTGAGCAGTTCTTC	CASGASGGAGAEQFF	TRBV13-2	TRBD2	TRBJ2-1	10	16	25	30
15	0.000170424	TGTGCCAGCGGTGATGGAGGGGCTGGGGCTGAGCAGTTCTTC	CASGDGGAGAEQFF	TRBV13-2	TRBD2	TRBJ2-1	15	18	26	27
14	0.000159062	TGTGCCAGCGGTGATGAAGGGACTGGGGGGGCTGGGGCTGAGCAGTTCTTC	CASGDEGTGGAGAEQFF	TRBV13-2	TRBD2	TRBJ2-1	15	18	31	36
14	0.000159062	TGTGCCAGCGCCTCCGGGACTGGGGGGGCTGGGGCTGAGCAGTTCTTC	CASASGTGGAGAEQFF	TRBV13-2	TRBD2	TRBJ2-1	9	13	28	33
14	0.000159062	TGTGCCAGCGGTGATGCGAGTGGGGGGGCTGGGGCTGAGCAGTTCTTC	CASGDASGGAGAEQFF	TRBV13-2	TRBD2	TRBJ2-1	15	20	28	33
14	0.000159062	TGTGCCAGCGGTGATGGTCCTGGGGGGGCTGGGGCTGAGCAGTTCTTC	CASGDGPGGAGAEQFF	TRBV13-2	TRBD2	TRBJ2-1	15	19	28	33
14	0.000159062	TGTGCCAGCGGTGCCCCTGGGGGGGCTGGGGCTGAGCAGTTCTTC	CASGAPGGAGAEQFF	TRBV13-2	TRBD2	TRBJ2-1	12	16	25	30
14	0.000159062	TGTGCCAGCGGTGGCACTGGGGGGGCTGGGGCTGAGCAGTTCTTC	CASGGTGGAGAEQFF	TRBV13-2	TRBD2	TRBJ2-1	12	15	25	30
14	0.000159062	TGTGCCAGCGGTGAGATTGGGGGGGCTGGGGCTGAGCAGTTCTTC	CASGEIGGAGAEQFF	TRBV13-2	TRBD2	TRBJ2-1	13	17	25	30
14	0.000159062	TGTGCCAGCGGTGATACTGGGAACTATGCTGAGCAGTTCTTC	CASGDTGNYAEQFF	TRBV13-2	TRBD2	TRBJ2-1	14	15	20	21
13	0.0001477	TGTGCCAGCGGTGTGACTGGGGGGGCTGGGGCTGAGCAGTTCTTC	CASGVTGGAGAEQFF	TRBV13-2	TRBD2	TRBJ2-1	12	14	25	30
13	0.0001477	TGTGCCAGCGGTGATGGCTGGGGGGCTGGGGCTGAGCAGTTCTTC	CASGDGWGAGAEQFF	TRBV13-2	TRBD2	TRBJ2-1	15	17	24	30
13	0.0001477	TGTGCCAGCGGTGATGGATGGGGGGCTGGGGCTGAGCAGTTCTTC	CASGDGWGAGAEQFF	TRBV13-2	TRBD2	TRBJ2-1	15	18	24	30
13	0.0001477	TGTGCCAGCGGTGATGGAGGGGGGGCTGGGGCTGAGCAGTTCTTC	CASGDGGGAGAEQFF	TRBV13-2	TRBD2	TRBJ2-1	15	18	25	30
13	0.0001477	TGTGCCAGCGGTGATGACGGGGGGGCTGGGGCTGAGCAGTTCTTC	CASGDDGGAGAEQFF	TRBV13-2	TRBD2	TRBJ2-1	15	18	25	30
13	0.0001477	TGTGCCAGCGGTGATACGGGGGGGGCTGGGGCTGAGCAGTTCTTC	CASGDTGGAGAEQFF	TRBV13-2	TRBD2	TRBJ2-1	14	18	25	30
13	0.0001477	TGTGCCAGCGGCCCCGGCTGGGGGGGTTATGCTGAGCAGTTCTTC	CASGPGWGGYAEQFF	TRBV13-2	TRBD2	TRBJ2-1	10	17	25	27
13	0.0001477	TGTGCCAGCGGTGATAACTGGGCCTATGCTGAGCAGTTCTTC	CASGDNWAYAEQFF	TRBV13-2	TRBD2	TRBJ2-1	14	16	21	23
13	0.0001477	TGTGCCAGCGACCCTGGGGGGGCTGGGGCTGAGCAGTTCTTC	CASDPGGAGAEQFF	TRBV13-2	TRBD2	TRBJ2-1	9	13	22	27
12	0.000136339	TGTGCCAGCGGTGAAGCCGGGACTGGGGGGGCTGGGGCTGAGCAGTTCTTC	CASGEAGTGGAGAEQFF	TRBV13-2	TRBD2	TRBJ2-1	13	16	31	36
12	0.000136339	TGTGCCAGCGGTGTTCCGGGACTGAGTGTTGATGCTGAGCAGTTCTTC	CASGVPGLSVDAEQFF	TRBV13-2	TRBD2	TRBJ2-1	12	15	23	31
12	0.000136339	TGTGCCAGCGGTGCGGGGACTGGGGGGGCTGGGGCTGAGCAGTTCTTC	CASGAGTGGAGAEQFF	TRBV13-2	TRBD2	TRBJ2-1	12	15	28	33
12	0.000136339	TGTGCCAGCGGTGATTTTTCTGGGGGGGCTGGGGCTGAGCAGTTCTTC	CASGDFSGGAGAEQFF	TRBV13-2	TRBD2	TRBJ2-1	14	19	28	33
12	0.000136339	TGTGCCAGCGGTGATGCCTCTGGGGGGGCTGGGGCTGAGCAGTTCTTC	CASGDASGGAGAEQFF	TRBV13-2	TRBD2	TRBJ2-1	15	19	28	33
12	0.000136339	TGTGCCAGCGGTGATGCAGGAGGGGGGGCTGGGGCTGAGCAGTTCTTC	CASGDAGGGAGAEQFF	TRBV13-2	TRBD2	TRBJ2-1	15	21	28	33
12	0.000136339	TGTGCCAGCGGTGATGAAGGCGGGGGGGCTGGGGCTGAGCAGTTCTTC	CASGDEGGGAGAEQFF	TRBV13-2	TRBD2	TRBJ2-1	15	21	28	33
12	0.000136339	TGTGCCAGCGGTGACTGGGGGGCCCCGATCTATGCTGAGCAGTTCTTC	CASGDWGAPIYAEQFF	TRBV13-2	TRBD2	TRBJ2-1	13	14	21	29
12	0.000136339	TGTGCCAGCGCCGGAACTGGGGGGGCTGGGGCTGAGCAGTTCTTC	CASAGTGGAGAEQFF	TRBV13-2	TRBD2	TRBJ2-1	9	10	25	30
12	0.000136339	TGTGCCAGCGGTGTCACTGGGGGGGCTGGGGCTGAGCAGTTCTTC	CASGVTGGAGAEQFF	TRBV13-2	TRBD2	TRBJ2-1	12	15	25	30
12	0.000136339	TGTGCCAGCGGTGGCCCTGGGGGGGCTGGGGCTGAGCAGTTCTTC	CASGGPGGAGAEQFF	TRBV13-2	TRBD2	TRBJ2-1	12	16	25	30
12	0.000136339	TGTGCCAGCGGTGATGTGGGGGGGGCTGGGGCTGAGCAGTTCTTC	CASGDVGGAGAEQFF	TRBV13-2	TRBD2	TRBJ2-1	15	16	23	30
12	0.000136339	TGTGCCAGCGGTGATGCATGGGGGGCTGGGGCTGAGCAGTTCTTC	CASGDAWGAGAEQFF	TRBV13-2	TRBD2	TRBJ2-1	15	18	24	30
11	0.000124977	TGTGCCAGCGGTGTAGCCGGGACTGGGGGGGTTTATAACTATGCTGAGCAGTTCTTC	CASGVAGTGGVYNYAEQFF	TRBV13-2	TRBD2	TRBJ2-1	12	16	30	32
11	0.000124977	TGTGCCAGCGGTGATGAGGGGACTGGGGGGGCTGGGGCTGAGCAGTTCTTC	CASGDEGTGGAGAEQFF	TRBV13-2	TRBD2	TRBJ2-1	15	18	31	36
11	0.000124977	TGTGCCAGCGGTGATGCGATGGGGGGGGCTGGGGCTGAGCAGTTCTTC	CASGDAMGGAGAEQFF	TRBV13-2	TRBD2	TRBJ2-1	15	19	26	33
11	0.000124977	TGTGCCAGCGGTGATGATCCTGGGGGGGCTGGGGCTGAGCAGTTCTTC	CASGDDPGGAGAEQFF	TRBV13-2	TRBD2	TRBJ2-1	15	19	28	33
11	0.000124977	TGTGCCAGCGGTGACCAAACTGGGGGGGCTGGGGCTGAGCAGTTCTTC	CASGDQTGGAGAEQFF	TRBV13-2	TRBD2	TRBJ2-1	13	18	28	33
11	0.000124977	TGTGCCAGCGTCGGGACTGGGGGGGCTGGGGCTGAGCAGTTCTTC	CASVGTGGAGAEQFF	TRBV13-2	TRBD2	TRBJ2-1	9	11	25	30
11	0.000124977	TGTGCCAGCGGTGATGCGAGGGGGGCTGGGGCTGAGCAGTTCTTC	CASGDARGAGAEQFF	TRBV13-2	TRBD2	TRBJ2-1	15	19	25	30
11	0.000124977	TGTGCCAGCGGTGATGCAGAAGGGGCTGGGGCTGAGCAGTTCTTC	CASGDAEGAGAEQFF	TRBV13-2	TRBD2	TRBJ2-1	15	21	29	30
11	0.000124977	TGTGCCAGCGGTGATAGTGGGGGGGCTGGGGCTGAGCAGTTCTTC	CASGDSGGAGAEQFF	TRBV13-2	TRBD2	TRBJ2-1	14	17	25	30
11	0.000124977	TGTGCCAGCGGTGATAACCGGGGGGCTGGGGCTGAGCAGTTCTTC	CASGDNRGAGAEQFF	TRBV13-2	TRBD2	TRBJ2-1	14	19	25	30
11	0.000124977	TGTGCCAGCGGTGAAGATGGGGGGGCTGGGGCTGAGCAGTTCTTC	CASGEDGGAGAEQFF	TRBV13-2	TRBD2	TRBJ2-1	13	17	25	30
11	0.000124977	TGTGCCAGCGGTGAAGACTGGGGGAACTATGCTGAGCAGTTCTTC	CASGEDWGNYAEQFF	TRBV13-2	TRBD2	TRBJ2-1	13	15	23	24
11	0.000124977	TGTGCCAGCGGGAGGACTGGGGGGGCTGGGGCTGAGCAGTTCTTC	CASGRTGGAGAEQFF	TRBV13-2	TRBD2	TRBJ2-1	10	13	25	30
11	0.000124977	TGTGCCAGCGGTGATCGGGGGGCTGGGGCTGAGCAGTTCTTC	CASGDRGAGAEQFF	TRBV13-2	TRBD2	TRBJ2-1	14	16	22	27
10	0.000113616	TGTGCCAGCGGTGATGCCGCGACTGGGGGGGCTGGGGCTGAGCAGTTCTTC	CASGDAATGGAGAEQFF	TRBV13-2	TRBD2	TRBJ2-1	15	16	31	36
10	0.000113616	TGTGCCAGCGGTGCCAACACTGGGGGGGCTGGGGCTGAGCAGTTCTTC	CASGANTGGAGAEQFF	TRBV13-2	TRBD2	TRBJ2-1	12	18	28	33
10	0.000113616	TGTGCCAGCGGTGATCCCGGACTGGGGGGGTATGCTGAGCAGTTCTTC	CASGDPGLGGYAEQFF	TRBV13-2	TRBD2	TRBJ2-1	14	18	29	30
10	0.000113616	TGTGCCAGCGGTGATGCAGAAGGGGGGGCTGGGGCTGAGCAGTTCTTC	CASGDAEGGAGAEQFF	TRBV13-2	TRBD2	TRBJ2-1	15	21	28	33
10	0.000113616	TGTGCCAGCGGTGATATGGCTGGGGGGGCTGGGGCTGAGCAGTTCTTC	CASGDMAGGAGAEQFF	TRBV13-2	TRBD2	TRBJ2-1	14	19	28	33
10	0.000113616	TGTGCCAGCGGCCCCGGGACTGGGTCCTTCTATGCTGAGCAGTTCTTC	CASGPGTGSFYAEQFF	TRBV13-2	TRBD2	TRBJ2-1	10	12	23	29
10	0.000113616	TGTGCCAGCGGTTCAACTGGGGGGGCTGGGGCTGAGCAGTTCTTC	CASGSTGGAGAEQFF	TRBV13-2	TRBD2	TRBJ2-1	11	15	25	30
10	0.000113616	TGTGCCAGCGGTGATTTATGGGGGGCTGGGGCTGAGCAGTTCTTC	CASGDLWGAGAEQFF	TRBV13-2	TRBD2	TRBJ2-1	14	18	24	30
10	0.000113616	TGTGCCAGCGGTGATGCGAGAGGGGCTGGGGCTGAGCAGTTCTTC	CASGDARGAGAEQFF	TRBV13-2	TRBD2	TRBJ2-1	15	21	29	30
10	0.000113616	TGTGCCAGCGGTGACTCTGGGGGGGCTGGGGCTGAGCAGTTCTTC	CASGDSGGAGAEQFF	TRBV13-2	TRBD2	TRBJ2-1	13	16	25	30
10	0.000113616	TGTGCCAGCGGGACTACTGGGGGGGCTGGGGCTGAGCAGTTCTTC	CASGTTGGAGAEQFF	TRBV13-2	TRBD2	TRBJ2-1	10	15	25	30
9	0.000102254	TGTGCCAGCGGTGATAAGGGCCCTGGGGGGGCTGGGGCTGAGCAGTTCTTC	CASGDKGPGGAGAEQFF	TRBV13-2	TRBD2	TRBJ2-1	14	22	31	36
9	0.000102254	TGTGCCAGCGGTGATTTCTCTGGGGGGGCTGGGGCTGAGCAGTTCTTC	CASGDFSGGAGAEQFF	TRBV13-2	TRBD2	TRBJ2-1	14	19	28	33
9	0.000102254	TGTGCCAGCGGTGATAGCACTGGGGGGGCTGGGGCTGAGCAGTTCTTC	CASGDSTGGAGAEQFF	TRBV13-2	TRBD2	TRBJ2-1	14	18	28	33
9	0.000102254	TGTGCCAGCGAGTCTGGGACTGGGGGGGCTGGGGCTGAGCAGTTCTTC	CASESGTGGAGAEQFF	TRBV13-2	TRBD2	TRBJ2-1	9	15	28	33
9	0.000102254	TGTGCCAGCGGTGCCGACTGGGGGGGAGGTGCTGAGCAGTTCTTC	CASGADWGGGAEQFF	TRBV13-2	TRBD2	TRBJ2-1	12	15	25	29
9	0.000102254	TGTGCCAGCGGTGATGGCGGGGGGGCTGGGGCTGAGCAGTTCTTC	CASGDGGGAGAEQFF	TRBV13-2	TRBD2	TRBJ2-1	15	18	25	30
9	0.000102254	TGTGCCAGCGGTGAACGAGAAGGGGCTGGGGCTGAGCAGTTCTTC	CASGEREGAGAEQFF	TRBV13-2	TRBD2	TRBJ2-1	13	21	29	30
9	0.000102254	TGTGCCAGCGGGTCGACTGGGGGGGCTGGGGCTGAGCAGTTCTTC	CASGSTGGAGAEQFF	TRBV13-2	TRBD2	TRBJ2-1	10	14	25	30
9	0.000102254	TGTGCCAGCGGGCCGACTGGGGGGGCTGGGGCTGAGCAGTTCTTC	CASGPTGGAGAEQFF	TRBV13-2	TRBD2	TRBJ2-1	10	14	25	30
9	0.000102254	TGTGCCAGCGGGCCTGGGGGGGCTGGGGCTGAGCAGTTCTTC	CASGPGGAGAEQFF	TRBV13-2	TRBD2	TRBJ2-1	10	13	22	27
9	0.000102254	TGTGCCAGCGGATCTGGGGGGGCTGGGGCTGAGCAGTTCTTC	CASGSGGAGAEQFF	TRBV13-2	TRBD2	TRBJ2-1	10	13	22	27
8	9.08926e-05	TGTGCCAGCGGTGATGAAGAGACTGGGGGGGCTGGGGCTGAGCAGTTCTTC	CASGDEETGGAGAEQFF	TRBV13-2	TRBD2	TRBJ2-1	15	20	31	36
8	9.08926e-05	TGTGCCAGCGGTGACGCAGAAACTGGGGGGGCTGGGGCTGAGCAGTTCTTC	CASGDAETGGAGAEQFF	TRBV13-2	TRBD2	TRBJ2-1	13	21	31	36
8	9.08926e-05	TGTGCCAGCGGTGTCTCCTTTGGGGGGGCTGGGGCTGAGCAGTTCTTC	CASGVSFGGAGAEQFF	TRBV13-2	TRBD2	TRBJ2-1	12	20	28	33
8	9.08926e-05	TGTGCCAGCGGTGATGCCCCTGGGGGGGCTGGGGCTGAGCAGTTCTTC	CASGDAPGGAGAEQFF	TRBV13-2	TRBD2	TRBJ2-1	15	19	28	33
8	9.08926e-05	TGTGCCAGCGGTGATGCCCGGGGGGGCGCGTATGCTGAGCAGTTCTTC	CASGDARGGAYAEQFF	TRBV13-2	TRBD2	TRBJ2-1	15	19	28	30
8	9.08926e-05	TGTGCCAGCGGTGAGCAGACTGGGGGGGCTGGGGCTGAGCAGTTCTTC	CASGEQTGGAGAEQFF	TRBV13-2	TRBD2	TRBJ2-1	13	17	28	33
8	9.08926e-05	TGTGCCAGCGGTGAAGGAGGGGGGGCGCCCTATGCTGAGCAGTTCTTC	CASGEGGGAPYAEQFF	TRBV13-2	TRBD2	TRBJ2-1	13	18	28	29
8	9.08926e-05	TGTGCCAGCGGTGAAGATTCTGGGGGGGCTGGGGCTGAGCAGTTCTTC	CASGEDSGGAGAEQFF	TRBV13-2	TRBD2	TRBJ2-1	13	19	28	33
8	9.08926e-05	TGTGCCAGCGGGACTGGGACTGGGGGGGCTGGGGCTGAGCAGTTCTTC	CASGTGTGGAGAEQFF	TRBV13-2	TRBD2	TRBJ2-1	10	15	28	33
8	9.08926e-05	TGTGCCAGCGGTGGCTGGGGGGGTAACTATGCTGAGCAGTTCTTC	CASGGWGGNYAEQFF	TRBV13-2	TRBD2	TRBJ2-1	12	14	22	23
8	9.08926e-05	TGTGCCAGCGGTGATCTTGGGGGGGCTGGGGCTGAGCAGTTCTTC	CASGDLGGAGAEQFF	TRBV13-2	TRBD2	TRBJ2-1	14	17	25	30
8	9.08926e-05	TGTGCCAGCGGTGATGGGACTGGGGGAGATGCTGAGCAGTTCTTC	CASGDGTGGDAEQFF	TRBV13-2	TRBD2	TRBJ2-1	15	16	25	28
8	9.08926e-05	TGTGCCAGCGGTGACCCCTGGGGGGCTGGGGCTGAGCAGTTCTTC	CASGDPWGAGAEQFF	TRBV13-2	TRBD2	TRBJ2-1	13	17	24	30
8	9.08926e-05	TGTGCCAGCGGTGAAGTCTGGGGGGCTGGGGCTGAGCAGTTCTTC	CASGEVWGAGAEQFF	TRBV13-2	TRBD2	TRBJ2-1	13	17	24	30
8	9.08926e-05	TGTGCCAGCGGGGATTATGGGGGGGCTGGGGCTGAGCAGTTCTTC	CASGDYGGAGAEQFF	TRBV13-2	TRBD2	TRBJ2-1	14	17	25	30
8	9.08926e-05	TGTGCCAGCGGTGAAGACTGGGGGTATGCTGAGCAGTTCTTC	CASGEDWGYAEQFF	TRBV13-2	TRBD2	TRBJ2-1	13	15	23	24
8	9.08926e-05	TGTGCCAGCGGTGAAAGGGGGGCTGGGGCTGAGCAGTTCTTC	CASGERGAGAEQFF	TRBV13-2	TRBD2	TRBJ2-1	13	16	22	27
8	9.08926e-05	TGTGCCAGCGGAGCTGGGGGGGCTGGGGCTGAGCAGTTCTTC	CASGAGGAGAEQFF	TRBV13-2	TRBD2	TRBJ2-1	10	13	22	27
7	7.9531e-05	TGTGCCAGCGGTGCCACCGGGACTGGGGGGGCTGGGGCTGAGCAGTTCTTC	CASGATGTGGAGAEQFF	TRBV13-2	TRBD2	TRBJ2-1	12	16	31	36
7	7.9531e-05	TGTGCCAGCGGTGATGCAACTACTGGGGGGGCTGGGGCTGAGCAGTTCTTC	CASGDATTGGAGAEQFF	TRBV13-2	TRBD2	TRBJ2-1	15	21	31	36
7	7.9531e-05	TGTGCCAGCGGTGATGGGACTGGGGGGGATAACTATGCTGAGCAGTTCTTC	CASGDGTGGDNYAEQFF	TRBV13-2	TRBD2	TRBJ2-1	15	16	27	28
7	7.9531e-05	TGTGCCAGCGGTGTCCAGACTGGGGGGGCTGGGGCTGAGCAGTTCTTC	CASGVQTGGAGAEQFF	TRBV13-2	TRBD2	TRBJ2-1	12	17	28	33
7	7.9531e-05	TGTGCCAGCGGTGGTTCCACTGGGGGGGCTGGGGCTGAGCAGTTCTTC	CASGGSTGGAGAEQFF	TRBV13-2	TRBD2	TRBJ2-1	12	18	28	33
7	7.9531e-05	TGTGCCAGCGGTGATCATTTTGGGGGGGCTGGGGCTGAGCAGTTCTTC	CASGDHFGGAGAEQFF	TRBV13-2	TRBD2	TRBJ2-1	14	20	28	33
7	7.9531e-05	TGTGCCAGCGGTGATGTCTCTGGGGGGGCTGGGGCTGAGCAGTTCTTC	CASGDVSGGAGAEQFF	TRBV13-2	TRBD2	TRBJ2-1	15	19	28	33
7	7.9531e-05	TGTGCCAGCGGTGATGCGCCTGGGGGGGCTGGGGCTGAGCAGTTCTTC	CASGDAPGGAGAEQFF	TRBV13-2	TRBD2	TRBJ2-1	15	19	28	33
7	7.9531e-05	TGTGCCAGCGGTGATGCATTTGGGGGGGCTGGGGCTGAGCAGTTCTTC	CASGDAFGGAGAEQFF	TRBV13-2	TRBD2	TRBJ2-1	15	20	28	33
7	7.9531e-05	TGTGCCAGCGGTGAAGGCACTGGGGGGGCTGGGGCTGAGCAGTTCTTC	CASGEGTGGAGAEQFF	TRBV13-2	TRBD2	TRBJ2-1	13	18	28	33
7	7.9531e-05	TGTGCCAGCGGTGAAGATGCCGGGGGGGCTGGGGCTGAGCAGTTCTTC	CASGEDAGGAGAEQFF	TRBV13-2	TRBD2	TRBJ2-1	13	21	28	33
7	7.9531e-05	TGTGCCAGCGGGACCGGGACTGGGGGGGCTGGGGCTGAGCAGTTCTTC	CASGTGTGGAGAEQFF	TRBV13-2	TRBD2	TRBJ2-1	10	13	28	33
7	7.9531e-05	TGTGCCAGCGTTCAGACTGGGGGGGCTGGGGCTGAGCAGTTCTTC	CASVQTGGAGAEQFF	TRBV13-2	TRBD2	TRBJ2-1	9	14	25	30
7	7.9531e-05	TGTGCCAGCGCCCCCACTGGGGGGGCTGGGGCTGAGCAGTTCTTC	CASAPTGGAGAEQFF	TRBV13-2	TRBD2	TRBJ2-1	9	15	25	30
7	7.9531e-05	TGTGCCAGCGCCGGGACTGGGGGGGCTGGGGCTGAGCAGTTCTTC	CASAGTGGAGAEQFF	TRBV13-2	TRBD2	TRBJ2-1	9	10	25	30
7	7.9531e-05	TGTGCCAGCGGTGGTACTGGGGGGGCTGGGGCTGAGCAGTTCTTC	CASGGTGGAGAEQFF	TRBV13-2	TRBD2	TRBJ2-1	12	15	25	30
7	7.9531e-05	TGTGCCAGCGGTGATCTGGGGGGGGCTGGGGCTGAGCAGTTCTTC	CASGDLGGAGAEQFF	TRBV13-2	TRBD2	TRBJ2-1	14	15	23	30
7	7.9531e-05	TGTGCCAGCGGTGATGCGTGGGGGGCTGGGGCTGAGCAGTTCTTC	CASGDAWGAGAEQFF	TRBV13-2	TRBD2	TRBJ2-1	15	18	24	30
7	7.9531e-05	TGTGCCAGCGGTGATGCGGGGGGGGGCTATGCTGAGCAGTTCTTC	CASGDAGGGYAEQFF	TRBV13-2	TRBD2	TRBJ2-1	15	17	23	26
7	7.9531e-05	TGTGCCAGCGGTGATGGACGGGGGGCTGGGGCTGAGCAGTTCTTC	CASGDGRGAGAEQFF	TRBV13-2	TRBD2	TRBJ2-1	15	19	25	30
7	7.9531e-05	TGTGCCAGCGGTGATGAATGGGGGGCTGGGGCTGAGCAGTTCTTC	CASGDEWGAGAEQFF	TRBV13-2	TRBD2	TRBJ2-1	15	18	24	30
7	7.9531e-05	TGTGCCAGCGGTGAATATGGGGGGGCTGGGGCTGAGCAGTTCTTC	CASGEYGGAGAEQFF	TRBV13-2	TRBD2	TRBJ2-1	13	17	25	30
7	7.9531e-05	TGTGCCAGCGGTGAAGACTGGGGGGGCTATGCTGAGCAGTTCTTC	CASGEDWGGYAEQFF	TRBV13-2	TRBD2	TRBJ2-1	13	15	25	26
7	7.9531e-05	TGTGCCAGCGGGGATACTGGGGGGGCTGGGGCTGAGCAGTTCTTC	CASGDTGGAGAEQFF	TRBV13-2	TRBD2	TRBJ2-1	14	15	25	30
7	7.9531e-05	TGTGCCAGCGGAACGACTGGGGGGGCTGGGGCTGAGCAGTTCTTC	CASGTTGGAGAEQFF	TRBV13-2	TRBD2	TRBJ2-1	10	14	25	30
6	6.81694e-05	TGTGCCAGCGGTGATGCGAGGACTGGGGGGGCTGGGGCTGAGCAGTTCTTC	CASGDARTGGAGAEQFF	TRBV13-2	TRBD2	TRBJ2-1	15	19	31	36
6	6.81694e-05	TGTGCCAGCGGTGATGAGGAGACTGGGGGGGCTGGGGCTGAGCAGTTCTTC	CASGDEETGGAGAEQFF	TRBV13-2	TRBD2	TRBJ2-1	15	20	31	36
6	6.81694e-05	TGTGCCAGCGGTGGGTCCACTGGGGGGGCTGGGGCTGAGCAGTTCTTC	CASGGSTGGAGAEQFF	TRBV13-2	TRBD2	TRBJ2-1	12	18	28	33
6	6.81694e-05	TGTGCCAGCGGTGATTATACTGGGGGGGCTGGGGCTGAGCAGTTCTTC	CASGDYTGGAGAEQFF	TRBV13-2	TRBD2	TRBJ2-1	14	18	28	33
6	6.81694e-05	TGTGCCAGCGGTGATCTTGCTGGGGGGGCTGGGGCTGAGCAGTTCTTC	CASGDLAGGAGAEQFF	TRBV13-2	TRBD2	TRBJ2-1	14	19	28	33
6	6.81694e-05	TGTGCCAGCGGTGATGCGATCGGGGGGGCTGGGGCTGAGCAGTTCTTC	CASGDAIGGAGAEQFF	TRBV13-2	TRBD2	TRBJ2-1	15	21	28	33
6	6.81694e-05	TGTGCCAGCGGTGATGCAGCTGGGGGGGCTGGGGCTGAGCAGTTCTTC	CASGDAAGGAGAEQFF	TRBV13-2	TRBD2	TRBJ2-1	15	19	28	33
6	6.81694e-05	TGTGCCAGCGGTGATACTACTGGGGGGGCTGGGGCTGAGCAGTTCTTC	CASGDTTGGAGAEQFF	TRBV13-2	TRBD2	TRBJ2-1	14	18	28	33
6	6.81694e-05	TGTGCCAGCGGTGACGAGACTGGGGGGGCTGGGGCTGAGCAGTTCTTC	CASGDETGGAGAEQFF	TRBV13-2	TRBD2	TRBJ2-1	13	17	28	33
6	6.81694e-05	TGTGCCAGCGGTGAAGGGAATGGGGGGGCTGGGGCTGAGCAGTTCTTC	CASGEGNGGAGAEQFF	TRBV13-2	TRBD2	TRBJ2-1	13	15	28	33
6	6.81694e-05	TGTGCCAGCGGTGAAGAGACTGGGGGGGCTGGGGCTGAGCAGTTCTTC	CASGEETGGAGAEQFF	TRBV13-2	TRBD2	TRBJ2-1	13	17	28	33
6	6.81694e-05	TGTGCCAGCGGTGAAAAGACTGGGGGGGCTGGGGCTGAGCAGTTCTTC	CASGEKTGGAGAEQFF	TRBV13-2	TRBD2	TRBJ2-1	13	17	28	33
6	6.81694e-05	TGTGCCAGCGGTACTGGGACTGGGGGGGCTGGGGCTGAGCAGTTCTTC	CASGTGTGGAGAEQFF	TRBV13-2	TRBD2	TRBJ2-1	11	15	28	33
6	6.81694e-05	TGTGCCAGCGGCCACGGGACTGGGGGGGCTGGGGCTGAGCAGTTCTTC	CASGHGTGGAGAEQFF	TRBV13-2	TRBD2	TRBJ2-1	10	14	28	33
6	6.81694e-05	TGTGCCAGCGGTCCGTCCGGGGGGGCTGGGGCTGAGCAGTTCTTC	CASGPSGGAGAEQFF	TRBV13-2	TRBD2	TRBJ2-1	11	18	25	30
6	6.81694e-05	TGTGCCAGCGGTGTCCCTGGGGGGGCTGGGGCTGAGCAGTTCTTC	CASGVPGGAGAEQFF	TRBV13-2	TRBD2	TRBJ2-1	12	16	25	30
6	6.81694e-05	TGTGCCAGCGGTGATCCCGGGGGGGCTGGGGCTGAGCAGTTCTTC	CASGDPGGAGAEQFF	TRBV13-2	TRBD2	TRBJ2-1	14	18	25	30
6	6.81694e-05	TGTGCCAGCGGTGATCGTGGGGGGGCTGGGGCTGAGCAGTTCTTC	CASGDRGGAGAEQFF	TRBV13-2	TRBD2	TRBJ2-1	14	17	25	30
6	6.81694e-05	TGTGCCAGCGGTGATATTGGGGGGGCTGGGGCTGAGCAGTTCTTC	CASGDIGGAGAEQFF	TRBV13-2	TRBD2	TRBJ2-1	14	17	25	30
6	6.81694e-05	TGTGCCAGCGGTGATAACGGGGGGGCTGGGGCTGAGCAGTTCTTC	CASGDNGGAGAEQFF	TRBV13-2	TRBD2	TRBJ2-1	14	18	25	30
6	6.81694e-05	TGTGCCAGCGGTGAAGACTGGGGGCCCGGTGCTGAGCAGTTCTTC	CASGEDWGPGAEQFF	TRBV13-2	TRBD2	TRBJ2-1	13	15	23	29
6	6.81694e-05	TGTGCCAGCGGGCGGACTGGGGGGGCTGGGGCTGAGCAGTTCTTC	CASGRTGGAGAEQFF	TRBV13-2	TRBD2	TRBJ2-1	10	13	25	30
6	6.81694e-05	TGTGCCAGCGGATTCTACTGGGTCTATGCTGAGCAGTTCTTC	CASGFYWVYAEQFF	TRBV13-2	TRBD2	TRBJ2-1	10	16	21	23
5	5.68079e-05	TGTGCCAGCGGTGATGCTGAGGCTGGGGGGGCTGGGGCTGAGCAGTTCTTC	CASGDAEAGGAGAEQFF	TRBV13-2	TRBD2	TRBJ2-1	15	22	31	36
5	5.68079e-05	TGTGCCAGCGGTGATGCCGGGACTGGGGGGGCTGGGGCTGAGCAGTTCTTC	CASGDAGTGGAGAEQFF	TRBV13-2	TRBD2	TRBJ2-1	15	16	31	36
5	5.68079e-05	TGTGCCAGCGGTGATACCGGGACTGGGGGGGCTGGGGCTGAGCAGTTCTTC	CASGDTGTGGAGAEQFF	TRBV13-2	TRBD2	TRBJ2-1	14	16	31	36
5	5.68079e-05	TGTGCCAGCGGTGATCTCACTGGGGGGGCTGGGGCTGAGCAGTTCTTC	CASGDLTGGAGAEQFF	TRBV13-2	TRBD2	TRBJ2-1	14	18	28	33
5	5.68079e-05	TGTGCCAGCGGTGATGCGAGGGGGGGGGCTGGGGCTGAGCAGTTCTTC	CASGDARGGAGAEQFF	TRBV13-2	TRBD2	TRBJ2-1	15	21	28	33
5	5.68079e-05	TGTGCCAGCGGTGATGGTGCTGGGGGGGCTGGGGCTGAGCAGTTCTTC	CASGDGAGGAGAEQFF	TRBV13-2	TRBD2	TRBJ2-1	15	19	28	33
5	5.68079e-05	TGTGCCAGCGGTGATGATACTGGGGGGGCTGGGGCTGAGCAGTTCTTC	CASGDDTGGAGAEQFF	TRBV13-2	TRBD2	TRBJ2-1	15	18	28	33
5	5.68079e-05	TGTGCCAGCGGTGATGAAGCTGGGGGGGCTGGGGCTGAGCAGTTCTTC	CASGDEAGGAGAEQFF	TRBV13-2	TRBD2	TRBJ2-1	15	19	28	33
5	5.68079e-05	TGTGCCAGCGGTGATACCACTGGGGGGGCTGGGGCTGAGCAGTTCTTC	CASGDTTGGAGAEQFF	TRBV13-2	TRBD2	TRBJ2-1	14	18	28	33
5	5.68079e-05	TGTGCCAGCGGTGAGGGTGATGGGGGGGCTGGGGCTGAGCAGTTCTTC	CASGEGDGGAGAEQFF	TRBV13-2	TRBD2	TRBJ2-1	13	20	28	33
5	5.68079e-05	TGTGCCAGCGGTGAGGGAACTGGGGGGGCTGGGGCTGAGCAGTTCTTC	CASGEGTGGAGAEQFF	TRBV13-2	TRBD2	TRBJ2-1	13	18	28	33
5	5.68079e-05	TGTGCCAGCGGTTCTACTGGGGGGGCTGGGGCTGAGCAGTTCTTC	CASGSTGGAGAEQFF	TRBV13-2	TRBD2	TRBJ2-1	11	15	25	30
5	5.68079e-05	TGTGCCAGCGGTCCCACTGGGGGGGCTGGGGCTGAGCAGTTCTTC	CASGPTGGAGAEQFF	TRBV13-2	TRBD2	TRBJ2-1	11	15	25	30
5	5.68079e-05	TGTGCCAGCGGTCATACTGGGGGGGCTGGGGCTGAGCAGTTCTTC	CASGHTGGAGAEQFF	TRBV13-2	TRBD2	TRBJ2-1	11	15	25	30
5	5.68079e-05	TGTGCCAGCGGTGATTTGGGGGGGGCTGGGGCTGAGCAGTTCTTC	CASGDLGGAGAEQFF	TRBV13-2	TRBD2	TRBJ2-1	14	16	23	30
5	5.68079e-05	TGTGCCAGCGGTGATATGGGGGGGGCTGGGGCTGAGCAGTTCTTC	CASGDMGGAGAEQFF	TRBV13-2	TRBD2	TRBJ2-1	14	16	23	30
5	5.68079e-05	TGTGCCAGCGGTGATAGCCTGGGGGAAGGGGCTGAGCAGTTCTTC	CASGDSLGEGAEQFF	TRBV13-2	TRBD2	TRBJ2-1	14	18	24	30
5	5.68079e-05	TGTGCCAGCGGTGACGTCTGGGGGGCTGGGGCTGAGCAGTTCTTC	CASGDVWGAGAEQFF	TRBV13-2	TRBD2	TRBJ2-1	13	17	24	30
5	5.68079e-05	TGTGCCAGCGGTGAAGAGGGGGGGGCTGGGGCTGAGCAGTTCTTC	CASGEEGGAGAEQFF	TRBV13-2	TRBD2	TRBJ2-1	13	18	25	30
5	5.68079e-05	TGTGCCAGCGGGGATGAGGGGGGGGCTGGGGCTGAGCAGTTCTTC	CASGDEGGAGAEQFF	TRBV13-2	TRBD2	TRBJ2-1	15	18	25	30
5	5.68079e-05	TGTGCCAGCGGACGGACTGGGGGGGCTGGGGCTGAGCAGTTCTTC	CASGRTGGAGAEQFF	TRBV13-2	TRBD2	TRBJ2-1	10	13	25	30
5	5.68079e-05	TGTGCCAGCGGTCTGGGGGGGGCTGGGGCTGAGCAGTTCTTC	CASGLGGAGAEQFF	TRBV13-2	TRBD2	TRBJ2-1	11	12	20	27
5	5.68079e-05	TGTGCCAGCGGGTCTGGGGGGGCTGGGGCTGAGCAGTTCTTC	CASGSGGAGAEQFF	TRBV13-2	TRBD2	TRBJ2-1	10	13	22	27
5	5.68079e-05	TGTGCCAGCGGGACTGGGGACTATGCTGAGCAGTTCTTC	CASGTGDYAEQFF	TRBV13-2	TRBD2	TRBJ2-1	10	11	18	19
4	4.54463e-05	TGTGCCAGCGGTGATTCCGGGACTGGGGGGGCTGGGGCTGAGCAGTTCTTC	CASGDSGTGGAGAEQFF	TRBV13-2	TRBD2	TRBJ2-1	14	16	31	36
4	4.54463e-05	TGTGCCAGCGGTGATTCCGAGACTGGGGGGGCTGGGGCTGAGCAGTTCTTC	CASGDSETGGAGAEQFF	TRBV13-2	TRBD2	TRBJ2-1	14	16	31	36
4	4.54463e-05	TGTGCCAGCGGTGATGCTGAAACTGGGGGGGCTGGGGCTGAGCAGTTCTTC	CASGDAETGGAGAEQFF	TRBV13-2	TRBD2	TRBJ2-1	15	21	31	36
4	4.54463e-05	TGTGCCAGCGGTGATGCCGGCTGGGGGGGCGCGGAAGCTGAGCAGTTCTTC	CASGDAGWGGAEAEQFF	TRBV13-2	TRBD2	TRBJ2-1	15	20	31	36
4	4.54463e-05	TGTGCCAGCGCTCCGGGGACTGGGGGGGCTGGGGCTGAGCAGTTCTTC	CASAPGTGGAGAEQFF	TRBV13-2	TRBD2	TRBJ2-1	9	11	28	33
4	4.54463e-05	TGTGCCAGCGGTGGCGGGACTGGGGGGGCTGGGGCTGAGCAGTTCTTC	CASGGGTGGAGAEQFF	TRBV13-2	TRBD2	TRBJ2-1	12	14	28	33
4	4.54463e-05	TGTGCCAGCGGTGATTTTACTGGGGGGGCTGGGGCTGAGCAGTTCTTC	CASGDFTGGAGAEQFF	TRBV13-2	TRBD2	TRBJ2-1	14	18	28	33
4	4.54463e-05	TGTGCCAGCGGTGATGCTGGTGGGGGGGCTGGGGCTGAGCAGTTCTTC	CASGDAGGGAGAEQFF	TRBV13-2	TRBD2	TRBJ2-1	15	20	28	33
4	4.54463e-05	TGTGCCAGCGGTGATGCCTGGGGGTCTTTCTATGCTGAGCAGTTCTTC	CASGDAWGSFYAEQFF	TRBV13-2	TRBD2	TRBJ2-1	15	17	23	29
4	4.54463e-05	TGTGCCAGCGGTGATGCACTGGGGGGGGCTGGGGCTGAGCAGTTCTTC	CASGDALGGAGAEQFF	TRBV13-2	TRBD2	TRBJ2-1	15	17	26	33
4	4.54463e-05	TGTGCCAGCGGTGATGCAGAGGGGGGGGCTGGGGCTGAGCAGTTCTTC	CASGDAEGGAGAEQFF	TRBV13-2	TRBD2	TRBJ2-1	15	21	28	33
4	4.54463e-05	TGTGCCAGCGGTGATGGGACTGGGGATAACTATGCTGAGCAGTTCTTC	CASGDGTGDNYAEQFF	TRBV13-2	TRBD2	TRBJ2-1	15	16	24	25
4	4.54463e-05	TGTGCCAGCGGTGATACAACTGGGGGGGCTGGGGCTGAGCAGTTCTTC	CASGDTTGGAGAEQFF	TRBV13-2	TRBD2	TRBJ2-1	14	18	28	33
4	4.54463e-05	TGTGCCAGCGGTGAATATTCTGGGGGGGCTGGGGCTGAGCAGTTCTTC	CASGEYSGGAGAEQFF	TRBV13-2	TRBD2	TRBJ2-1	13	19	28	33
4	4.54463e-05	TGTGCCAGCGTCCGGACTGGGGGGGCTGGGGCTGAGCAGTTCTTC	CASVRTGGAGAEQFF	TRBV13-2	TRBD2	TRBJ2-1	9	13	25	30
4	4.54463e-05	TGTGCCAGCGGTCCCGCTGGGGGGGCTGGGGCTGAGCAGTTCTTC	CASGPAGGAGAEQFF	TRBV13-2	TRBD2	TRBJ2-1	11	16	25	30
4	4.54463e-05	TGTGCCAGCGGTGTGAGTGGGGGGGCTGGGGCTGAGCAGTTCTTC	CASGVSGGAGAEQFF	TRBV13-2	TRBD2	TRBJ2-1	12	17	25	30
4	4.54463e-05	TGTGCCAGCGGTGGGGACTGGGGGGGCTATGCTGAGCAGTTCTTC	CASGGDWGGYAEQFF	TRBV13-2	TRBD2	TRBJ2-1	12	13	25	26
4	4.54463e-05	TGTGCCAGCGGTGGAATGGGGGGGGCTGGGGCTGAGCAGTTCTTC	CASGGMGGAGAEQFF	TRBV13-2	TRBD2	TRBJ2-1	12	16	23	30
4	4.54463e-05	TGTGCCAGCGGTGATCGGGGGGGGGCTGGGGCTGAGCAGTTCTTC	CASGDRGGAGAEQFF	TRBV13-2	TRBD2	TRBJ2-1	14	18	25	30
4	4.54463e-05	TGTGCCAGCGGTGATGCACTGGGGGCTGGGGCTGAGCAGTTCTTC	CASGDALGAGAEQFF	TRBV13-2	TRBD2	TRBJ2-1	15	17	24	30
4	4.54463e-05	TGTGCCAGCGGTGACCCTGGGGGGGCTGGGGCTGAGCAGTTCTTC	CASGDPGGAGAEQFF	TRBV13-2	TRBD2	TRBJ2-1	13	16	25	30
4	4.54463e-05	TGTGCCAGCGGTGACGGTGGGGGGGCTGGGGCTGAGCAGTTCTTC	CASGDGGGAGAEQFF	TRBV13-2	TRBD2	TRBJ2-1	13	17	25	30
4	4.54463e-05	TGTGCCAGCGGTGAGGACTGGGGCTTCTATGCTGAGCAGTTCTTC	CASGEDWGFYAEQFF	TRBV13-2	TRBD2	TRBJ2-1	13	14	22	26
4	4.54463e-05	TGTGCCAGCGGCTCGACTGGGGGGGCTGGGGCTGAGCAGTTCTTC	CASGSTGGAGAEQFF	TRBV13-2	TRBD2	TRBJ2-1	10	14	25	30
4	4.54463e-05	TGTGCCAGCGGCCCCTACGGGGGGGCTGGGGCTGAGCAGTTCTTC	CASGPYGGAGAEQFF	TRBV13-2	TRBD2	TRBJ2-1	10	18	25	30
4	4.54463e-05	TGTGCCAGCGGCCGACCTGGGGGGGCTGGGGCTGAGCAGTTCTTC	CASGRPGGAGAEQFF	TRBV13-2	TRBD2	TRBJ2-1	10	16	25	30
4	4.54463e-05	TGTGCCAGCGGCAGGACTGGGGGGGCTGGGGCTGAGCAGTTCTTC	CASGRTGGAGAEQFF	TRBV13-2	TRBD2	TRBJ2-1	10	13	25	30
4	4.54463e-05	TGTGCCAGCGGGGATCTTGGGGGGGCTGGGGCTGAGCAGTTCTTC	CASGDLGGAGAEQFF	TRBV13-2	TRBD2	TRBJ2-1	14	17	25	30
4	4.54463e-05	TGTGCCAGCGCTGGGGGGGCTGGGGCTGAGCAGTTCTTC	CASAGGAGAEQFF	TRBV13-2	TRBD2	TRBJ2-1	9	10	19	24
3	3.40847e-05	TGTGCCAGCGGTGTATGGACTGGGGGGGCTGGGGCTGAGCAGTTCTTC	CASGVWTGGAGAEQFF	TRBV13-2	TRBD2	TRBJ2-1	12	16	28	33
3	3.40847e-05	TGTGCCAGCGGTGGGGGGACTGGGGGGGCTGGGGCTGAGCAGTTCTTC	CASGGGTGGAGAEQFF	TRBV13-2	TRBD2	TRBJ2-1	12	15	28	33
3	3.40847e-05	TGTGCCAGCGGTGGAGGGACTGGGGGGGCTGGGGCTGAGCAGTTCTTC	CASGGGTGGAGAEQFF	TRBV13-2	TRBD2	TRBJ2-1	12	15	28	33
3	3.40847e-05	TGTGCCAGCGGTGATGCGTCTGGGGGGGCTGGGGCTGAGCAGTTCTTC	CASGDASGGAGAEQFF	TRBV13-2	TRBD2	TRBJ2-1	15	19	28	33
3	3.40847e-05	TGTGCCAGCGGTGATGCATTCGGGGGGGCTGGGGCTGAGCAGTTCTTC	CASGDAFGGAGAEQFF	TRBV13-2	TRBD2	TRBJ2-1	15	21	28	33
3	3.40847e-05	TGTGCCAGCGGTGATGCACTTGGGGGGGCTGGGGCTGAGCAGTTCTTC	CASGDALGGAGAEQFF	TRBV13-2	TRBD2	TRBJ2-1	15	20	28	33
3	3.40847e-05	TGTGCCAGCGGTGATGCAGCAGGGGGGGCTGGGGCTGAGCAGTTCTTC	CASGDAAGGAGAEQFF	TRBV13-2	TRBD2	TRBJ2-1	15	21	28	33
3	3.40847e-05	TGTGCCAGCGGTGATGCAGGTGGGGGGGCTGGGGCTGAGCAGTTCTTC	CASGDAGGGAGAEQFF	TRBV13-2	TRBD2	TRBJ2-1	15	20	28	33
3	3.40847e-05	TGTGCCAGCGGTGACACGACTGGGGGGGCTGGGGCTGAGCAGTTCTTC	CASGDTTGGAGAEQFF	TRBV13-2	TRBD2	TRBJ2-1	13	17	28	33
3	3.40847e-05	TGTGCCAGCGGTGAAGGAACTGGGGGGGCTGGGGCTGAGCAGTTCTTC	CASGEGTGGAGAEQFF	TRBV13-2	TRBD2	TRBJ2-1	13	18	28	33
3	3.40847e-05	TGTGCCAGCGGTGTTCTCTGGGGGGCTGGGGCTGAGCAGTTCTTC	CASGVLWGAGAEQFF	TRBV13-2	TRBD2	TRBJ2-1	12	17	24	30
3	3.40847e-05	TGTGCCAGCGGTGCTCCTGGGGGGGCTGGGGCTGAGCAGTTCTTC	CASGAPGGAGAEQFF	TRBV13-2	TRBD2	TRBJ2-1	12	16	25	30
3	3.40847e-05	TGTGCCAGCGGTGCCACTGGGGGGGCTGGGGCTGAGCAGTTCTTC	CASGATGGAGAEQFF	TRBV13-2	TRBD2	TRBJ2-1	12	15	25	30
3	3.40847e-05	TGTGCCAGCGGTGGCTCTGGGGGGGCTGGGGCTGAGCAGTTCTTC	CASGGSGGAGAEQFF	TRBV13-2	TRBD2	TRBJ2-1	12	16	25	30
3	3.40847e-05	TGTGCCAGCGGTGGCGACTGGGGGGCTGGGGCTGAGCAGTTCTTC	CASGGDWGAGAEQFF	TRBV13-2	TRBD2	TRBJ2-1	12	15	24	30
3	3.40847e-05	TGTGCCAGCGGTGATAACTGGGGGGCTGGGGCTGAGCAGTTCTTC	CASGDNWGAGAEQFF	TRBV13-2	TRBD2	TRBJ2-1	14	16	24	30
3	3.40847e-05	TGTGCCAGCGGTGAAAATGGGGGGGCTGGGGCTGAGCAGTTCTTC	CASGENGGAGAEQFF	TRBV13-2	TRBD2	TRBJ2-1	13	17	25	30
3	3.40847e-05	TGTGCCAGCGGCTCCACTGGGGGGGCTGGGGCTGAGCAGTTCTTC	CASGSTGGAGAEQFF	TRBV13-2	TRBD2	TRBJ2-1	10	15	25	30
3	3.40847e-05	TGTGCCAGCGGCGAAACTGGGGGGGCTGGGGCTGAGCAGTTCTTC	CASGETGGAGAEQFF	TRBV13-2	TRBD2	TRBJ2-1	10	15	25	30
3	3.40847e-05	TGTGCCAGCGGATCCTCTGGGGGGGCTGGGGCTGAGCAGTTCTTC	CASGSSGGAGAEQFF	TRBV13-2	TRBD2	TRBJ2-1	10	16	25	30
3	3.40847e-05	TGTGCCAGCGGTGATTTTGGGGCTGGGGCTGAGCAGTTCTTC	CASGDFGAGAEQFF	TRBV13-2	TRBD2	TRBJ2-1	14	18	26	27
3	3.40847e-05	TGTGCCAGCGGCCTCGGGGGGGCTGGGGCTGAGCAGTTCTTC	CASGLGGAGAEQFF	TRBV13-2	TRBD2	TRBJ2-1	10	15	22	27
3	3.40847e-05	TGTGCCAGCGGGGGGGGGGCTGGGGCTGAGCAGTTCTTC	CASGGGAGAEQFF	TRBV13-2	TRBD2	TRBJ2-1	10	12	19	24
2	2.27231e-05	TGTGCCAGCGGTGCCTCCGGGACTGGGGGGGCTGGGGCTGAGCAGTTCTTC	CASGASGTGGAGAEQFF	TRBV13-2	TRBD2	TRBJ2-1	12	16	31	36
2	2.27231e-05	TGTGCCAGCGGTGATGAAAGGACTGGGGGGGCTGGGGCTGAGCAGTTCTTC	CASGDERTGGAGAEQFF	TRBV13-2	TRBD2	TRBJ2-1	15	19	31	36
2	2.27231e-05	TGTGCCAGCGGTGACGCCGGGACTGGGGGGGCTGGGGCTGAGCAGTTCTTC	CASGDAGTGGAGAEQFF	TRBV13-2	TRBD2	TRBJ2-1	13	16	31	36
2	2.27231e-05	TGTGCCAGCGGTGACGCAGAAACTGGGGGGGCTGGGACTGAGCAGTTCTTC	CASGDAETGGAGTEQFF	TRBV13-2	TRBD2	TRBJ2-1	13	21	31	37
2	2.27231e-05	TGTGCCAGCGGTGAATACGGGACTGGGGGGGCTGGGGCTGAGCAGTTCTTC	CASGEYGTGGAGAEQFF	TRBV13-2	TRBD2	TRBJ2-1	13	17	31	36
2	2.27231e-05	TGTGCCAGCGGTTCCGGGACTGGGGGGGCTGGGGCTGAGCAGTTCTTC	CASGSGTGGAGAEQFF	TRBV13-2	TRBD2	TRBJ2-1	11	13	28	33
2	2.27231e-05	TGTGCCAGCGGTGATTCCACTGGGGGGGCTGGGGCTGAGCAGTTCTTC	CASGDSTGGAGAEQFF	TRBV13-2	TRBD2	TRBJ2-1	14	18	28	33
2	2.27231e-05	TGTGCCAGCGGTGATTCGACTGGGGGGGCTGGGACTGAGCAGTTCTTC	CASGDSTGGAGTEQFF	TRBV13-2	TRBD2	TRBJ2-1	14	17	28	34
2	2.27231e-05	TGTGCCAGCGGTGATTCAACTGGGGGGGCTGGGGCTGAGCAGTTCTTC	CASGDSTGGAGAEQFF	TRBV13-2	TRBD2	TRBJ2-1	14	18	28	33
2	2.27231e-05	TGTGCCAGCGGTGATGCTTCTGGGGGGGCTGGGGCTGAGCAGTTCTTC	CASGDASGGAGAEQFF	TRBV13-2	TRBD2	TRBJ2-1	15	19	28	33
2	2.27231e-05	TGTGCCAGCGGTGATGCCGGCTGGGGGGCTGGGGCTGAGCAGTTCTTC	CASGDAGWGAGAEQFF	TRBV13-2	TRBD2	TRBJ2-1	15	20	27	33
2	2.27231e-05	TGTGCCAGCGGTGATGCCATTGGGGGGGCTGGGGCTGAGCAGTTCTTC	CASGDAIGGAGAEQFF	TRBV13-2	TRBD2	TRBJ2-1	15	20	28	33
2	2.27231e-05	TGTGCCAGCGGTGATGCATGGGGGGGGGCTGGGGCTGAGCAGTTCTTC	CASGDAWGGAGAEQFF	TRBV13-2	TRBD2	TRBJ2-1	15	18	25	33
2	2.27231e-05	TGTGCCAGCGGTGATAGTACTGGGGGGGCTGGGGCTGAGCAGTTCTTC	CASGDSTGGAGAEQFF	TRBV13-2	TRBD2	TRBJ2-1	14	18	28	33
2	2.27231e-05	TGTGCCAGCGGTGACCTCGCTGGGGGGGCTGGGGCTGAGCAGTTCTTC	CASGDLAGGAGAEQFF	TRBV13-2	TRBD2	TRBJ2-1	13	19	28	33
2	2.27231e-05	TGTGCCAGCGGTGAGACAACTGGGGGGGCTGGGGCTGAGCAGTTCTTC	CASGETTGGAGAEQFF	TRBV13-2	TRBD2	TRBJ2-1	13	18	28	33
2	2.27231e-05	TGTGCCAGCGGTGAATTCTATGGGGGGGCTGGGGCTGAGCAGTTCTTC	CASGEFYGGAGAEQFF	TRBV13-2	TRBD2	TRBJ2-1	13	20	28	33
2	2.27231e-05	TGTGCCAGCGGTGAAGACGCTGGGGGGGCTGGGGCTGAGCAGTTCTTC	CASGEDAGGAGAEQFF	TRBV13-2	TRBD2	TRBJ2-1	13	19	28	33
2	2.27231e-05	TGTGCCAGCGGCCAGGACTGGGGGGGGAAGTATGCTGAGCAGTTCTTC	CASGQDWGGKYAEQFF	TRBV13-2	TRBD2	TRBJ2-1	10	14	25	30
2	2.27231e-05	TGTGCCAGCGGGTCCGGGACTGGGGGGGCTGGGGCTGAGCAGTTCTTC	CASGSGTGGAGAEQFF	TRBV13-2	TRBD2	TRBJ2-1	10	13	28	33
2	2.27231e-05	TGTGCCAGCGGGGAAGGGACTGGGGGGGCTGGGGCTGAGCAGTTCTTC	CASGEGTGGAGAEQFF	TRBV13-2	TRBD2	TRBJ2-1	10	15	28	33
2	2.27231e-05	TGTGCCAGCGGTGTCGCTGGGGGGGCTGGGGCTGAGCAGTTCTTC	CASGVAGGAGAEQFF	TRBV13-2	TRBD2	TRBJ2-1	12	16	25	30
2	2.27231e-05	TGTGCCAGCGGTGCGGACGGGGGGGCTGGGGCTGAGCAGTTCTTC	CASGADGGAGAEQFF	TRBV13-2	TRBD2	TRBJ2-1	12	18	25	30
2	2.27231e-05	TGTGCCAGCGGTGGCGCTGGGGGGGCTGGGGCTGAGCAGTTCTTC	CASGGAGGAGAEQFF	TRBV13-2	TRBD2	TRBJ2-1	12	16	25	30
2	2.27231e-05	TGTGCCAGCGGTGATTTGGGGGGGGCGGGTGCTGAGCAGTTCTTC	CASGDLGGAGAEQFF	TRBV13-2	TRBD2	TRBJ2-1	14	18	26	29
2	2.27231e-05	TGTGCCAGCGGTGATAGGGGGGGGGCTGGGGCTGAGCAGTTCTTC	CASGDRGGAGAEQFF	TRBV13-2	TRBD2	TRBJ2-1	14	18	25	30
2	2.27231e-05	TGTGCCAGCGGTGATAAGTGGGGGGCTGGGGCTGAGCAGTTCTTC	CASGDKWGAGAEQFF	TRBV13-2	TRBD2	TRBJ2-1	14	18	24	30
2	2.27231e-05	TGTGCCAGCGGTGACCATGGGGGGGCTGGGGCTGAGCAGTTCTTC	CASGDHGGAGAEQFF	TRBV13-2	TRBD2	TRBJ2-1	13	17	25	30
2	2.27231e-05	TGTGCCAGCGGTGAGGACTGGGGGGGCTATGCTGAGCAGTTCTTC	CASGEDWGGYAEQFF	TRBV13-2	TRBD2	TRBJ2-1	13	14	25	26
2	2.27231e-05	TGTGCCAGCGGTGAATCAGGGGGGGCTGGGGCTGAGCAGTTCTTC	CASGESGGAGAEQFF	TRBV13-2	TRBD2	TRBJ2-1	13	18	25	30
2	2.27231e-05	TGTGCCAGCGGTGAAGGAAGGGGGGCTGGGGCTGAGCAGTTCTTC	CASGEGRGAGAEQFF	TRBV13-2	TRBD2	TRBJ2-1	13	19	25	30
2	2.27231e-05	TGTGCCAGCGGCCTAAACGGGGGGGCTGGGGCTGAGCAGTTCTTC	CASGLNGGAGAEQFF	TRBV13-2	TRBD2	TRBJ2-1	10	18	25	30
2	2.27231e-05	TGTGCCAGCGGGGCAACTGGGGGGGCTGGGGCTGAGCAGTTCTTC	CASGATGGAGAEQFF	TRBV13-2	TRBD2	TRBJ2-1	10	15	25	30
2	2.27231e-05	TGTGCCAGCGGTGACTGGGGGGCTGGGGCTGAGCAGTTCTTC	CASGDWGAGAEQFF	TRBV13-2	TRBD2	TRBJ2-1	13	14	21	27
2	2.27231e-05	TGTGCCAGCAAGACTGGGGGGGCTGGGGCTGAGCAGTTCTTC	CASKTGGAGAEQFF	TRBV13-2	TRBD2	TRBJ2-1	8	11	22	27
1	1.13616e-05	TGTGCCAGCGGTGATGCCGGCTGGGAGGGCGCGGAAGCTGAGCAGTTCTTC	CASGDAGWEGAEAEQFF	TRBV13-2	TRBD2	TRBJ2-1	15	20	31	36
1	1.13616e-05	TGTGCCAGCGGTGATGCCAGCGCTGGGGGGGCTGGGGCTGAGCAGTTCTTC	CASGDASAGGAGAEQFF	TRBV13-2	TRBD2	TRBJ2-1	15	22	31	36
1	1.13616e-05	TGTGCCAGCGGTGATGCGGAGGCTGGGGGGGCTGGGGCTGAGCAGTTCTTC	CASGDAEAGGAGAEQFF	TRBV13-2	TRBD2	TRBJ2-1	15	22	31	36
1	1.13616e-05	TGTGCCAGCGGTGATGAGGGGACTGGGGGGGCTGGGGCCGAGCAGTTCTTC	CASGDEGTGGAGAEQFF	TRBV13-2	TRBD2	TRBJ2-1	15	18	31	39
1	1.13616e-05	TGTGCCAGCGGTGATAGTGGGACTGGGGGGGCTGGGGCTGAGCAGTTCTTC	CASGDSGTGGAGAEQFF	TRBV13-2	TRBD2	TRBJ2-1	14	18	31	36
1	1.13616e-05	TGTGCCAGCGGGGCCTCAGGGACTGGGGGGGCTGGGGCTGAGCAGTTCTTC	CASGASGTGGAGAEQFF	TRBV13-2	TRBD2	TRBJ2-1	10	18	31	36
1	1.13616e-05	TGTGTCAGCGGTGATTTGGAGGGGGGGGCTGGGGCTGAGCAGTTCTTC	CVSGDLEGGAGAEQFF	TRBV13-2	TRBD2	TRBJ2-1	14	21	28	33
1	1.13616e-05	TGTGCCGGCGGTGATGCCTCTGGGGGGGCTGGGGCTGAGCAGTTCTTC	CAGGDASGGAGAEQFF	TRBV13-2	TRBD2	TRBJ2-1	15	19	28	33
1	1.13616e-05	TGTGCCAGTGGTGATGCCCCTGGGGGGGCTGGGGCTGAGCAGTTCTTC	CASGDAPGGAGAEQFF	TRBV13-2	TRBD2	TRBJ2-1	15	19	28	33
1	1.13616e-05	TGTGCCAGCGGTGTCGGGACTGGGGGGGCTGGGGCTGAGCAGTTCTCC	CASGVGTGGAGAEQFS	TRBV13-2	TRBD2	TRBJ2-1	12	14	28	33
1	1.13616e-05	TGTGCCAGCGGTGCTCGGACTGGGGGGGCTGGGGCTGGGCAGTTCTTC	CASGARTGGAGAGQFF	TRBV13-2	TRBD2	TRBJ2-1	12	16	28	33
1	1.13616e-05	TGTGCCAGCGGTGCGGAGGCGGGGGGGGCTGGGGCTGAGCAGTTCTTC	CASGAEAGGAGAEQFF	TRBV13-2	TRBD2	TRBJ2-1	12	21	28	33
1	1.13616e-05	TGTGCCAGCGGTGATCGGGCTGGGGGGGCTGGGGCTGAGCAGTTCTTC	CASGDRAGGAGAEQFF	TRBV13-2	TRBD2	TRBJ2-1	14	19	28	33
1	1.13616e-05	TGTGCCAGCGGTGATGTTACTGGGGGGGCTGGGTCTGAGCAGTTCTTC	CASGDVTGGAGSEQFF	TRBV13-2	TRBD2	TRBJ2-1	15	18	28	34
1	1.13616e-05	TGTGCCAGCGGTGATGCTTCCGGGGGGGCTGGGGCTGAGCAGTTCTTC	CASGDASGGAGAEQFF	TRBV13-2	TRBD2	TRBJ2-1	15	21	28	33
1	1.13616e-05	TGTGCCAGCGGTGATGCCGGGACTGGGGGGCTTGCTGAGCAGTTCTTC	CASGDAGTGGLAEQFF	TRBV13-2	TRBD2	TRBJ2-1	15	16	29	32
1	1.13616e-05	TGTGCCAGCGGTGATGCGGCTGGGGGGGCTGGGGCCGAGCAGTTCTTC	CASGDAAGGAGAEQFF	TRBV13-2	TRBD2	TRBJ2-1	15	19	28	36
1	1.13616e-05	TGTGCCAGCGGTGATGCAACTAGGGGGGCTGGGACTGAGCAGTTCTTC	CASGDATRGAGTEQFF	TRBV13-2	TRBD2	TRBJ2-1	15	18	28	34
1	1.13616e-05	TGTGCCAGCGGTGATGAAGGCGGGGGGGCTGGGGCTGAGCAATTCTTC	CASGDEGGGAGAEQFF	TRBV13-2	TRBD2	TRBJ2-1	15	21	28	33
1	1.13616e-05	TGTGCCAGCGGTGATACAACTGGGGGGGCTGGGGCTGAGCAGTTCCTC	CASGDTTGGAGAEQFL	TRBV13-2	TRBD2	TRBJ2-1	14	18	28	33
1	1.13616e-05	TGTGCCAGCGGTGATAGGGCTGGGGGGGCTGGGGCTGAGCAGTTCTTC	CASGDRAGGAGAEQFF	TRBV13-2	TRBD2	TRBJ2-1	14	19	28	33
1	1.13616e-05	TGTGCCAGCGGTGATAGAACTGGGGGGGCTGGGGCTGAGCAGTTCTTC	CASGDRTGGAGAEQFF	TRBV13-2	TRBD2	TRBJ2-1	14	18	28	33
1	1.13616e-05	TGTGCCAGCGGTGAATTCTATGGGGGGACTGGGGCTGAGCAGTTCTTC	CASGEFYGGTGAEQFF	TRBV13-2	TRBD2	TRBJ2-1	13	24	32	33
1	1.13616e-05	TGTGCCAGCGGCGGCCTGACTGGGGGGGCTGGGGCTGAGCAGTTCTTC	CASGGLTGGAGAEQFF	TRBV13-2	TRBD2	TRBJ2-1	10	17	28	33
1	1.13616e-05	TGTGCCAGCGGGCCGGGGACTGGGGGGGCTGGGGCTGAGCAGTTCTTC	CASGPGTGGAGAEQFF	TRBV13-2	TRBD2	TRBJ2-1	10	15	28	33
1	1.13616e-05	TGTGCCAGCGGATCCGGGACTGGGGGGGCTGGGGCTGAGCAGTTCTTC	CASGSGTGGAGAEQFF	TRBV13-2	TRBD2	TRBJ2-1	10	13	28	33
1	1.13616e-05	TGTGCCAACGGTGCCAACACTGGGGGGGCTGGGGCTGAGCAGTTCTTC	CANGANTGGAGAEQFF	TRBV13-2	TRBD2	TRBJ2-1	12	18	28	33
1	1.13616e-05	TGTGCAAGCGCCTCCGGGACTGGGGGGGCTGGGGCTGAGCAGTTCTTC	CASASGTGGAGAEQFF	TRBV13-2	TRBD2	TRBJ2-1	9	13	28	33
1	1.13616e-05	TGTGTCAGCGGTGATCGGGGGGGGGCTGGGGCTGAGCAGTTCTTC	CVSGDRGGAGAEQFF	TRBV13-2	TRBD2	TRBJ2-1	14	18	25	30
1	1.13616e-05	TGTGCCGGCGGTGATGCTGGGGAATTCCATGCTGAGCAGTTCTTC	CAGGDAGEFHAEQFF	TRBV13-2	TRBD2	TRBJ2-1	15	16	21	28
1	1.13616e-05	TGTGCCAGTGGTGATGAATGGGGGGCTGGGGCTGAGCAGTTCTTC	CASGDEWGAGAEQFF	TRBV13-2	TRBD2	TRBJ2-1	15	18	24	30
1	1.13616e-05	TGTGCCAGCGTTCAGACTGGGGGGGCTGGTGCTGAGCAGTTCTTC	CASVQTGGAGAEQFF	TRBV13-2	TRBD2	TRBJ2-1	9	14	25	29
1	1.13616e-05	TGTGCCAGCGGTGATTTGGGGGGGGCGGGTGCTGAGCAGTCCTTC	CASGDLGGAGAEQSF	TRBV13-2	TRBD2	TRBJ2-1	14	18	26	29
1	1.13616e-05	TGTGCCAGCGGTGATGCTGGGGAATTCTATGCCGAGCAGTTCTTC	CASGDAGEFYAEQFF	TRBV13-2	TRBD2	TRBJ2-1	15	16	21	26
1	1.13616e-05	TGTGCCAGCGGTGATGCTAAGAGGGCTGGGGCTGAGCAGTTCTTC	CASGDAKRAGAEQFF	TRBV13-2	TRBD2	TRBJ2-1	15	25	29	30
1	1.13616e-05	TGTGCCAGCGGTGATGCAGGGGGGGCCTTTGCTGAGCAGTTCTTC	CASGDAGGAFAEQFF	TRBV13-2	TRBD2	TRBJ2-1	15	18	25	29
1	1.13616e-05	TGTGCCAGCGGTGATGGAGGGGGGGGTGGGGCTGAGCAGTTCTTC	CASGDGGGGGAEQFF	TRBV13-2	TRBD2	TRBJ2-1	15	18	24	30
1	1.13616e-05	TGTGCCAGCGGTGATAGTGGGGGGGCTAGGGCTGAGCAGTTCTTC	CASGDSGGARAEQFF	TRBV13-2	TRBD2	TRBJ2-1	14	17	25	30
1	1.13616e-05	TGTGCCAGCGGTGATAACCGGGGGGCTGGGGTTGAGCAGTTCTTC	CASGDNRGAGVEQFF	TRBV13-2	TRBD2	TRBJ2-1	14	19	25	32
1	1.13616e-05	TGTGCCAGCGGTGAGGGCTGGGGGGCTGGGGCTGAGCAGTTCTTC	CASGEGWGAGAEQFF	TRBV13-2	TRBD2	TRBJ2-1	13	17	24	30
1	1.13616e-05	TGTGCCAGCGGTGAGGGGGGGGGGCCCTATGCTGAGCAGTTCTTC	CASGEGGGPYAEQFF	TRBV13-2	TRBD2	TRBJ2-1	13	17	24	26
1	1.13616e-05	TGTGCCAGCGGCCTCACTGGGGGGGCTGGGGCTGAGCAGTTCTTC	CASGLTGGAGAEQFF	TRBV13-2	TRBD2	TRBJ2-1	10	15	25	30
1	1.13616e-05	TGTGCCAGCGGCGAGACTGGGGGGGCTGGGGCTGAGCAGATCTTC	CASGETGGAGAEQIF	TRBV13-2	TRBD2	TRBJ2-1	10	14	25	30
1	1.13616e-05	TGTGCCAGCGGGTTCACTGGGGGGGCTGGGGCTGAGCAGTTCTTC	CASGFTGGAGAEQFF	TRBV13-2	TRBD2	TRBJ2-1	10	15	25	30
1	1.13616e-05	TGTGCCAGCGGGTCAACTGGGGGGGCTGGGGCTGAGCAGTTCTTC	CASGSTGGAGAEQFF	TRBV13-2	TRBD2	TRBJ2-1	10	15	25	30
1	1.13616e-05	TGTGCCAGCGGGCCCACTGGGGGGGCTGGGGCTGAGCAGTTCTTC	CASGPTGGAGAEQFF	TRBV13-2	TRBD2	TRBJ2-1	10	15	25	30
1	1.13616e-05	TGTGCCAGCGGGGACTGGGGGGGAAGCTATGCTGAGCAGTTCTTC	CASGDWGGSYAEQFF	TRBV13-2	TRBD2	TRBJ2-1	10	11	22	26
1	1.13616e-05	TGCGCCAGCGGTGATTTGGGGGGGGCTGGGGCTGAGCAGTTCTTC	CASGDLGGAGAEQFF	TRBV13-2	TRBD2	TRBJ2-1	14	16	23	30
1	1.13616e-05	TGGGCCAGCGGTGATCGTGGGGGGGCTGGGGCTGAGCAGTTCTTC	WASGDRGGAGAEQFF	TRBV13-2	TRBD2	TRBJ2-1	14	17	25	30
1	1.13616e-05	CGTGCCAGCGGCGGGACTGGGGGGGCTGGGGCTGAGCAGTTCTTC	RASGGTGGAGAEQFF	TRBV13-2	TRBD2	TRBJ2-1	10	11	25	30
1	1.13616e-05	TGTGCCAGCGGTCTGGGGGGGGCTGGGGCTGGGCAGTTCTTC	CASGLGGAGAGQFF	TRBV13-2	TRBD2	TRBJ2-1	11	12	20	27
1	1.13616e-05	TGTGCCAGCGGTCCTGGGGAGACTGGGGCTGAGCAGTTCTTC	CASGPGETGAEQFF	TRBV13-2	TRBD2	TRBJ2-1	11	20	26	27
1	1.13616e-05	TGTGCCAGCGGTGAGATGGGGACTGGGGCTGAGCAGTTCTTC	CASGEMGTGAEQFF	TRBV13-2	TRBD2	TRBJ2-1	13	18	26	27
1	1.13616e-05	TGTGCCAGCGATGAGGGGGGGGCTGGGGCTGAGCAGTTCTTC	CASDEGGAGAEQFF	TRBV13-2	TRBD2	TRBJ2-1	13	15	22	27
1	1.13616e-05	TGTGCCAACGGTGAGGGGGGGGCTGGGGCTGAGCAGTTCTTC	CANGEGGAGAEQFF	TRBV13-2	TRBD2	TRBJ2-1	13	15	22	27
15	0.000170424	TGTGCCAGCGGTGATTCAGCAAACACCGGGCAGCTCTACTTT	CASGDSANTGQLYF	TRBV13-2	.	TRBJ2-2	14	-1	-1	18
10	0.000113616	TGTGCCAGCGGTGATGATGAGGAAGCCGGGCAGCTCTACTTT	CASGDDEEAGQLYF	TRBV13-2	.	TRBJ2-2	15	-1	-1	25
3	3.40847e-05	TGTGCCAGCGGTGATGCAAGGCTCAACACCGGGCAGCTCTACTTT	CASGDARLNTGQLYF	TRBV13-2	.	TRBJ2-2	15	-1	-1	24
2	2.27231e-05	TGTGCCAGCGGTGATGCACAGTTAAACACCGGGCAGCTCTACTTT	CASGDAQLNTGQLYF	TRBV13-2	.	TRBJ2-2	15	-1	-1	23
2	2.27231e-05	TGTGCCAGCGGTGATAATGAGAACACCGGGCAGCTCTACTTT	CASGDNENTGQLYF	TRBV13-2	.	TRBJ2-2	14	-1	-1	21
19	0.00021587	TGTGCCAGCGGTGAAGGGGACACCGGGCAGCTCTACTTT	CASGEGDTGQLYF	TRBV13-2	TRBD1	TRBJ2-2	13	14	18	19
9	0.000102254	TGTGCCAGCGGTGAGGGGACAGGGCACACCGGGCAGCTCTACTTT	CASGEGTGHTGQLYF	TRBV13-2	TRBD1	TRBJ2-2	13	15	23	25
1	1.13616e-05	TGTGCCAGCGGTGATGCAACAGGGGGTCACACCGGGCAGCTCTACTTT	CASGDATGGHTGQLYF	TRBV13-2	TRBD1	TRBJ2-2	15	18	25	28
10	0.000113616	TGTGCCAGCGGTGGGACTGGGGGGTCCGGGCAGCTCTACTTT	CASGGTGGSGQLYF	TRBV13-2	TRBD2	TRBJ2-2	12	13	23	25
5	5.68079e-05	TGTGCCAGCGGTGAGACTGGGGGGGCCGGGCAGCTCTACTTT	CASGETGGAGQLYF	TRBV13-2	TRBD2	TRBJ2-2	13	14	24	25
2	2.27231e-05	TGTGCCAGCGCCGATGGGGACACCGGGCAGCTCTACTTT	CASADGDTGQLYF	TRBV13-2	TRBD2	TRBJ2-2	9	14	18	19
1	1.13616e-05	TGTGCCAGCGGTGATGCAACGGGGGGTCACACCGGGCAGCTCTACTTT	CASGDATGGHTGQLYF	TRBV13-2	TRBD2	TRBJ2-2	15	20	25	28
1	1.13616e-05	TGTGCCAGCGGTGAGGGGGGACACACCGGGCAGCTCTACTTT	CASGEGGHTGQLYF	TRBV13-2	TRBD2	TRBJ2-2	13	14	19	22
67	0.000761225	TGTGCCAGCGGTGATATTGCTAGTGCAGAAACGCTGTATTTT	CASGDIASAETLYF	TRBV13-2	.	TRBJ2-3	14	-1	-1	19
18	0.000204508	TGTGCCAGCGGTGAGAGGGCAGCTAGTGCAGAAACGCTGTATTTT	CASGERAASAETLYF	TRBV13-2	.	TRBJ2-3	13	-1	-1	22
17	0.000193147	TGTGCCAGCGGTGATCGGAGAATGGGTGCAGAAACGCTGTATTTT	CASGDRRMGAETLYF	TRBV13-2	.	TRBJ2-3	14	-1	-1	25
14	0.000159062	TGTGCCAGCGGTGATGCCACAGCTAGTGCAGAAACGCTGTATTTT	CASGDATASAETLYF	TRBV13-2	.	TRBJ2-3	15	-1	-1	22
12	0.000136339	TGTGCCAGCGGTGATCACCAGACTAGTGCAGAAACGCTGTATTTT	CASGDHQTSAETLYF	TRBV13-2	.	TRBJ2-3	14	-1	-1	21
9	0.000102254	TGTGCCAGCGGTGATGGGGGTGCAGAAACGCTGTATTTT	CASGDGGAETLYF	TRBV13-2	.	TRBJ2-3	15	-1	-1	19
7	7.9531e-05	TGTGCCAGCGGTGATGGGGGAGGTGCAGAAACGCTGTATTTT	CASGDGGGAETLYF	TRBV13-2	.	TRBJ2-3	15	-1	-1	22
4	4.54463e-05	TGTGCCAGCGGTGATGACAGATCTAGTGCAGAAACGCTGTATTTT	CASGDDRSSAETLYF	TRBV13-2	.	TRBJ2-3	15	-1	-1	22
4	4.54463e-05	TGTGCCAGCGGTGATGCTTCTGGTGCAGAAACGCTGTATTTT	CASGDASGAETLYF	TRBV13-2	.	TRBJ2-3	15	-1	-1	22
3	3.40847e-05	TGTGCCAGCGGTGATAGGATTGGTCCAGAAACGCTGTATTTT	CASGDRIGPETLYF	TRBV13-2	.	TRBJ2-3	14	-1	-1	25
2	2.27231e-05	TGTGCCAGCGGCGATGCGGCTAGTGCAGAAACGCTGTATTTT	CASGDAASAETLYF	TRBV13-2	.	TRBJ2-3	15	-1	-1	19
1	1.13616e-05	TGTGCCAGCGGTGATGGGATGGAGCATAGTGCAGAAACGCTGTATTTT	CASGDGMEHSAETLYF	TRBV13-2	.	TRBJ2-3	15	-1	-1	26
1	1.13616e-05	TGTGCCAGCGGTGATGCAGGCAGGAGACCAGAAACGCTGTATTTT	CASGDAGRRPETLYF	TRBV13-2	.	TRBJ2-3	15	-1	-1	28
11	0.000124977	TGTGCCAGCGGTGAGGGGACAGGTGCAGAAACGCTGTATTTT	CASGEGTGAETLYF	TRBV13-2	TRBD1	TRBJ2-3	13	15	21	22
11	0.000124977	TGTGCCAGCGGGATGGGACAGGGGAGCGAAACGCTGTATTTT	CASGMGQGSETLYF	TRBV13-2	TRBD1	TRBJ2-3	10	14	23	27
10	0.000113616	TGTGCCAGCGGTCCCGGCAGGGGCGAGGCAGAAACGCTGTATTTT	CASGPGRGEAETLYF	TRBV13-2	TRBD1	TRBJ2-3	11	17	22	27
10	0.000113616	TGTGCCAGCGGTGATGCAGGCAGGGGACCAGAAACGCTGTATTTT	CASGDAGRGPETLYF	TRBV13-2	TRBD1	TRBJ2-3	15	20	25	28
9	0.000102254	TGTGCCAGCGGTGATGCGGGGGTGGACAGTGCAGAAACGCTGTATTTT	CASGDAGVDSAETLYF	TRBV13-2	TRBD1	TRBJ2-3	15	17	21	27
7	7.9531e-05	TGTGCCAGCGGTGATGCCAGGGGCGCAGAAACGCTGTATTTT	CASGDARGAETLYF	TRBV13-2	TRBD1	TRBJ2-3	15	17	22	24
6	6.81694e-05	TGTGCCAGCGGTGATCCCCAGGGGTGGGGTGCAGAAACGCTGTATTTT	CASGDPQGWGAETLYF	TRBV13-2	TRBD1	TRBJ2-3	14	18	23	28
6	6.81694e-05	TGTGCCAGCGGTGGGGGGACAGGGGCAGAAACGCTGTATTTT	CASGGGTGAETLYF	TRBV13-2	TRBD1	TRBJ2-3	12	15	23	24
5	5.68079e-05	TGTGCCAGCGGTGGAGGGGGTAGTGCAGAAACGCTGTATTTT	CASGGGGSAETLYF	TRBV13-2	TRBD1	TRBJ2-3	12	14	19	20
4	4.54463e-05	TGTGCCAGCGGTGATGCCCGGGACACCTCTAGTGCAGAAACGCTGTATTTT	CASGDARDTSSAETLYF	TRBV13-2	TRBD1	TRBJ2-3	15	16	24	28
4	4.54463e-05	TGTGCCAGCGGTGTGGGACAGGGGGCAGAAACGCTGTATTTT	CASGVGQGAETLYF	TRBV13-2	TRBD1	TRBJ2-3	12	14	23	24
3	3.40847e-05	TGTGCCAGCGGTGCGGGACAGGGGGCAGAAACGCTGTATTTT	CASGAGQGAETLYF	TRBV13-2	TRBD1	TRBJ2-3	12	13	23	24
3	3.40847e-05	TGTGCCAGCGGTGGCAGGGGTAGTGCAGAAACGCTGTATTTT	CASGGRGSAETLYF	TRBV13-2	TRBD1	TRBJ2-3	12	14	19	20
3	3.40847e-05	TGTGCCAGCGGTGATCAGGGTGGAGCAGAAACGCTGTATTTT	CASGDQGGAETLYF	TRBV13-2	TRBD1	TRBJ2-3	14	15	19	24
3	3.40847e-05	TGTGCCAGCGGTGATGCCAAGGGGGCCGAAACGCTGTATTTT	CASGDAKGAETLYF	TRBV13-2	TRBD1	TRBJ2-3	15	19	25	27
3	3.40847e-05	TGTGCCAGCGGCGCGGGACAGGGTGCAGAAACGCTGTATTTT	CASGAGQGAETLYF	TRBV13-2	TRBD1	TRBJ2-3	10	13	21	22
2	2.27231e-05	TGTGCCAGCGGTGACGGGACAGATAGTGCAGAAACGCTGTATTTT	CASGDGTDSAETLYF	TRBV13-2	TRBD1	TRBJ2-3	13	14	21	23
2	2.27231e-05	TGTGCCAGCGGCCCCCTTATGGGTGCAGAAACGCTGTATTTT	CASGPLMGAETLYF	TRBV13-2	TRBD1	TRBJ2-3	10	11	16	22
2	2.27231e-05	TGTGCCAGCGGGAACAGGGGAAGTGCAGAAACGCTGTATTTT	CASGNRGSAETLYF	TRBV13-2	TRBD1	TRBJ2-3	10	13	19	21
27	0.000306762	TGTGCCAGCGGTGGGACTGGGGATGCAGAAACGCTGTATTTT	CASGGTGDAETLYF	TRBV13-2	TRBD2	TRBJ2-3	12	13	21	23
21	0.000238593	TGTGCCAGCGGTGATGCGAGTGGGGGAAGTGCAGAAACGCTGTATTTT	CASGDASGGSAETLYF	TRBV13-2	TRBD2	TRBJ2-3	15	20	25	27
19	0.00021587	TGTGCCAGCGGTGAAACGGGGGGCGCTGCAGAAACGCTGTATTTT	CASGETGGAAETLYF	TRBV13-2	TRBD2	TRBJ2-3	13	17	25	26
18	0.000204508	TGTGCCAGCGGTGATGCTCTGGGGGGGTCAGAAACGCTGTATTTT	CASGDALGGSETLYF	TRBV13-2	TRBD2	TRBJ2-3	15	18	26	28
14	0.000159062	TGTGCCAGCGGCCGGGACTGGGGGTCTAGTGCAGAAACGCTGTATTTT	CASGRDWGSSAETLYF	TRBV13-2	TRBD2	TRBJ2-3	10	11	23	25
14	0.000159062	TGTGCCAGCGGTGAGGGACTGGGGGGTGCAGAAACGCTGTATTTT	CASGEGLGGAETLYF	TRBV13-2	TRBD2	TRBJ2-3	13	14	24	25
14	0.000159062	TGTGCCAGCGGTGGCTGGGGGAGTGCAGAAACGCTGTATTTT	CASGGWGSAETLYF	TRBV13-2	TRBD2	TRBJ2-3	12	14	20	21
13	0.0001477	TGTGCCAGCGGCCCGGACTGGGGGGGCGGTGCAGAAACGCTGTATTTT	CASGPDWGGGAETLYF	TRBV13-2	TRBD2	TRBJ2-3	10	14	27	28
12	0.000136339	TGTGCCAGCGGTGATGCTCTGGGGGCTAGTGCAGAAACGCTGTATTTT	CASGDALGASAETLYF	TRBV13-2	TRBD2	TRBJ2-3	15	18	24	25
12	0.000136339	TGTGCCAGCGGTGATTTTTTGGGGGGTGCAGAAACGCTGTATTTT	CASGDFLGGAETLYF	TRBV13-2	TRBD2	TRBJ2-3	14	19	24	25
12	0.000136339	TGTGCCAGCGGTGATCTTTGGGGGGGCGCAGAAACGCTGTATTTT	CASGDLWGGAETLYF	TRBV13-2	TRBD2	TRBJ2-3	14	18	26	27
12	0.000136339	TGTGCCAGCGGTGATGCAGGGACTGGGGGAGAAACGCTGTATTTT	CASGDAGTGGETLYF	TRBV13-2	TRBD2	TRBJ2-3	15	18	28	29
11	0.000124977	TGTGCCAGCGGTGTTGGGGGGGCGCAGGCAGAAACGCTGTATTTT	CASGVGGAQAETLYF	TRBV13-2	TRBD2	TRBJ2-3	12	14	24	27
11	0.000124977	TGTGCCAGCGGTGAGGGGGGGGGCGCAGAAACGCTGTATTTT	CASGEGGGAETLYF	TRBV13-2	TRBD2	TRBJ2-3	13	16	23	24
9	0.000102254	TGTGCCAGCGGTGATGCGGGGGGGGGCGCTGGTGCAGAAACGCTGTATTTT	CASGDAGGGAGAETLYF	TRBV13-2	TRBD2	TRBJ2-3	15	19	28	31
9	0.000102254	TGTGCCAGCGGTTGGACTGGGGGGGCGCCAGAAACGCTGTATTTT	CASGWTGGAPETLYF	TRBV13-2	TRBD2	TRBJ2-3	11	13	27	28
9	0.000102254	TGTGCCAGCGGTGATCGACTGGGCGCAGAAACGCTGTATTTT	CASGDRLGAETLYF	TRBV13-2	TRBD2	TRBJ2-3	14	16	22	24
8	9.08926e-05	TGTGCCAGCGGTGCCGGGGGGGCTAGTGCAGAAACGCTGTATTTT	CASGAGGASAETLYF	TRBV13-2	TRBD2	TRBJ2-3	12	15	21	22
8	9.08926e-05	TGTGCCAGCGGTGATCCGGGACTGGGGGCAGAAACGCTGTATTTT	CASGDPGLGAETLYF	TRBV13-2	TRBD2	TRBJ2-3	14	15	26	27
7	7.9531e-05	TGTGCCAGCGGTGCTCCAGACTGGGGGAGTGCAGAAACGCTGTATTTT	CASGAPDWGSAETLYF	TRBV13-2	TRBD2	TRBJ2-3	12	18	26	27
7	7.9531e-05	TGTGCCAGCGGTGACGACTGGGGGGGCAGTGCAGAAACGCTGTATTTT	CASGDDWGGSAETLYF	TRBV13-2	TRBD2	TRBJ2-3	13	15	26	27
7	7.9531e-05	TGTGCCAGCGGTGGGGGACTGGGGGGTGCAGAAACGCTGTATTTT	CASGGGLGGAETLYF	TRBV13-2	TRBD2	TRBJ2-3	12	14	24	25
7	7.9531e-05	TGTGCCAGCGGTGATGAGGACTGGGGGACAGAAACGCTGTATTTT	CASGDEDWGTETLYF	TRBV13-2	TRBD2	TRBJ2-3	15	17	26	28
7	7.9531e-05	TGTGCCAGCGGTGAGGGGACTGGGGGTGCAGAAACGCTGTATTTT	CASGEGTGGAETLYF	TRBV13-2	TRBD2	TRBJ2-3	13	15	24	25
7	7.9531e-05	TGTGCCAGCGGTGAGGGTGGGGGTGCAGAAACGCTGTATTTT	CASGEGGGAETLYF	TRBV13-2	TRBD2	TRBJ2-3	13	17	21	22
6	6.81694e-05	TGTGCCAGCGGTGATGGCCCCGGACTGGGGGGAGTCGAAACGCTGTATTTT	CASGDGPGLGGVETLYF	TRBV13-2	TRBD2	TRBJ2-3	15	17	31	36
6	6.81694e-05	TGTGCCAGCGGTGCGGGACTGGGGGGTGCAGAAACGCTGTATTTT	CASGAGLGGAETLYF	TRBV13-2	TRBD2	TRBJ2-3	12	13	24	25
6	6.81694e-05	TGTGCCAGCGGTGGTCGACTGGGGGGTGCAGAAACGCTGTATTTT	CASGGRLGGAETLYF	TRBV13-2	TRBD2	TRBJ2-3	12	16	24	25
6	6.81694e-05	TGTGCCAGCGGTGATCAGGACTGGGGGACAGAAACGCTGTATTTT	CASGDQDWGTETLYF	TRBV13-2	TRBD2	TRBJ2-3	14	17	26	28
6	6.81694e-05	TGTGCCAGCGGTGAGGGACTGGGTAGTGCAGAAACGCTGTATTTT	CASGEGLGSAETLYF	TRBV13-2	TRBD2	TRBJ2-3	13	14	22	23
6	6.81694e-05	TGTGCCAGCGGTGATGCTGGGGGTGCAGAAACGCTGTATTTT	CASGDAGGAETLYF	TRBV13-2	TRBD2	TRBJ2-3	15	16	21	22
5	5.68079e-05	TGTGCCAGCGGTGGCGGGGACTGGGGGGGCGGAGCAGAAACGCTGTATTTT	CASGGGDWGGGAETLYF	TRBV13-2	TRBD2	TRBJ2-3	12	16	30	33
5	5.68079e-05	TGTGCCAGCGGTGATGGGGGGGTAGGTGCAGAAACGCTGTATTTT	CASGDGGVGAETLYF	TRBV13-2	TRBD2	TRBJ2-3	15	16	21	25
5	5.68079e-05	TGTGCCAGCGGGGGGACTGGTAGTGCAGAAACGCTGTATTTT	CASGGTGSAETLYF	TRBV13-2	TRBD2	TRBJ2-3	10	12	19	20
4	4.54463e-05	TGTGCCAGCGGTGATGCAAGGGACTGGGGGGGCGCGGGTGCAGAAACGCTGTATTTT	CASGDARDWGGAGAETLYF	TRBV13-2	TRBD2	TRBJ2-3	15	19	34	37
4	4.54463e-05	TGTGCCAGCGGTGATGCCTGGGGGGGCGAGGGTGCAGAAACGCTGTATTTT	CASGDAWGGEGAETLYF	TRBV13-2	TRBD2	TRBJ2-3	15	17	27	31
4	4.54463e-05	TGTGCCAGCGGTTCCGGGACTGGGGCAGAAACGCTGTATTTT	CASGSGTGAETLYF	TRBV13-2	TRBD2	TRBJ2-3	11	13	23	24
4	4.54463e-05	TGTGCCAGCGGTGGACTGGGGGGGTCAGAAACGCTGTATTTT	CASGGLGGSETLYF	TRBV13-2	TRBD2	TRBJ2-3	12	13	23	25
4	4.54463e-05	TGTGCCAGCGGTGATGACTGGGGGGGGGAAACGCTGTATTTT	CASGDDWGGETLYF	TRBV13-2	TRBD2	TRBJ2-3	15	16	25	27
3	3.40847e-05	TGTGCCAGCGGTGATGCTAGGGCTGGGGGGGGTGCAGAAACGCTGTATTTT	CASGDARAGGGAETLYF	TRBV13-2	TRBD2	TRBJ2-3	15	22	30	31
3	3.40847e-05	TGTGCCAGCGGTGATGCATGGGGGGGAGGTGCAGAAACGCTGTATTTT	CASGDAWGGGAETLYF	TRBV13-2	TRBD2	TRBJ2-3	15	18	25	28
3	3.40847e-05	TGTGCCAGCGGTGGGGGGCTGGGGGGTGCAGAAACGCTGTATTTT	CASGGGLGGAETLYF	TRBV13-2	TRBD2	TRBJ2-3	12	14	24	25
3	3.40847e-05	TGTGCCAGCGGGGGACTGGGGGGTAGTGCAGAAACGCTGTATTTT	CASGGLGGSAETLYF	TRBV13-2	TRBD2	TRBJ2-3	10	11	22	23
3	3.40847e-05	TGTGCCAGCGGTACAGACTGGGGGGTAGAAACGCTGTATTTT	CASGTDWGVETLYF	TRBV13-2	TRBD2	TRBJ2-3	11	15	24	26
3	3.40847e-05	TGTGCCAGCGGATGGGGGGGCGGTGCAGAAACGCTGTATTTT	CASGWGGGAETLYF	TRBV13-2	TRBD2	TRBJ2-3	10	12	21	22
2	2.27231e-05	TGTGCCAGCGGTCCCCGACTGGGAGGTGCAGAAACGCTGTATTTT	CASGPRLGGAETLYF	TRBV13-2	TRBD2	TRBJ2-3	11	16	22	25
2	2.27231e-05	TGTGCCAGCGGTGATGCGGGGGGGGGGGCAGAAACGCTGTATTTT	CASGDAGGGAETLYF	TRBV13-2	TRBD2	TRBJ2-3	15	17	23	27
2	2.27231e-05	TGTGCCAGCGGTGATGGGGGGGGTGCAGAAACGCTGTATTTT	CASGDGGGAETLYF	TRBV13-2	TRBD2	TRBJ2-3	15	16	21	22
2	2.27231e-05	TGTGCCAGCGGTGAGGGGGGAGGTGCAGAAACGCTGTATTTT	CASGEGGGAETLYF	TRBV13-2	TRBD2	TRBJ2-3	13	14	19	22
1	1.13616e-05	TGTGCCAGCGGTGGTCCCGGGACTGGGGGGCCCGGTGGTGCAGAAACGCTGTATTTT	CASGGPGTGGPGGAETLYF	TRBV13-2	TRBD2	TRBJ2-3	12	13	29	37
1	1.13616e-05	TGTGCCAGCGGTGATGGCCCCGGACTGGGGGGAGTCGAAACGCTGTGTTTT	CASGDGPGLGGVETLCF	TRBV13-2	TRBD2	TRBJ2-3	15	17	31	36
1	1.13616e-05	TGTGCCAGCGGTGATACGTGGGGGGGCGCCGCAGAAACGCTGTATTTT	CASGDTWGGAAETLYF	TRBV13-2	TRBD2	TRBJ2-3	14	18	29	30
1	1.13616e-05	TGTGCCAGCGGTGTGGGACTGGGGGGTGCAGAAACGCTGTATTTT	CASGVGLGGAETLYF	TRBV13-2	TRBD2	TRBJ2-3	12	14	24	25
1	1.13616e-05	TGTGCCAGCGGTGCCGGACTGGGGGGGGCAGAAACGCTGTATTTT	CASGAGLGGAETLYF	TRBV13-2	TRBD2	TRBJ2-3	12	15	26	27
1	1.13616e-05	TGTGCCAGCGGTGATTGGGGGGGGGGTGCAGAAACGCTGTATTTT	CASGDWGGGAETLYF	TRBV13-2	TRBD2	TRBJ2-3	14	15	22	25
1	1.13616e-05	TGTGCCAGCGGTGATGCTGGGGAGGGTGCAGAAACGCTGTATTTT	CASGDAGEGAETLYF	TRBV13-2	TRBD2	TRBJ2-3	15	16	21	25
1	1.13616e-05	TGTGCCAGCGGTGATGCGGGGGGCGGTGCAGAAACGCTGTATTTT	CASGDAGGGAETLYF	TRBV13-2	TRBD2	TRBJ2-3	15	17	24	25
1	1.13616e-05	TGTGCCAGCGGTGATGAGGACTGGGGGGCAGAAACGCTGTATTTT	CASGDEDWGAETLYF	TRBV13-2	TRBD2	TRBJ2-3	15	17	26	27
1	1.13616e-05	TGTGCCAGCGGTGAAACGGGGGGCGCTGCAGAAGCGCTGTATTTT	CASGETGGAAEALYF	TRBV13-2	TRBD2	TRBJ2-3	13	17	25	26
1	1.13616e-05	TGTGCCAGCAGTGGTCGACTGGGGGGTGCAGAAACGCTGTATTTT	CASSGRLGGAETLYF	TRBV13-2	TRBD2	TRBJ2-3	12	16	24	25
1	1.13616e-05	TGTGCCAGCGGGGGACTGGGGGGTGCAGAAACGCTGTATTTT	CASGGLGGAETLYF	TRBV13-2	TRBD2	TRBJ2-3	10	11	21	22
1	1.13616e-05	TGTGCCAGCGGGGGACTGGGGGGCGCAGAAACGCTGTATTTT	CASGGLGGAETLYF	TRBV13-2	TRBD2	TRBJ2-3	10	11	22	24
1	1.13616e-05	TGTGCCAGCGGGGACTGGGGGGGTGCAGAAACGCTGTATTTT	CASGDWGGAETLYF	TRBV13-2	TRBD2	TRBJ2-3	10	11	21	22
1	1.13616e-05	TGTGCCAGCGGGGGGGGGGAGGCAGAAACGCTGTATTTT	CASGGGEAETLYF	TRBV13-2	TRBD2	TRBJ2-3	10	11	17	21
20	0.000227231	TGTGCCAGCGGTGATGCTAGTCAAAACACCTTGTACTTT	CASGDASQNTLYF	TRBV13-2	.	TRBJ2-4	15	-1	-1	16
4	4.54463e-05	TGTGCCAGCGGGTCTAGTCAAAACACCTTGTACTTT	CASGSSQNTLYF	TRBV13-2	.	TRBJ2-4	10	-1	-1	13
1	1.13616e-05	TGTGCCAGCGGTGATGCTAGTCAAAACGCCTTGTACTTT	CASGDASQNALYF	TRBV13-2	.	TRBJ2-4	15	-1	-1	16
20	0.000227231	TGTGCCAGCGGTGATACGACAGGGGGCAACACCTTGTACTTT	CASGDTTGGNTLYF	TRBV13-2	TRBD1	TRBJ2-4	14	17	26	27
5	5.68079e-05	TGTGCCAGCGGTGATGCCGGGACAGGGGACCCCTTGTACTTT	CASGDAGTGDPLYF	TRBV13-2	TRBD1	TRBJ2-4	15	16	27	31
32	0.00036357	TGTGCCAGCGGTGATGCCTGGGGGGGCTGGCAAAACACCTTGTACTTT	CASGDAWGGWQNTLYF	TRBV13-2	TRBD2	TRBJ2-4	15	17	26	30
15	0.000170424	TGTGCCAGCGGTGTGACTGGGGGGTCTAGTCAAAACACCTTGTACTTT	CASGVTGGSSQNTLYF	TRBV13-2	TRBD2	TRBJ2-4	12	14	23	25
14	0.000159062	TGTGCCAGCGGCCCGGGACTGGGGGCTAGTCAAAACACCTTGTACTTT	CASGPGLGASQNTLYF	TRBV13-2	TRBD2	TRBJ2-4	10	11	24	25
8	9.08926e-05	TGTGCCAGCGGTGCCTCGACTGGGGGGGCGGAGAACACCTTGTACTTT	CASGASTGGAENTLYF	TRBV13-2	TRBD2	TRBJ2-4	12	17	29	33
2	2.27231e-05	TGTGCCAGCGGTGATTCCGGGGGGGCTAGTCAAAACACCTTGTACTTT	CASGDSGGASQNTLYF	TRBV13-2	TRBD2	TRBJ2-4	14	18	24	25
2	2.27231e-05	TGTGCCAGCGGTGACTGGGGGGGCGCAGACACCTTGTACTTT	CASGDWGGADTLYF	TRBV13-2	TRBD2	TRBJ2-4	13	14	25	28
1	1.13616e-05	TGTGCCAGCAGTGATGAAACTGGGGGGGGTCAAAACACCTTGTACTTT	CASSDETGGGQNTLYF	TRBV13-2	TRBD2	TRBJ2-4	15	18	27	28
23	0.000261316	TGTGCCAGCGGTGATGACAATAACCAAGACACCCAGTACTTT	CASGDDNNQDTQYF	TRBV13-2	.	TRBJ2-5	15	-1	-1	20
20	0.000227231	TGTGCCAGCGGTGGAGACTTCCAAGACACCCAGTACTTT	CASGGDFQDTQYF	TRBV13-2	.	TRBJ2-5	12	-1	-1	20
20	0.000227231	TGTGCCAGCGGTGTAGGTCAAGACACCCAGTACTTT	CASGVGQDTQYF	TRBV13-2	.	TRBJ2-5	12	-1	-1	18
15	0.000170424	TGTGCCAGCGGTGATGTTCCAGGACAAGACACCCAGTACTTT	CASGDVPGQDTQYF	TRBV13-2	.	TRBJ2-5	15	-1	-1	24
14	0.000159062	TGTGCCAGCGGTGATGGAGACATCCAAGACACCCAGTACTTT	CASGDGDIQDTQYF	TRBV13-2	.	TRBJ2-5	15	-1	-1	23
6	6.81694e-05	TGTGCCAGCGGTGATGCAGTGGACACCCAGTACTTT	CASGDAVDTQYF	TRBV13-2	.	TRBJ2-5	15	-1	-1	21
4	4.54463e-05	TGTGCCAGCGGCGTTAACCAAGACACCCAGTACTTT	CASGVNQDTQYF	TRBV13-2	.	TRBJ2-5	10	-1	-1	12
1	1.13616e-05	TGTGCCGGCGGTGATGACAATAACCAAGACACCCAGTACTTT	CAGGDDNNQDTQYF	TRBV13-2	.	TRBJ2-5	15	-1	-1	20
1	1.13616e-05	TGTGCCAGCGGTGAAGACAATAACCAAGACACCCAGTACTTT	CASGEDNNQDTQYF	TRBV13-2	.	TRBJ2-5	13	-1	-1	20
24	0.000272678	TGTGCCAGCGGTGATGCACAGGAAGACACCCAGTACTTT	CASGDAQEDTQYF	TRBV13-2	TRBD1	TRBJ2-5	15	17	21	22
16	0.000181785	TGTGCCAGCGGTTGGGACAGGGGGCAAGACACCCAGTACTTT	CASGWDRGQDTQYF	TRBV13-2	TRBD1	TRBJ2-5	11	13	23	24
4	4.54463e-05	TGTGCCAGCGGTGCGGGGGACCAAGACACCCAGTACTTT	CASGAGDQDTQYF	TRBV13-2	TRBD1	TRBJ2-5	12	14	18	19
3	3.40847e-05	TGTGCCAGCGGTGATGCATGGGACAGTCAAGACACCCAGTACTTT	CASGDAWDSQDTQYF	TRBV13-2	TRBD1	TRBJ2-5	15	19	25	27
3	3.40847e-05	TGTGCCAGCGGTGATGCGACGGGAGCCGACACCCAGTACTTT	CASGDATGADTQYF	TRBV13-2	TRBD1	TRBJ2-5	15	19	23	27
1	1.13616e-05	TGTGCCAGCGGTTGGGACGGGGGGCAAGACACCCAGTACTTT	CASGWDGGQDTQYF	TRBV13-2	TRBD1	TRBJ2-5	11	13	23	24
1	1.13616e-05	TGTGCCAGCGGTGATGCAAGGGGGCGGGACACCCAGTACTTT	CASGDARGRDTQYF	TRBV13-2	TRBD1	TRBJ2-5	15	18	25	27
53	0.000602163	TGTGCCAGCGGCGACTGGGTTAACCAAGACACCCAGTACTTT	CASGDWVNQDTQYF	TRBV13-2	TRBD2	TRBJ2-5	10	12	16	17
13	0.0001477	TGTGCCAGCGGTGATGAGCTGGGGCAAGACACCCAGTACTTT	CASGDELGQDTQYF	TRBV13-2	TRBD2	TRBJ2-5	15	18	23	24
8	9.08926e-05	TGTGCCAGCGGTGATGGGGGGGGCGTGGACACCCAGTACTTT	CASGDGGGVDTQYF	TRBV13-2	TRBD2	TRBJ2-5	15	16	24	27
5	5.68079e-05	TGTGCCAGCGGTCGGGACTGGGAAAAGCAAGACACCCAGTACTTT	CASGRDWEKQDTQYF	TRBV13-2	TRBD2	TRBJ2-5	11	12	21	27
5	5.68079e-05	TGTGCCAGCGGTGGGGACTGGGACCAAGACACCCAGTACTTT	CASGGDWDQDTQYF	TRBV13-2	TRBD2	TRBJ2-5	12	13	21	22
2	2.27231e-05	TGTGCCAGCGGTGAAGGGGGGGCTCCCCAAGACACCCAGTACTTT	CASGEGGAPQDTQYF	TRBV13-2	TRBD2	TRBJ2-5	13	15	22	26
1	1.13616e-05	TGTGCCAGCGGTGATGCTGGGGGGGCGGGCACCCAGTACTTT	CASGDAGGAGTQYF	TRBV13-2	TRBD2	TRBJ2-5	15	16	26	29
22	0.000249955	TGTGCCAGCGGTGATGAACAGTACTTC	CASGDEQYF	TRBV13-2	.	TRBJ2-7	15	-1	-1	13
18	0.000204508	TGTGCCAGCGGTGATGCAGAGGAATATGAACAGTACTTC	CASGDAEEYEQYF	TRBV13-2	.	TRBJ2-7	15	-1	-1	24
17	0.000193147	TGTGCCAGCGGGAGCTATGAACAGTACTTC	CASGSYEQYF	TRBV13-2	.	TRBJ2-7	10	-1	-1	14
15	0.000170424	TGTGCCAGCGGTGATGCCTCCTATGAACAGTACTTC	CASGDASYEQYF	TRBV13-2	.	TRBJ2-7	15	-1	-1	17
15	0.000170424	TGTGCCAGCGGTGGCCCCTATGAACAGTACTTC	CASGGPYEQYF	TRBV13-2	.	TRBJ2-7	12	-1	-1	16
14	0.000159062	TGTGCCAGCGGCGACTCCTATGAACAGTACTTC	CASGDSYEQYF	TRBV13-2	.	TRBJ2-7	10	-1	-1	14
13	0.0001477	TGTGCCAGCGGTGCGAGCTCCTATGAACAGTACTTC	CASGASSYEQYF	TRBV13-2	.	TRBJ2-7	12	-1	-1	14
11	0.000124977	TGTGCCAGCGGAAACTCCTATGAACAGTACTTC	CASGNSYEQYF	TRBV13-2	.	TRBJ2-7	10	-1	-1	14
10	0.000113616	TGTGCCAGCGGTGTGGTTTATGAACAGTACTTC	CASGVVYEQYF	TRBV13-2	.	TRBJ2-7	12	-1	-1	18
7	7.9531e-05	TGTGCCAGCGGGCCCAGCTCCTATGAACAGTACTTC	CASGPSSYEQYF	TRBV13-2	.	TRBJ2-7	10	-1	-1	15
7	7.9531e-05	TGTGCCAGCGGTGAGCCCTATGAACAGTACTTC	CASGEPYEQYF	TRBV13-2	.	TRBJ2-7	13	-1	-1	16
5	5.68079e-05	TGTGCCAGCGGTGCCGACATCTATGAACAGTACTTC	CASGADIYEQYF	TRBV13-2	.	TRBJ2-7	12	-1	-1	20
3	3.40847e-05	TGTGCCAGCGGTGATGTCAGTTATGAACAGTACTTC	CASGDVSYEQYF	TRBV13-2	.	TRBJ2-7	15	-1	-1	21
3	3.40847e-05	TGTGCCAGCGGTGACCCCTATGAACAGTACTTC	CASGDPYEQYF	TRBV13-2	.	TRBJ2-7	13	-1	-1	16
3	3.40847e-05	TGTGCCAGCGGTGATTATGAACAGTACTTC	CASGDYEQYF	TRBV13-2	.	TRBJ2-7	14	-1	-1	15
3	3.40847e-05	TGTGCCAGCGGGTCCTATGAACAGTACTTC	CASGSYEQYF	TRBV13-2	.	TRBJ2-7	10	-1	-1	12
2	2.27231e-05	TGTGCCAGCGGTGATTCCTCCTATGAACAGTACTTC	CASGDSSYEQYF	TRBV13-2	.	TRBJ2-7	14	-1	-1	17
1	1.13616e-05	TGTGCCAGCAGTGATGCAACGGGGTATGAACAGTACTTC	CASSDATGYEQYF	TRBV13-2	.	TRBJ2-7	15	-1	-1	24
1	1.13616e-05	TGTGCCAGCGGTGATGCTTCCTATGAACAGTACTTC	CASGDASYEQYF	TRBV13-2	.	TRBJ2-7	15	-1	-1	18
1	1.13616e-05	TGTGCCAGCAGTGATGAACAGTACTTC	CASSDEQYF	TRBV13-2	.	TRBJ2-7	15	-1	-1	13
24	0.000272678	TGTGCCAGCGGCCCGGACAGAAATTATGAACAGTACTTC	CASGPDRNYEQYF	TRBV13-2	TRBD1	TRBJ2-7	10	14	19	24
15	0.000170424	TGTGCCAGCGGTCCGGGACAGTATGAACAGTACTTC	CASGPGQYEQYF	TRBV13-2	TRBD1	TRBJ2-7	11	12	20	21
15	0.000170424	TGTGCCAGCGGGGACAGTTCCTATGAACAGTACTTC	CASGDSSYEQYF	TRBV13-2	TRBD1	TRBJ2-7	10	11	16	18
14	0.000159062	TGTGCCAGCGGTGGGACAGTCTCCTATGAACAGTACTTC	CASGGTVSYEQYF	TRBV13-2	TRBD1	TRBJ2-7	12	13	18	20
12	0.000136339	TGTGCCAGCGGTCCGGACAGATATGAACAGTACTTC	CASGPDRYEQYF	TRBV13-2	TRBD1	TRBJ2-7	11	14	19	21
12	0.000136339	TGTGCCAGCGGTGATCTCCCGTATGAACAGTACTTC	CASGDLPYEQYF	TRBV13-2	TRBD1	TRBJ2-7	14	16	20	21
11	0.000124977	TGTGCCAGCGGTGAAGGACAATATGAACAGTACTTC	CASGEGQYEQYF	TRBV13-2	TRBD1	TRBJ2-7	13	15	19	21
9	0.000102254	TGTGCCAGCGGTGCGGGACAGCCCTATGAACAGTACTTC	CASGAGQPYEQYF	TRBV13-2	TRBD1	TRBJ2-7	12	13	20	22
7	7.9531e-05	TGTGCCAGCGGTGATCTGGGACAGGCCTTCTCCTATGAACAGTACTTC	CASGDLGQAFSYEQYF	TRBV13-2	TRBD1	TRBJ2-7	14	17	24	29
7	7.9531e-05	TGTGCCAGCGGTGAACCGGGACAGGGGGGGGTCTATGAACAGTACTTC	CASGEPGQGGVYEQYF	TRBV13-2	TRBD1	TRBJ2-7	13	15	27	32
7	7.9531e-05	TGTGCCAGCGGCACCGGGACAGGGGGCTTTTATGAACAGTACTTC	CASGTGTGGFYEQYF	TRBV13-2	TRBD1	TRBJ2-7	10	13	26	30
5	5.68079e-05	TGTGCCAGCGGTGATGAGGGGGTTTCCTATGAACAGTACTTC	CASGDEGVSYEQYF	TRBV13-2	TRBD1	TRBJ2-7	15	16	21	24
5	5.68079e-05	TGTGCCAGCGGTGCGACAGGGGGCGGAGAACAGTACTTC	CASGATGGGEQYF	TRBV13-2	TRBD1	TRBJ2-7	12	14	24	27
4	4.54463e-05	TGTGCCAGCGGTGGGGTCGGGACAATCTCCTATGAACAGTACTTC	CASGGVGTISYEQYF	TRBV13-2	TRBD1	TRBJ2-7	12	17	23	26
4	4.54463e-05	TGTGCCAGCGGCCCTGACAGGGGGCCTGAACAGTACTTC	CASGPDRGPEQYF	TRBV13-2	TRBD1	TRBJ2-7	10	15	24	26
1	1.13616e-05	TGTGCCAGCGATGGGGTCGGGACAATCTCCTATGAACAGTACTTC	CASDGVGTISYEQYF	TRBV13-2	TRBD1	TRBJ2-7	9	17	23	26
1	1.13616e-05	TGTGCCAGCGGTGCGGGACGGCCCTATGAACAGTACTTC	CASGAGRPYEQYF	TRBV13-2	TRBD1	TRBJ2-7	12	13	18	22
22	0.000249955	TGTGCCAGCGGTGAGCTCCGGGACTGGGGGGTTGAACAGTACTTC	CASGELRDWGVEQYF	TRBV13-2	TRBD2	TRBJ2-7	13	17	30	32
21	0.000238593	TGTGCCAGCGGTGATGCTTGGGGGGGCTCCTATGAACAGTACTTC	CASGDAWGGSYEQYF	TRBV13-2	TRBD2	TRBJ2-7	15	18	24	25
18	0.000204508	TGTGCCAGCGGTGGCCGGGACTGGGGGGTCTCCTATGAACAGTACTTC	CASGGRDWGVSYEQYF	TRBV13-2	TRBD2	TRBJ2-7	12	14	27	29
12	0.000136339	TGTGCCAGCGGTGATGCTTGGGGGGGGAGCTCCTATGAACAGTACTTC	CASGDAWGGSSYEQYF	TRBV13-2	TRBD2	TRBJ2-7	15	18	24	25
11	0.000124977	TGTGCCAGCGGTGATGGGACTGGGGGGGCCTCCTATGAACAGTACTTC	CASGDGTGGASYEQYF	TRBV13-2	TRBD2	TRBJ2-7	15	16	28	29
11	0.000124977	TGTGCCAGCGGTGCCAGGGACTGGGGGGGTTATGAACAGTACTTC	CASGARDWGGYEQYF	TRBV13-2	TRBD2	TRBJ2-7	12	16	28	30
11	0.000124977	TGTGCCAGCGGTGATTACTGGGGGGGCTATGAACAGTACTTC	CASGDYWGGYEQYF	TRBV13-2	TRBD2	TRBJ2-7	14	16	25	26
10	0.000113616	TGTGCCAGCGGTGGGACTGGGTCCTATGAACAGTACTTC	CASGGTGSYEQYF	TRBV13-2	TRBD2	TRBJ2-7	12	13	20	21
9	0.000102254	TGTGCCAGCGGCGGACTGGGGATCTCCTATGAACAGTACTTC	CASGGLGISYEQYF	TRBV13-2	TRBD2	TRBJ2-7	10	12	18	19
9	0.000102254	TGTGCCAGCGGTGATGAACTGGGATGGGAACAGTACTTC	CASGDELGWEQYF	TRBV13-2	TRBD2	TRBJ2-7	15	17	22	27
8	9.08926e-05	TGTGCCAGCGGTGATAGGGCTGGGGGGTGGTATGAACAGTACTTC	CASGDRAGGWYEQYF	TRBV13-2	TRBD2	TRBJ2-7	14	19	26	30
8	9.08926e-05	TGTGCCAGCGGTGAGCTGGACTGGGGGTATGAACAGTACTTC	CASGELDWGYEQYF	TRBV13-2	TRBD2	TRBJ2-7	13	17	26	27
8	9.08926e-05	TGTGCCAGCGCCGCGGGACTTTATGAACAGTACTTC	CASAAGLYEQYF	TRBV13-2	TRBD2	TRBJ2-7	9	13	19	21
7	7.9531e-05	TGTGCCAGCGGGGACTGGGGGGGCCACTATGAACAGTACTTC	CASGDWGGHYEQYF	TRBV13-2	TRBD2	TRBJ2-7	10	11	23	26
6	6.81694e-05	TGTGCCAGCGGTGATGGTTGGGGGGGGAGCTCCTATGAACAGTACTTC	CASGDGWGGSSYEQYF	TRBV13-2	TRBD2	TRBJ2-7	15	18	24	25
5	5.68079e-05	TGTGCCAGCGGTGATGGAGACTGGGGCTATGAACAGTACTTC	CASGDGDWGYEQYF	TRBV13-2	TRBD2	TRBJ2-7	15	18	25	26
5	5.68079e-05	TGTGCCAGCGGGGGGACTGGCGTCTATGAACAGTACTTC	CASGGTGVYEQYF	TRBV13-2	TRBD2	TRBJ2-7	10	12	19	23
4	4.54463e-05	TGTGCCAGCGGTGATGCGGGGACTGGGGGGATCTCCTATGAACAGTACTTC	CASGDAGTGGISYEQYF	TRBV13-2	TRBD2	TRBJ2-7	15	18	27	28
4	4.54463e-05	TGTGCCAGCGGTGATGCCGGGGGGCTCTATGAACAGTACTTC	CASGDAGGLYEQYF	TRBV13-2	TRBD2	TRBJ2-7	15	18	24	26
3	3.40847e-05	TGTGCCAGCGGTGACGGGACTGGGGGGCACTCCTATGAACAGTACTTC	CASGDGTGGHSYEQYF	TRBV13-2	TRBD2	TRBJ2-7	13	14	26	29
3	3.40847e-05	TGTGCCAGCGGTGATCGTACTGGGGGGGAGTATGAACAGTACTTC	CASGDRTGGEYEQYF	TRBV13-2	TRBD2	TRBJ2-7	14	18	27	30
3	3.40847e-05	TGTGCCAGCGCTCCGGGACTGGGGCTCTATGAACAGTACTTC	CASAPGLGLYEQYF	TRBV13-2	TRBD2	TRBJ2-7	9	12	23	26
3	3.40847e-05	TGTGCCAGCGGTGATGCCAGCTGGGGGGGTGGGTACTTC	CASGDASWGGGYF	TRBV13-2	TRBD2	TRBJ2-7	15	20	28	32
3	3.40847e-05	TGTGCCAGCGGTGAGGACTGGGTCTATGAACAGTACTTC	CASGEDWVYEQYF	TRBV13-2	TRBD2	TRBJ2-7	13	14	21	23
3	3.40847e-05	TGTGCCAGCGGACCACTGGGGGGGCGTGAACAGTACTTC	CASGPLGGREQYF	TRBV13-2	TRBD2	TRBJ2-7	10	14	25	26
2	2.27231e-05	TGTGCCAGCGGTGATGCCCGGACTGGGGCGTATGAACAGTACTTC	CASGDARTGAYEQYF	TRBV13-2	TRBD2	TRBJ2-7	15	19	27	30
2	2.27231e-05	TGTGCCAGCGGTTTTGACTGGGGCCCTTATGAACAGTACTTC	CASGFDWGPYEQYF	TRBV13-2	TRBD2	TRBJ2-7	11	15	22	27
2	2.27231e-05	TGTGCCAGCGGTGATTTTGGGGGGCGGTATGAACAGTACTTC	CASGDFGGRYEQYF	TRBV13-2	TRBD2	TRBJ2-7	14	18	25	27
1	1.13616e-05	TGTGCCAGCGGAGGCCGGGACTGGGGGGTCTCCTATGAACAGTACTTC	CASGGRDWGVSYEQYF	TRBV13-2	TRBD2	TRBJ2-7	10	14	27	29
1	1.13616e-05	TGTGCCAGCGGTTTTGACTGGGGCCCTTATGACCAGTACTTC	CASGFDWGPYDQYF	TRBV13-2	TRBD2	TRBJ2-7	11	15	22	27
1	1.13616e-05	TGTGCCAGCGGTGATGACTGGGGGGGCGATGAACAGTACTTC	CASGDDWGGDEQYF	TRBV13-2	TRBD2	TRBJ2-7	15	16	27	28
1	1.13616e-05	TGTGCCAGCGGGTGGAGGGAATGGGATGAACAGTACTTC	CASGWREWDEQYF	TRBV13-2	TRBD2	TRBJ2-7	10	16	24	25
1	1.13616e-05	TGTGCCAGCGACTGGGACTGGGGGGGAGAACAGTACTTC	CASDWDWGGEQYF	TRBV13-2	TRBD2	TRBJ2-7	9	13	25	27
32	0.00036357	TGTGCCAGCAGTGCAATCACAGAAGTCTTCTTT	CASSAITEVFF	TRBV13-3	.	TRBJ1-1	12	-1	-1	11
19	0.00021587	TGTGCCAGCAGTGATGGGGGTGCAAACACAGAAGTCTTCTTT	CASSDGGANTEVFF	TRBV13-3	.	TRBJ1-1	15	-1	-1	20
18	0.000204508	TGTGCCAGCAGTGATTTCACAGAAGTCTTCTTT	CASSDFTEVFF	TRBV13-3	.	TRBJ1-1	14	-1	-1	17
14	0.000159062	TGTGCCAGCAGTGAATCAGACACAGAAGTCTTCTTT	CASSESDTEVFF	TRBV13-3	.	TRBJ1-1	13	-1	-1	19
7	7.9531e-05	TGTGCCAGCAGTGATAATGACACAGAAGTCTTCTTT	CASSDNDTEVFF	TRBV13-3	.	TRBJ1-1	14	-1	-1	19
1	1.13616e-05	TGTGCCAGCAGTGATACCTATACAAACACAGAAGTCTTCTTT	CASSDTYTNTEVFF	TRBV13-3	.	TRBJ1-1	14	-1	-1	22
58	0.000658971	TGTGCCAGCAGTGAAGGGGTCGGAGAAGTCTTCTTT	CASSEGVGEVFF	TRBV13-3	TRBD1	TRBJ1-1	13	14	18	23
44	0.000499909	TGTGCCAGCAGTGATTCAGGGGAGACAGAAGTCTTCTTT	CASSDSGETEVFF	TRBV13-3	TRBD1	TRBJ1-1	14	16	21	24
36	0.000409017	TGTGCCAGCAGCTACGGGACAGAAAACACAGAAGTCTTCTTT	CASSYGTENTEVFF	TRBV13-3	TRBD1	TRBJ1-1	10	14	21	23
27	0.000306762	TGTGCCAGCACCGGGCCCCACACAGAAGTCTTCTTT	CASTGPHTEVFF	TRBV13-3	TRBD1	TRBJ1-1	9	14	18	19
24	0.000272678	TGTGCCAGCAGGGGACAGACAAACACAGAAGTCTTCTTT	CASRGQTNTEVFF	TRBV13-3	TRBD1	TRBJ1-1	10	11	17	19
23	0.000261316	TGTGCCAGCAGTGGGACAGGGAACACAGAAGTCTTCTTT	CASSGTGNTEVFF	TRBV13-3	TRBD1	TRBJ1-1	12	13	20	21
22	0.000249955	TGTGCCAGCAGTCCCGGGACAGGGGTCACAGAAGTCTTCTTT	CASSPGTGVTEVFF	TRBV13-3	TRBD1	TRBJ1-1	11	12	24	26
21	0.000238593	TGTGCCAGCAGTTCCGGGACAGGGGGCACAGAAGTCTTCTTT	CASSSGTGGTEVFF	TRBV13-3	TRBD1	TRBJ1-1	11	13	25	26
19	0.00021587	TGTGCCAGCAGTGAATCGGGGGCGGGCACAGAAGTCTTCTTT	CASSESGAGTEVFF	TRBV13-3	TRBD1	TRBJ1-1	13	17	23	26
17	0.000193147	TGTGCCAGCAGTTCCGGGACAGGGACAGAAGTCTTCTTT	CASSSGTGTEVFF	TRBV13-3	TRBD1	TRBJ1-1	11	13	23	24
15	0.000170424	TGTGCCAGCAGTGATGCAGGACATAACACAGAAGTCTTCTTT	CASSDAGHNTEVFF	TRBV13-3	TRBD1	TRBJ1-1	15	18	22	24
15	0.000170424	TGTGCCAGCAGTGAGGGGACAGAAAACACAGAAGTCTTCTTT	CASSEGTENTEVFF	TRBV13-3	TRBD1	TRBJ1-1	13	15	21	23
14	0.000159062	TGTGCCAGCAGTGTCTTCGGGACAGGGGAAGAAGTCTTCTTT	CASSVFGTGEEVFF	TRBV13-3	TRBD1	TRBJ1-1	12	17	27	29
13	0.0001477	TGTGCCAGCAGTGAACAGGGGGCAAACACAGAAGTCTTCTTT	CASSEQGANTEVFF	TRBV13-3	TRBD1	TRBJ1-1	13	14	20	21
9	0.000102254	TGTGCCAGCAGTGATGCACGACAGGGGGAAGCCACAGAAGTCTTCTTT	CASSDARQGEATEVFF	TRBV13-3	TRBD1	TRBJ1-1	15	19	27	32
7	7.9531e-05	TGTGCCAGCAGTGAAAGGGGGTCAAACACAGAAGTCTTCTTT	CASSERGSNTEVFF	TRBV13-3	TRBD1	TRBJ1-1	13	15	20	22
7	7.9531e-05	TGTGCCAGCAGGCAGGGCGCCACAGAAGTCTTCTTT	CASRQGATEVFF	TRBV13-3	TRBD1	TRBJ1-1	10	14	19	20
6	6.81694e-05	TGTGCCAGCAGTTACAGGTCAAACACAGAAGTCTTCTTT	CASSYRSNTEVFF	TRBV13-3	TRBD1	TRBJ1-1	11	13	17	19
4	4.54463e-05	TGTGCCAGCAGTGAAGGGACAGGGCGCCCAGAAGTCTTCTTT	CASSEGTGRPEVFF	TRBV13-3	TRBD1	TRBJ1-1	13	15	23	28
3	3.40847e-05	TGTGCCAGCAGTGAACAGGGGGCAAACACAGAAGTCTTTTTT	CASSEQGANTEVFF	TRBV13-3	TRBD1	TRBJ1-1	13	14	20	21
3	3.40847e-05	TGTGCCAGCAGTGATTCAGGGGAGACAGAAGTCTTTTTT	CASSDSGETEVFF	TRBV13-3	TRBD1	TRBJ1-1	14	16	21	24
1	1.13616e-05	TGTGCCAGCAGTTCCGGGACAGGGACAGAGGTCTTCTTT	CASSSGTGTEVFF	TRBV13-3	TRBD1	TRBJ1-1	11	13	23	24
1	1.13616e-05	TGTGCCAGCAGGGGGACAGTAAACACAGAAGTCTTCTTT	CASRGTVNTEVFF	TRBV13-3	TRBD1	TRBJ1-1	10	12	18	20
56	0.000636248	TGTGCCAGCAGTGAAAACTCCGACTACACCTTC	CASSENSDYTF	TRBV13-3	.	TRBJ1-2	13	-1	-1	14
24	0.000272678	TGTGCCAGCAGTGATTCAAACTCCGACTACACCTTC	CASSDSNSDYTF	TRBV13-3	.	TRBJ1-2	14	-1	-1	16
23	0.000261316	TGTGCCAGCAGAAAAAACTCCGACTACACCTTC	CASRKNSDYTF	TRBV13-3	.	TRBJ1-2	10	-1	-1	14
20	0.000227231	TGTGCCAGCAGTGACCGAGCAAACTCCGACTACACCTTC	CASSDRANSDYTF	TRBV13-3	.	TRBJ1-2	13	-1	-1	18
13	0.0001477	TGTGCCAGCAGTGATGCTGGCAGGCCAAACTCCGACTACACCTTC	CASSDAGRPNSDYTF	TRBV13-3	.	TRBJ1-2	15	-1	-1	25
10	0.000113616	TGTGCCAGCAGTGATTCCCAATTAAACTCCGACTACACCTTC	CASSDSQLNSDYTF	TRBV13-3	.	TRBJ1-2	14	-1	-1	23
7	7.9531e-05	TGTGCCAGCAGTGATACAGCAAACTCCGACTACACCTTC	CASSDTANSDYTF	TRBV13-3	.	TRBJ1-2	14	-1	-1	18
2	2.27231e-05	TGTGCCAGCAGTGATACTACAACAAACTCCGACTACACCTTC	CASSDTTTNSDYTF	TRBV13-3	.	TRBJ1-2	14	-1	-1	22
63	0.000715779	TGTGCCAGCAGTGATCAGGGGCTCGACTCCGACTACACCTTC	CASSDQGLDSDYTF	TRBV13-3	TRBD1	TRBJ1-2	14	15	20	25
43	0.000488548	TGTGCCAGCAGTGAACCCGACAGGACAAACTCCGACTACACCTTC	CASSEPDRTNSDYTF	TRBV13-3	TRBD1	TRBJ1-2	13	18	23	25
40	0.000454463	TGTGCCAGCAGTGGGACAGGGGGGAACTCCGACTACACCTTC	CASSGTGGNSDYTF	TRBV13-3	TRBD1	TRBJ1-2	12	13	22	24
37	0.000420378	TGTGCCAGCAGTGATCAGGGAAACTCCGACTACACCTTC	CASSDQGNSDYTF	TRBV13-3	TRBD1	TRBJ1-2	14	15	19	20
30	0.000340847	TGTGCCAGCAGTGGGACAGCAAACTCCGACTACACCTTC	CASSGTANSDYTF	TRBV13-3	TRBD1	TRBJ1-2	12	13	17	18
27	0.000306762	TGTGCCAGCAGTGGGACACTCTCCGACTACACCTTC	CASSGTLSDYTF	TRBV13-3	TRBD1	TRBJ1-2	12	13	17	20
23	0.000261316	TGTGCCAGCAGTGATGGGACAGGGTCATTCTCCGACTACACCTTC	CASSDGTGSFSDYTF	TRBV13-3	TRBD1	TRBJ1-2	15	16	23	29
18	0.000204508	TGTGCCAGCAGTCGACAGATTGCAAACTCCGACTACACCTTC	CASSRQIANSDYTF	TRBV13-3	TRBD1	TRBJ1-2	11	13	17	19
18	0.000204508	TGTGCCAGCAGTGATCTAGGAGGGGACTCCGACTACACCTTC	CASSDLGGDSDYTF	TRBV13-3	TRBD1	TRBJ1-2	14	20	24	25
17	0.000193147	TGTGCCAGCAGTGGACAGGGTGCAAACTCCGACTACACCTTC	CASSGQGANSDYTF	TRBV13-3	TRBD1	TRBJ1-2	12	13	19	20
17	0.000193147	TGTGCCAGCAGTGAAACAGGGTTAAACTCCGACTACACCTTC	CASSETGLNSDYTF	TRBV13-3	TRBD1	TRBJ1-2	13	15	20	23
17	0.000193147	TGTGCCAGCAGTGATCAGGGGAACTCCGACTACACCTTC	CASSDQGNSDYTF	TRBV13-3	TRBD1	TRBJ1-2	14	15	20	21
17	0.000193147	TGTGCCAGCAGTGACAGGGAAAACTCCGACTACACCTTC	CASSDRENSDYTF	TRBV13-3	TRBD1	TRBJ1-2	13	14	18	20
16	0.000181785	TGTGCCAGCAGTGAAAGGGGACAGGGCTCCGACTACACCTTC	CASSERGQGSDYTF	TRBV13-3	TRBD1	TRBJ1-2	13	17	25	26
15	0.000170424	TGTGCCAGCAGTGGGGGACAGAACTCCGACTACACCTTC	CASSGGQNSDYTF	TRBV13-3	TRBD1	TRBJ1-2	12	14	20	21
14	0.000159062	TGTGCCAGCAGCGACAGTAACTCCGACTACACCTTC	CASSDSNSDYTF	TRBV13-3	TRBD1	TRBJ1-2	10	12	16	18
12	0.000136339	TGTGCCAGCAGTGAGTACAGGGCAAACTCCGACTACACCTTC	CASSEYRANSDYTF	TRBV13-3	TRBD1	TRBJ1-2	13	16	20	21
11	0.000124977	TGTGCCAGCAGTGATTCACAGGGAGGCTCCGACTACACCTTC	CASSDSQGGSDYTF	TRBV13-3	TRBD1	TRBJ1-2	14	17	22	26
9	0.000102254	TGTGCCAGCAGTGATGCAGGGACATTCAACTCCGACTACACCTTC	CASSDAGTFNSDYTF	TRBV13-3	TRBD1	TRBJ1-2	15	18	23	27
9	0.000102254	TGTGCCAGCAGTGTGACAGGGTCAGACTACACCTTC	CASSVTGSDYTF	TRBV13-3	TRBD1	TRBJ1-2	12	14	20	24
8	9.08926e-05	TGTGCCAGCAGTGATGACGGGACAGGGGGCTCCGACTACACCTTC	CASSDDGTGGSDYTF	TRBV13-3	TRBD1	TRBJ1-2	15	17	28	29
8	9.08926e-05	TGTGCCAGCAGTGATCAGGGGACAAACTCCGACTACACCTTC	CASSDQGTNSDYTF	TRBV13-3	TRBD1	TRBJ1-2	14	15	20	22
8	9.08926e-05	TGTGCCAGCAGTGAAGGGGATCCAAACTCCGACTACACCTTC	CASSEGDPNSDYTF	TRBV13-3	TRBD1	TRBJ1-2	13	14	18	22
8	9.08926e-05	TGTGCCAGCAGTAAGACAGGGGGCGACTCCGACTACACCTTC	CASSKTGGDSDYTF	TRBV13-3	TRBD1	TRBJ1-2	11	14	24	25
7	7.9531e-05	TGTGCCAGCAGTTCCGGGACACCAAACTCCGACTACACCTTC	CASSSGTPNSDYTF	TRBV13-3	TRBD1	TRBJ1-2	11	13	20	22
7	7.9531e-05	TGTGCCAGCAGTGATAACAGGGGTTACTCCGACTACACCTTC	CASSDNRGYSDYTF	TRBV13-3	TRBD1	TRBJ1-2	14	16	22	25
7	7.9531e-05	TGTGCCAGCAGTGACCAGGGGGCGCGTTCCGACTACACCTTC	CASSDQGARSDYTF	TRBV13-3	TRBD1	TRBJ1-2	13	15	24	27
7	7.9531e-05	TGTGCCAGCGGGCAGGGAAACTCCGACTACACCTTC	CASGQGNSDYTF	TRBV13-3	TRBD1	TRBJ1-2	8	12	16	17
6	6.81694e-05	TGTGCCAGCAGTGATCTTGGGACAGGGGCCTATGCAAACTCCGACTACACCTTC	CASSDLGTGAYANSDYTF	TRBV13-3	TRBD1	TRBJ1-2	14	18	27	32
6	6.81694e-05	TGTGCCAGCAGTGGGGACAAACCAAACTCCGACTACACCTTC	CASSGDKPNSDYTF	TRBV13-3	TRBD1	TRBJ1-2	12	13	18	22
5	5.68079e-05	TGTGCCAGCAGTGATAGGGCGGCAAGCTCCGACTACACCTTC	CASSDRAASSDYTF	TRBV13-3	TRBD1	TRBJ1-2	14	16	20	21
5	5.68079e-05	TGTGCCAGCAGTAGACAGATTTCAAACTCCGACTACACCTTC	CASSRQISNSDYTF	TRBV13-3	TRBD1	TRBJ1-2	11	13	17	22
1	1.13616e-05	TGTGTCAGCAGTGATGCAGGGACATTCAACTCCGACTACACCTTC	CVSSDAGTFNSDYTF	TRBV13-3	TRBD1	TRBJ1-2	15	18	23	27
1	1.13616e-05	TGTGCCAGCAGTTACGGGACACCAAACTCCGACTACACCTTC	CASSYGTPNSDYTF	TRBV13-3	TRBD1	TRBJ1-2	11	14	20	22
1	1.13616e-05	TGTGCCAACAGTGAAAGGGGACAGGGCTCCGACTACACCTTC	CANSERGQGSDYTF	TRBV13-3	TRBD1	TRBJ1-2	13	17	25	26
1	1.13616e-05	TGTGCCAGTAGCGACAGTAACTCCGACTACACCTTC	CASSDSNSDYTF	TRBV13-3	TRBD1	TRBJ1-2	7	12	16	18
23	0.000261316	TGTGCCAGCAGTCTCCCCCCCGGACGCTCCGACTACACCTTC	CASSLPPGRSDYTF	TRBV13-3	TRBD2	TRBJ1-2	11	14	20	26
17	0.000193147	TGTGCCAGCAGTGATCGGGGGGAAAACTCCGACTACACCTTC	CASSDRGENSDYTF	TRBV13-3	TRBD2	TRBJ1-2	14	16	21	23
11	0.000124977	TGTGCCAGCAGTGAGGGGGGGAACTCCGACTACACCTTC	CASSEGGNSDYTF	TRBV13-3	TRBD2	TRBJ1-2	13	14	20	21
11	0.000124977	TGTGCCAGCAGCCCCCCAACAAACTCCGACTACACCTTC	CASSPPTNSDYTF	TRBV13-3	TRBD2	TRBJ1-2	10	11	17	19
6	6.81694e-05	TGTGCCAGCAGTGGGACGGGGGGGAACTCCGACTACACCTTC	CASSGTGGNSDYTF	TRBV13-3	TRBD2	TRBJ1-2	12	13	23	24
1	1.13616e-05	TGTGCCAGTAGTCTCCCCCCCGGACGCTCCGACTACACCTTC	CASSLPPGRSDYTF	TRBV13-3	TRBD2	TRBJ1-2	11	14	20	26
62	0.000704417	TGTGCCAGCAGTGACAATTCTGGAAATACGCTCTATTTT	CASSDNSGNTLYF	TRBV13-3	.	TRBJ1-3	13	-1	-1	15
35	0.000397655	TGTGCCAGCAGTGCCTCAGACATGCCTTCTGGAAATACGCTCTATTTT	CASSASDMPSGNTLYF	TRBV13-3	.	TRBJ1-3	12	-1	-1	26
33	0.000374932	TGTGCCAGCAGTGATGAGATTTCTGGAAATACGCTCTATTTT	CASSDEISGNTLYF	TRBV13-3	.	TRBJ1-3	15	-1	-1	16
30	0.000340847	TGTGCCAGCAGCCGTTCTGGAAATACGCTCTATTTT	CASSRSGNTLYF	TRBV13-3	.	TRBJ1-3	10	-1	-1	14
15	0.000170424	TGTGCCAGCAGTGATGACATTTCTGGAAATACGCTCTATTTT	CASSDDISGNTLYF	TRBV13-3	.	TRBJ1-3	15	-1	-1	20
10	0.000113616	TGTGCCAGCAGCCGTTCTGGAAATGCGCTCTATTTT	CASSRSGNALYF	TRBV13-3	.	TRBJ1-3	10	-1	-1	14
6	6.81694e-05	TGTGCCAGCAGTGGAACAAATTCTGGAAATACGCTCTATTTT	CASSGTNSGNTLYF	TRBV13-3	.	TRBJ1-3	12	-1	-1	18
5	5.68079e-05	TGTGCCAGCAGTTATACAAATTCTGGAAATACGCTCTATTTT	CASSYTNSGNTLYF	TRBV13-3	.	TRBJ1-3	11	-1	-1	18
5	5.68079e-05	TGTGCCAGCAGTGATGACATTTCTGGAAATACGCTCTGTTTT	CASSDDISGNTLCF	TRBV13-3	.	TRBJ1-3	15	-1	-1	20
5	5.68079e-05	TGTGCCAGCAGTGCAGGCTCTGGAAATACGCTCTATTTT	CASSAGSGNTLYF	TRBV13-3	.	TRBJ1-3	12	-1	-1	18
2	2.27231e-05	TGTGCCAGCAGTGATGCAGGTTCTGGAAATACGCTCTATTTT	CASSDAGSGNTLYF	TRBV13-3	.	TRBJ1-3	15	-1	-1	20
1	1.13616e-05	TGTGCCAGCAGTGCAGGCTCTGGAAATACGCTCTGTTTT	CASSAGSGNTLCF	TRBV13-3	.	TRBJ1-3	12	-1	-1	18
40	0.000454463	TGTGCCAGCAGTGTAGGGGGCGCAGGTGGAAATACGCTCTATTTT	CASSVGGAGGNTLYF	TRBV13-3	TRBD1	TRBJ1-3	12	14	22	26
37	0.000420378	TGTGCCAGCAGTACGACAGCTTCTGGAAATACGCTCTATTTT	CASSTTASGNTLYF	TRBV13-3	TRBD1	TRBJ1-3	11	14	18	20
36	0.000409017	TGTGCCAGCAGCGGGGACAATTCTGGAAATACGCTCTATTTT	CASSGDNSGNTLYF	TRBV13-3	TRBD1	TRBJ1-3	10	13	17	18
28	0.000318124	TGTGCCAGCAGTGATTCCCGGGACAGTTCTGGAAATACGCTCTATTTT	CASSDSRDSSGNTLYF	TRBV13-3	TRBD1	TRBJ1-3	14	15	25	26
27	0.000306762	TGTGCCAGCAGTGATCCAGGGGCTGGAAATACGCTCTATTTT	CASSDPGAGNTLYF	TRBV13-3	TRBD1	TRBJ1-3	14	16	21	22
26	0.000295401	TGTGCCAGCAGTCAGGGGGATCCTGGAAATACGCTCTATTTT	CASSQGDPGNTLYF	TRBV13-3	TRBD1	TRBJ1-3	11	12	18	22
20	0.000227231	TGTGCCAGCAGTCACAGGGATTCTGGAAATACGCTCTATTTT	CASSHRDSGNTLYF	TRBV13-3	TRBD1	TRBJ1-3	11	13	18	19
18	0.000204508	TGTGCCAGCAGTGATCACAGGGATTCTGGAAATACGCTCTATTTT	CASSDHRDSGNTLYF	TRBV13-3	TRBD1	TRBJ1-3	14	16	21	22
17	0.000193147	TGTGCCAGCAGTGATGCAGGGGGTTCTGGAAATACGCTCTATTTT	CASSDAGGSGNTLYF	TRBV13-3	TRBD1	TRBJ1-3	15	16	22	23
16	0.000181785	TGTGCCAGCAGAGACAGATTTTCTGGAAATACGCTCTATTTT	CASRDRFSGNTLYF	TRBV13-3	TRBD1	TRBJ1-3	10	12	16	20
15	0.000170424	TGTGCCAGCAGTCCCGGGACAGGGGATTCTGGAAATACGCTCTATTTT	CASSPGTGDSGNTLYF	TRBV13-3	TRBD1	TRBJ1-3	11	12	24	25
14	0.000159062	TGTGCCAGCAGTGATGAGGGGTTTTCTGGAAATACGCTCTATTTT	CASSDEGFSGNTLYF	TRBV13-3	TRBD1	TRBJ1-3	15	16	20	23
14	0.000159062	TGTGCCAGCAGCCCAGGGGGTTCTGGAAATACGCTCTATTTT	CASSPGGSGNTLYF	TRBV13-3	TRBD1	TRBJ1-3	10	13	19	20
11	0.000124977	TGTGCCAGCAGTGATGGGACAGGGGGCGCTGGAAATACGCTCTATTTT	CASSDGTGGAGNTLYF	TRBV13-3	TRBD1	TRBJ1-3	15	16	27	28
9	0.000102254	TGTGCCAGCAGTGACAGGGGGTCATCTGGAAATACGCTCTATTTT	CASSDRGSSGNTLYF	TRBV13-3	TRBD1	TRBJ1-3	13	14	20	24
6	6.81694e-05	TGTGCCAGCAGTGATGGGGCAGGGGGCGCTTCTGGAAATACGCTCTATTTT	CASSDGAGGASGNTLYF	TRBV13-3	TRBD1	TRBJ1-3	15	19	28	29
4	4.54463e-05	TGTGCCAGCAGTCCCGGGACAGGGGATTCTGGAAATACGCTCTGTTTT	CASSPGTGDSGNTLCF	TRBV13-3	TRBD1	TRBJ1-3	11	12	24	25
4	4.54463e-05	TGTGCCAGCAGTACGACAGCTTCTGGAAATACGCCCTATTTT	CASSTTASGNTPYF	TRBV13-3	TRBD1	TRBJ1-3	11	14	18	20
2	2.27231e-05	TGTGCCAGCAGTGATGAGGAGGGGGCTGGAAATACGCTCTATTTT	CASSDEEGAGNTLYF	TRBV13-3	TRBD1	TRBJ1-3	15	19	24	25
27	0.000306762	TGTGCCAGCAGTGATTGGGGGTGGGGAAATACGCTCTATTTT	CASSDWGWGNTLYF	TRBV13-3	TRBD2	TRBJ1-3	14	15	20	24
16	0.000181785	TGTGCCAGCAGTGAGGGGGGGTTGGGAAATACGCTCTATTTT	CASSEGGLGNTLYF	TRBV13-3	TRBD2	TRBJ1-3	13	14	20	24
8	9.08926e-05	TGTGCCAGCAGTGATAGCCCAGATACGCTCTATTTT	CASSDSPDTLYF	TRBV13-3	TRBD2	TRBJ1-3	14	17	21	22
1	1.13616e-05	TGTGCCAGCAGTGATAGCCCAGATACACTCTATTTT	CASSDSPDTLYF	TRBV13-3	TRBD2	TRBJ1-3	14	17	21	22
24	0.000272678	TGTGCCAGCAGTGAAAACAATTCCAACGAAAGATTATTTTTC	CASSENNSNERLFF	TRBV13-3	.	TRBJ1-4	13	-1	-1	20
22	0.000249955	TGTGCCAGCAATGAGAATTCCAACGAAAGATTATTTTTC	CASNENSNERLFF	TRBV13-3	.	TRBJ1-4	13	-1	-1	17
16	0.000181785	TGTGCCAGCAGTGGGACAATTTCCAACGAAAGATTATTTTTC	CASSGTISNERLFF	TRBV13-3	.	TRBJ1-4	12	-1	-1	17
53	0.000602163	TGTGCCAGCAGCGGGACCCTTTCCAACGAAAGATTATTTTTC	CASSGTLSNERLFF	TRBV13-3	TRBD1	TRBJ1-4	10	11	16	19
27	0.000306762	TGTGCCAGCAGTGACGGGGGCCCCAACGAAAGATTATTTTTC	CASSDGGPNERLFF	TRBV13-3	TRBD1	TRBJ1-4	13	15	20	22
26	0.000295401	TGTGCCAGCAGTGGGGACAGGGGGCCCGAAAGATTATTTTTC	CASSGDRGPERLFF	TRBV13-3	TRBD1	TRBJ1-4	12	13	24	26
20	0.000227231	TGTGCCAGCAGTGGACAGGGGGCCAACGAAAGATTATTTTTC	CASSGQGANERLFF	TRBV13-3	TRBD1	TRBJ1-4	12	13	21	22
17	0.000193147	TGTGCCAGCAGTGGTCCGGGACAGCTCAACGAAAGATTATTTTTC	CASSGPGQLNERLFF	TRBV13-3	TRBD1	TRBJ1-4	12	15	23	26
17	0.000193147	TGTGCCAGCAGGGGACAGGGTGCCAACGAAAGATTATTTTTC	CASRGQGANERLFF	TRBV13-3	TRBD1	TRBJ1-4	10	11	19	22
13	0.0001477	TGTGCCAGCACTCCGGGACAGGGGGCGTCCGAAAGATTATTTTTC	CASTPGQGASERLFF	TRBV13-3	TRBD1	TRBJ1-4	9	12	26	29
11	0.000124977	TGTGCCAGCAGTGAACCGGGACAGGGGACCGAAAGATTATTTTTC	CASSEPGQGTERLFF	TRBV13-3	TRBD1	TRBJ1-4	13	15	26	29
10	0.000113616	TGTGCCAGCAGTGAAGGGACAGGGAGGGACGAAAGATTATTTTTC	CASSEGTGRDERLFF	TRBV13-3	TRBD1	TRBJ1-4	13	15	23	28
9	0.000102254	TGTGCCAGCAGTGAGACAGGGGAAACCAACGAAAGATTATTTTTC	CASSETGETNERLFF	TRBV13-3	TRBD1	TRBJ1-4	13	14	21	25
9	0.000102254	TGTGCCAGCAGGGACAGTTCCAACGAAAGATTATTTTTC	CASRDSSNERLFF	TRBV13-3	TRBD1	TRBJ1-4	10	11	16	17
5	5.68079e-05	TGTGCCAGCAGTGGGGGACACACCAACGAAAGATTATTTTTC	CASSGGHTNERLFF	TRBV13-3	TRBD1	TRBJ1-4	12	14	19	22
1	1.13616e-05	TGTGCCAGCAGGGGACAGGATGCCAACGAAAGATTATTTTTC	CASRGQDANERLFF	TRBV13-3	TRBD1	TRBJ1-4	10	11	18	22
1	1.13616e-05	TGTGCCAGCAGGGGACAAGGTGCCAACGAAAGATTATTTTTC	CASRGQGANERLFF	TRBV13-3	TRBD1	TRBJ1-4	10	11	16	22
31	0.000352209	TGTGCCAGCAGTGAAATGGCTCAGGCTCCGCTTTTT	CASSEMAQAPLF	TRBV13-3	.	TRBJ1-5	13	-1	-1	21
19	0.00021587	TGTGCCAGCAGTGAAAGGTTCAACCAGGCTCCGCTTTTT	CASSERFNQAPLF	TRBV13-3	.	TRBJ1-5	13	-1	-1	20
18	0.000204508	TGTGCCAGCAGTGCGACATACCAGGCTCCGCTTTTT	CASSATYQAPLF	TRBV13-3	.	TRBJ1-5	12	-1	-1	19
1	1.13616e-05	TGTGCCAGCAGTGCTAGATATAACAACCAGGCTCCGCTTTTT	CASSARYNNQAPLF	TRBV13-3	.	TRBJ1-5	12	-1	-1	18
1	1.13616e-05	TGTGCCAGCAGTGAAAGGTTCAACCAGGCTCTGCTTTTT	CASSERFNQALLF	TRBV13-3	.	TRBJ1-5	13	-1	-1	20
1	1.13616e-05	TGTGCCAGGAGTGCGACATACCAGGCTCCGCTTTTT	CARSATYQAPLF	TRBV13-3	.	TRBJ1-5	12	-1	-1	19
21	0.000238593	TGTGCCAGCAGTCCGACAGGTCCCCAGGCTCCGCTTTTT	CASSPTGPQAPLF	TRBV13-3	TRBD1	TRBJ1-5	11	14	19	23
20	0.000227231	TGTGCCAGCAGTGTTCCGGGACAGAACAACCAGGCTCCGCTTTTT	CASSVPGQNNQAPLF	TRBV13-3	TRBD1	TRBJ1-5	12	15	23	24
20	0.000227231	TGTGCCAGCGGGACAGGGGAACAGGCTCCGCTTTTT	CASGTGEQAPLF	TRBV13-3	TRBD1	TRBJ1-5	8	9	18	21
16	0.000181785	TGTGCCAGCAGTATCACAGGGGATAACAACCAGGCTCCGCTTTTT	CASSITGDNNQAPLF	TRBV13-3	TRBD1	TRBJ1-5	11	15	21	22
10	0.000113616	TGTGCCAGCACCCTGACAGGGGACAACCAGGCTCCGCTTTTT	CASTLTGDNQAPLF	TRBV13-3	TRBD1	TRBJ1-5	9	14	21	22
9	0.000102254	TGTGCCAGCAGTGATTACAGGGGAGGTAACCAGGCTCCGCTTTTT	CASSDYRGGNQAPLF	TRBV13-3	TRBD1	TRBJ1-5	14	16	22	27
9	0.000102254	TGTGCCAGCAGTGGGACAAATAACAACCAGGCTCCGCTTTTT	CASSGTNNNQAPLF	TRBV13-3	TRBD1	TRBJ1-5	12	13	17	19
7	7.9531e-05	TGTGCCAGCAGTGAGGGGGAGGGCAACCAGGCTCCGCTTTTT	CASSEGEGNQAPLF	TRBV13-3	TRBD1	TRBJ1-5	13	14	18	23
6	6.81694e-05	TGTGCCAGCAGTGATGAGGGCAGGGGTGGCCAGGCTCCGCTTTTT	CASSDEGRGGQAPLF	TRBV13-3	TRBD1	TRBJ1-5	15	20	25	29
6	6.81694e-05	TGTGCCAGCAGTGAAGGGGACACCAACCAGGCTCCGCTTTTT	CASSEGDTNQAPLF	TRBV13-3	TRBD1	TRBJ1-5	13	16	21	23
5	5.68079e-05	TGTGCCAGCAGTGAAGGCAGGGACAACCAGGCTCCGCTTTTT	CASSEGRDNQAPLF	TRBV13-3	TRBD1	TRBJ1-5	13	17	21	22
5	5.68079e-05	TGTGCCAGCAGTGGGACAGTCAACCAGGCTCCGCTTTTT	CASSGTVNQAPLF	TRBV13-3	TRBD1	TRBJ1-5	12	13	18	20
4	4.54463e-05	TGTGCCAGCAGTCAACAGGGGGATAACAACCAGGCTCCGCTTTTT	CASSQQGDNNQAPLF	TRBV13-3	TRBD1	TRBJ1-5	11	14	21	22
4	4.54463e-05	TGTGCCAGCACCGGACAGAATAACAACCAGGCTCCGCTTTTT	CASTGQNNNQAPLF	TRBV13-3	TRBD1	TRBJ1-5	9	12	17	19
4	4.54463e-05	TGTGCCAGCAGTGATACGGGACAGGGACAGGCTCCGCTTTTT	CASSDTGQGQAPLF	TRBV13-3	TRBD1	TRBJ1-5	14	16	25	27
4	4.54463e-05	TGTGCCAGCAGAGGGGACAGCCAGGCTCCGCTTTTT	CASRGDSQAPLF	TRBV13-3	TRBD1	TRBJ1-5	10	11	15	16
2	2.27231e-05	TGTGCCAGCACCCCTACAGGGGTGGGCCAGGCTCCGCTTTTT	CASTPTGVGQAPLF	TRBV13-3	TRBD1	TRBJ1-5	9	15	21	26
1	1.13616e-05	TGTGCCAGCAGTCCCACAGGTCCCCAGGCTCCGCTTTTT	CASSPTGPQAPLF	TRBV13-3	TRBD1	TRBJ1-5	11	15	19	23
7	7.9531e-05	TGTGCCAGCAGTGATTGGGGGGAGGCCCAGGCTCCGCTTTTT	CASSDWGEAQAPLF	TRBV13-3	TRBD2	TRBJ1-5	14	15	21	26
19	0.00021587	TGTGCCAGCAGTGATAATTATAATTCGCCCCTCTACTTT	CASSDNYNSPLYF	TRBV13-3	.	TRBJ1-6	14	-1	-1	18
17	0.000193147	TGTGCCAGCAGCCCCTATAATTCGCCCCTCTACTTT	CASSPYNSPLYF	TRBV13-3	.	TRBJ1-6	10	-1	-1	13
16	0.000181785	TGTGCCAGCAGTGATATGGGATATAATTCGCCCCTCTACTTT	CASSDMGYNSPLYF	TRBV13-3	.	TRBJ1-6	14	-1	-1	21
11	0.000124977	TGTGCCAGCAGTGATTTGGGATATAATTCGCCCCTCTACTTT	CASSDLGYNSPLYF	TRBV13-3	.	TRBJ1-6	14	-1	-1	21
9	0.000102254	TGTGCCAGCAGTGACAGGTATAATTCGCCCCTCTACTTT	CASSDRYNSPLYF	TRBV13-3	.	TRBJ1-6	13	-1	-1	18
5	5.68079e-05	TGTGCCAGCAGTGATGCACATAATTCGCCCCTCTACTTT	CASSDAHNSPLYF	TRBV13-3	.	TRBJ1-6	15	-1	-1	19
4	4.54463e-05	TGTGCCAGCAGTGATAGGCAGTATAATTCGCCCCTCTACTTT	CASSDRQYNSPLYF	TRBV13-3	.	TRBJ1-6	14	-1	-1	21
3	3.40847e-05	TGTGCCAGCAGTGACTGGCAAAATTCGCCCCTCTACTTT	CASSDWQNSPLYF	TRBV13-3	.	TRBJ1-6	13	-1	-1	21
407	0.00462416	TGTGCCAGCAGTGATGGGACAGGGGGATATAATTCGCCCCTCTACTTT	CASSDGTGGYNSPLYF	TRBV13-3	TRBD1	TRBJ1-6	15	16	25	27
280	0.00318124	TGTGCCAGCAGTGAGGGGACAGGGGGATATAATTCGCCCCTCTACTTT	CASSEGTGGYNSPLYF	TRBV13-3	TRBD1	TRBJ1-6	13	15	25	27
185	0.00210189	TGTGCCAGCAGTGAAGGGACAGGGGGATATAATTCGCCCCTCTACTTT	CASSEGTGGYNSPLYF	TRBV13-3	TRBD1	TRBJ1-6	13	15	25	27
134	0.00152245	TGTGCCAGCAGTGGGGGGACAGGGGGATATAATTCGCCCCTCTACTTT	CASSGGTGGYNSPLYF	TRBV13-3	TRBD1	TRBJ1-6	12	15	25	27
125	0.0014202	TGTGCCAGCAGTGGGACAGGGGGATATAATTCGCCCCTCTACTTT	CASSGTGGYNSPLYF	TRBV13-3	TRBD1	TRBJ1-6	12	13	22	24
110	0.00124977	TGTGCCAGCAGTACCGGGACAGGGGGATATAATTCGCCCCTCTACTTT	CASSTGTGGYNSPLYF	TRBV13-3	TRBD1	TRBJ1-6	11	13	25	27
100	0.00113616	TGTGCCAGCACAGGGGGATATAATTCGCCCCTCTACTTT	CASTGGYNSPLYF	TRBV13-3	TRBD1	TRBJ1-6	9	10	16	18
99	0.0011248	TGTGCCAGCAGTGACGGGACAGGGGGATATAATTCGCCCCTCTACTTT	CASSDGTGGYNSPLYF	TRBV13-3	TRBD1	TRBJ1-6	13	14	25	27
99	0.0011248	TGTGCCAGCAGCCCCGGGACAGGGGGATATAATTCGCCCCTCTACTTT	CASSPGTGGYNSPLYF	TRBV13-3	TRBD1	TRBJ1-6	10	12	25	27
92	0.00104526	TGTGCCAGCAGTCCCGGGACAGGGGGATATAATTCGCCCCTCTACTTT	CASSPGTGGYNSPLYF	TRBV13-3	TRBD1	TRBJ1-6	11	12	25	27
79	0.000897564	TGTGCCAGCAGTGATGCCACAGGGGGATATAATTCGCCCCTCTACTTT	CASSDATGGYNSPLYF	TRBV13-3	TRBD1	TRBJ1-6	15	18	25	27
65	0.000738502	TGTGCCAGCAGTGAGTCGACAGGGGGATATAATTCGCCCCTCTACTTT	CASSESTGGYNSPLYF	TRBV13-3	TRBD1	TRBJ1-6	13	17	25	27
57	0.00064761	TGTGCCAGCAGTGCCCCGACAGGGGGATATAATTCGCCCCTCTACTTT	CASSAPTGGYNSPLYF	TRBV13-3	TRBD1	TRBJ1-6	12	17	25	27
56	0.000636248	TGTGCCAGCAGTGGGGCAGGGGGATATAATTCGCCCCTCTACTTT	CASSGAGGYNSPLYF	TRBV13-3	TRBD1	TRBJ1-6	12	16	22	24
53	0.000602163	TGTGCCAGCAGCGTGACAGGGGGATATAATTCGCCCCTCTACTTT	CASSVTGGYNSPLYF	TRBV13-3	TRBD1	TRBJ1-6	10	14	22	24
52	0.000590802	TGTGCCAGCACCTCCGGGACAGGGGGATATAATTCGCCCCTCTACTTT	CASTSGTGGYNSPLYF	TRBV13-3	TRBD1	TRBJ1-6	9	13	25	27
46	0.000522632	TGTGCCAGCAGTGGAGGGACAGGGGGATATAATTCGCCCCTCTACTTT	CASSGGTGGYNSPLYF	TRBV13-3	TRBD1	TRBJ1-6	12	15	25	27
44	0.000499909	TGTGCCAGCAGTGCCGGGACAGGGGGATATAATTCGCCCCTCTACTTT	CASSAGTGGYNSPLYF	TRBV13-3	TRBD1	TRBJ1-6	12	13	25	27
44	0.000499909	TGTGCCAGCAGTGATGCGACAGGGGGATATAATTCGCCCCTCTACTTT	CASSDATGGYNSPLYF	TRBV13-3	TRBD1	TRBJ1-6	15	17	25	27
43	0.000488548	TGTGCCAGCAGTGATGTGGGGACAGGGGGATATAATTCGCCCCTCTACTTT	CASSDVGTGGYNSPLYF	TRBV13-3	TRBD1	TRBJ1-6	15	18	28	30
40	0.000454463	TGTGCCAGCAGCCTCGGGACAGGGGGATATAATTCGCCCCTCTACTTT	CASSLGTGGYNSPLYF	TRBV13-3	TRBD1	TRBJ1-6	10	14	25	27
40	0.000454463	TGTGCCAGCAGCGGGACAGGGGGATATAATTCGCCCCTCTACTTT	CASSGTGGYNSPLYF	TRBV13-3	TRBD1	TRBJ1-6	10	11	22	24
38	0.00043174	TGTGCCAGCAGTGAAGAAACAGGGGGATATAATTCGCCCCTCTACTTT	CASSEETGGYNSPLYF	TRBV13-3	TRBD1	TRBJ1-6	13	18	25	27
37	0.000420378	TGTGCCAGCAGTGATGTGGCAGGGGGATATAATTCGCCCCTCTACTTT	CASSDVAGGYNSPLYF	TRBV13-3	TRBD1	TRBJ1-6	15	19	25	27
37	0.000420378	TGTGCCAGCAGTGATGCAGGAGGGGGATATAATTCGCCCCTCTACTTT	CASSDAGGGYNSPLYF	TRBV13-3	TRBD1	TRBJ1-6	15	20	25	27
37	0.000420378	TGTGCCAGCAGTGAGGCAGGGGGATATAATTCGCCCCTCTACTTT	CASSEAGGYNSPLYF	TRBV13-3	TRBD1	TRBJ1-6	13	16	22	24
36	0.000409017	TGTGCCAGCAACCGGGACAGCTATAATTCGCCCCTCTACTTT	CASNRDSYNSPLYF	TRBV13-3	TRBD1	TRBJ1-6	9	11	19	20
35	0.000397655	TGTGCCAGCAGTGGTGGGACAGGGGGATATAATTCGCCCCTCTACTTT	CASSGGTGGYNSPLYF	TRBV13-3	TRBD1	TRBJ1-6	12	15	25	27
35	0.000397655	TGTGCCAGCAGTGAGCTCGTCGGGGGATATAATTCGCCCCTCTACTTT	CASSELVGGYNSPLYF	TRBV13-3	TRBD1	TRBJ1-6	13	21	25	27
34	0.000386293	TGTGCCAGCAGTGATGAAGGGACAGGGGGATATAATTCGCCCCTCTACTTT	CASSDEGTGGYNSPLYF	TRBV13-3	TRBD1	TRBJ1-6	15	18	28	30
34	0.000386293	TGTGCCAGCAGTGACCCGACAGGGGGATATAATTCGCCCCTCTACTTT	CASSDPTGGYNSPLYF	TRBV13-3	TRBD1	TRBJ1-6	13	17	25	27
34	0.000386293	TGTGCCAGCAGCGCCGGGACAGGGGGATATAATTCGCCCCTCTACTTT	CASSAGTGGYNSPLYF	TRBV13-3	TRBD1	TRBJ1-6	10	13	25	27
33	0.000374932	TGTGCCAGCAGTTCAGGGGGATATAATTCGCCCCTCTACTTT	CASSSGGYNSPLYF	TRBV13-3	TRBD1	TRBJ1-6	11	13	19	21
32	0.00036357	TGTGCCAGCAGTGAGGTGACAGGGGGATATAATTCGCCCCTCTACTTT	CASSEVTGGYNSPLYF	TRBV13-3	TRBD1	TRBJ1-6	13	17	25	27
32	0.00036357	TGTGCCACAGGGGGATATAATTCGCCCCTCTACTTT	CATGGYNSPLYF	TRBV13-3	TRBD1	TRBJ1-6	6	7	13	15
31	0.000352209	TGTGCCAGCAGTGATCGGTCAGGGGGATATAATTCGCCCCTCTACTTT	CASSDRSGGYNSPLYF	TRBV13-3	TRBD1	TRBJ1-6	14	19	25	27
30	0.000340847	TGTGCCAGCAGTGATGCCGGGACAGGGGGATATAATTCGCCCCTCTACTTT	CASSDAGTGGYNSPLYF	TRBV13-3	TRBD1	TRBJ1-6	15	16	28	30
30	0.000340847	TGTGCCAGCAGTTCCGGGACAGGGGGATATAATTCGCCCCTCTACTTT	CASSSGTGGYNSPLYF	TRBV13-3	TRBD1	TRBJ1-6	11	13	25	27
30	0.000340847	TGTGCCAGCAGTGATCTGGCAGGGGGATATAATTCGCCCCTCTACTTT	CASSDLAGGYNSPLYF	TRBV13-3	TRBD1	TRBJ1-6	14	19	25	27
27	0.000306762	TGTGCCAGCAGTGAGGGGACAGGAGGAAATTCGCCCCTCTACTTT	CASSEGTGGNSPLYF	TRBV13-3	TRBD1	TRBJ1-6	13	15	22	27
26	0.000295401	TGTGCCAGCAGTCTTGGGACAGGGGGATATAATTCGCCCCTCTACTTT	CASSLGTGGYNSPLYF	TRBV13-3	TRBD1	TRBJ1-6	11	15	25	27
26	0.000295401	TGTGCCAGCACTACAGGGGGATATAATTCGCCCCTCTACTTT	CASTTGGYNSPLYF	TRBV13-3	TRBD1	TRBJ1-6	9	12	19	21
25	0.000284039	TGTGCCAGCAGTCCAGGGGGATATAATTCGCCCCTCTACTTT	CASSPGGYNSPLYF	TRBV13-3	TRBD1	TRBJ1-6	11	13	19	21
25	0.000284039	TGTGCCAGCACCGGGGGATATAATTCGCCCCTCTACTTT	CASTGGYNSPLYF	TRBV13-3	TRBD1	TRBJ1-6	9	10	14	18
24	0.000272678	TGTGCCAGCAGCACCGGGACAGGGGGATATAATTCGCCCCTCTACTTT	CASSTGTGGYNSPLYF	TRBV13-3	TRBD1	TRBJ1-6	10	13	25	27
24	0.000272678	TGTGCCAGCAGTAGGGGATATAATTCGCCCCTCTACTTT	CASSRGYNSPLYF	TRBV13-3	TRBD1	TRBJ1-6	11	12	16	18
23	0.000261316	TGTGCCAGCAGTGATGTAGGGACAGGGGGATATAATTCGCCCCTCTACTTT	CASSDVGTGGYNSPLYF	TRBV13-3	TRBD1	TRBJ1-6	15	18	28	30
23	0.000261316	TGTGCCAGCAGTGGTTCTACAGGGGGATATAATTCGCCCCTCTACTTT	CASSGSTGGYNSPLYF	TRBV13-3	TRBD1	TRBJ1-6	12	18	25	27
23	0.000261316	TGTGCCAGCAGTGATGCACGGACATTCTATAATTCGCCCCTCTACTTT	CASSDARTFYNSPLYF	TRBV13-3	TRBD1	TRBJ1-6	15	19	23	26
23	0.000261316	TGTGCCAGCAGTATCACAGGGGGATATAATTCGCCCCTCTACTTT	CASSITGGYNSPLYF	TRBV13-3	TRBD1	TRBJ1-6	11	15	22	24
22	0.000249955	TGTGCCAGCAGTGATGAGGGGACAGGGGGATATAATTCGCCCCTCTACTTT	CASSDEGTGGYNSPLYF	TRBV13-3	TRBD1	TRBJ1-6	15	18	28	30
22	0.000249955	TGTGCCAGCAGTGGCCCGACAGGGGGATATAATTCGCCCCTCTACTTT	CASSGPTGGYNSPLYF	TRBV13-3	TRBD1	TRBJ1-6	12	17	25	27
22	0.000249955	TGTGCCAGCAGTGATGAGACAGGGGGATATAATTCGCCCCTCTACTTT	CASSDETGGYNSPLYF	TRBV13-3	TRBD1	TRBJ1-6	15	17	25	27
22	0.000249955	TGTGCCAGCAGTGATATCCCAGGGGGATATAATTCGCCCCTCTACTTT	CASSDIPGGYNSPLYF	TRBV13-3	TRBD1	TRBJ1-6	14	19	25	27
22	0.000249955	TGTGCCAGCAGTGAGAGGACAGGGGGATATAATTCGCCCCTCTACTTT	CASSERTGGYNSPLYF	TRBV13-3	TRBD1	TRBJ1-6	13	16	25	27
22	0.000249955	TGTGCCAGCAGTGATCCAGGGGGATATAATTCGCCCCTCTACTTT	CASSDPGGYNSPLYF	TRBV13-3	TRBD1	TRBJ1-6	14	16	22	24
21	0.000238593	TGTGCCAGCAGGGCGACCGGGACAGGGGGATATAATTCGCCCCTCTACTTT	CASRATGTGGYNSPLYF	TRBV13-3	TRBD1	TRBJ1-6	10	16	28	30
21	0.000238593	TGTGCCAGCAGTGATGTTGGAGGGGGATATAATTCGCCCCTCTACTTT	CASSDVGGGYNSPLYF	TRBV13-3	TRBD1	TRBJ1-6	15	20	25	27
21	0.000238593	TGTGCCATAGGAGGGGGATATAATTCGCCCCTCTACTTT	CAIGGGYNSPLYF	TRBV13-3	TRBD1	TRBJ1-6	6	11	16	18
21	0.000238593	TGTGCCAGCAGCGGGGGATATAATTCGCCCCTCTACTTT	CASSGGYNSPLYF	TRBV13-3	TRBD1	TRBJ1-6	10	12	16	18
20	0.000227231	TGTGCCAGCAGTGATTTCACAGGGGGATATAATTCGCCCCTCTACTTT	CASSDFTGGYNSPLYF	TRBV13-3	TRBD1	TRBJ1-6	14	18	25	27
20	0.000227231	TGTGCCAGCAGGACAGGGGGATATAATTCGCCCCTCTACTTT	CASRTGGYNSPLYF	TRBV13-3	TRBD1	TRBJ1-6	10	11	19	21
20	0.000227231	TGTGCCAGCAGTGGGGGGTATAATTCGCCCCTCTACTTT	CASSGGYNSPLYF	TRBV13-3	TRBD1	TRBJ1-6	12	13	17	18
19	0.00021587	TGTGCCAGCACTGCCGGGACAGGGGGATATAATTCGCCCCTCTACTTT	CASTAGTGGYNSPLYF	TRBV13-3	TRBD1	TRBJ1-6	9	13	25	27
19	0.00021587	TGTGCCAGCAGTCCCCGGACAGGGGGATATAATTCGCCCCTCTACTTT	CASSPRTGGYNSPLYF	TRBV13-3	TRBD1	TRBJ1-6	11	12	25	27
19	0.00021587	TGTGCCAGCAGTGATGAGGCAGGGGGATATAATTCGCCCCTCTACTTT	CASSDEAGGYNSPLYF	TRBV13-3	TRBD1	TRBJ1-6	15	19	25	27
18	0.000204508	TGTGCCAGCAGTGATCAGTCAGGGGGATATAATTCGCCCCTCTACTTT	CASSDQSGGYNSPLYF	TRBV13-3	TRBD1	TRBJ1-6	14	19	25	27
18	0.000204508	TGTGCCAGCAGTGATGCTTCAGGGGGATATAATTCGCCCCTCTACTTT	CASSDASGGYNSPLYF	TRBV13-3	TRBD1	TRBJ1-6	15	19	25	27
18	0.000204508	TGTGCCAGCAGTACAGGGGGATATAATTCGCCCCTCTACTTT	CASSTGGYNSPLYF	TRBV13-3	TRBD1	TRBJ1-6	11	12	19	21
18	0.000204508	TGTGCCAGCAGAGGGGGATATAATTCGCCCCTCTACTTT	CASRGGYNSPLYF	TRBV13-3	TRBD1	TRBJ1-6	10	11	16	18
17	0.000193147	TGTGCCAGCAGTAGGGAGACAGGGGGATATAATTCGCCCCTCTACTTT	CASSRETGGYNSPLYF	TRBV13-3	TRBD1	TRBJ1-6	11	17	25	27
17	0.000193147	TGTGCCAGCAGTCTAGGGGGATATAATTCGCCCCTCTACTTT	CASSLGGYNSPLYF	TRBV13-3	TRBD1	TRBJ1-6	11	14	19	21
16	0.000181785	TGTGCCAGCAGTGATGCGAGGACAGGGGGATATAATTCGCCCCTCTACTTT	CASSDARTGGYNSPLYF	TRBV13-3	TRBD1	TRBJ1-6	15	19	28	30
16	0.000181785	TGTGCCAGCAGTGTCGGGACAGGGGGATATAATTCGCCCCTCTACTTT	CASSVGTGGYNSPLYF	TRBV13-3	TRBD1	TRBJ1-6	12	14	25	27
16	0.000181785	TGTGCCAGCAGTGATAGGTCAGGGGGATATAATTCGCCCCTCTACTTT	CASSDRSGGYNSPLYF	TRBV13-3	TRBD1	TRBJ1-6	14	19	25	27
16	0.000181785	TGTGCCAGCAGCCGCGGGACAGGGGGATATAATTCGCCCCTCTACTTT	CASSRGTGGYNSPLYF	TRBV13-3	TRBD1	TRBJ1-6	10	14	25	27
16	0.000181785	TGTGCCACCCGGACAGGGGGATATAATTCGCCCCTCTACTTT	CATRTGGYNSPLYF	TRBV13-3	TRBD1	TRBJ1-6	6	10	19	21
15	0.000170424	TGTGCCAGCACGCAGGGATATAATTCGCCCCTCTACTTT	CASTQGYNSPLYF	TRBV13-3	TRBD1	TRBJ1-6	9	12	16	18
14	0.000159062	TGTGCCAGCAGTCCCGGAACAGGGGGATATAATTCGCCCCTCTACTTT	CASSPGTGGYNSPLYF	TRBV13-3	TRBD1	TRBJ1-6	11	12	25	27
14	0.000159062	TGTGCCAGCAGTGATGATTCAGGGGGATATAATTCGCCCCTCTACTTT	CASSDDSGGYNSPLYF	TRBV13-3	TRBD1	TRBJ1-6	15	19	25	27
14	0.000159062	TGTGCCAGCAGTGATAGTACAGGGGGATATAATTCGCCCCTCTACTTT	CASSDSTGGYNSPLYF	TRBV13-3	TRBD1	TRBJ1-6	14	18	25	27
14	0.000159062	TGTGCCAGCAGTGAACCAGGGGGATATAATTCGCCCCTCTACTTT	CASSEPGGYNSPLYF	TRBV13-3	TRBD1	TRBJ1-6	13	16	22	24
14	0.000159062	TGTGCCGTGGGGACAGGGGGATATAATTCGCCCCTCTACTTT	CAVGTGGYNSPLYF	TRBV13-3	TRBD1	TRBJ1-6	5	9	19	21
14	0.000159062	TGTGCCAGCAGTGCAGGGGGATATAATTCGCCCCTCTACTTT	CASSAGGYNSPLYF	TRBV13-3	TRBD1	TRBJ1-6	12	13	19	21
14	0.000159062	TGTGCCAGCAGCGCCCGGGGATATAATTCGCCCCTCTACTTT	CASSARGYNSPLYF	TRBV13-3	TRBD1	TRBJ1-6	10	13	18	21
14	0.000159062	TGTGCCAGTACAGGGGGATATAATTCGCCCCTCTACTTT	CASTGGYNSPLYF	TRBV13-3	TRBD1	TRBJ1-6	7	9	16	18
13	0.0001477	TGTGCCAGCAGTGGGCCGACAGGGGGATATAATTCGCCCCTCTACTTT	CASSGPTGGYNSPLYF	TRBV13-3	TRBD1	TRBJ1-6	12	17	25	27
13	0.0001477	TGTGCCAGCAGTGATGCAACAGGGGGATATAATTCGCCCCTCTACTTT	CASSDATGGYNSPLYF	TRBV13-3	TRBD1	TRBJ1-6	15	18	25	27
13	0.0001477	TGTGCCAGCAGTGAACGGACAGGGGGATATAATTCGCCCCTCTACTTT	CASSERTGGYNSPLYF	TRBV13-3	TRBD1	TRBJ1-6	13	16	25	27
13	0.0001477	TGTGCCAGCAGTGATACAGGGGGATATAATTCGCCCCTCTACTTT	CASSDTGGYNSPLYF	TRBV13-3	TRBD1	TRBJ1-6	14	15	22	24
13	0.0001477	TGTGCCAGCAGTGTGGACAGCTATAATTCGCCCCTCTACTTT	CASSVDSYNSPLYF	TRBV13-3	TRBD1	TRBJ1-6	12	14	19	20
12	0.000136339	TGTGCCAGCAGTGATCTAGGGGGATATAATTCGCCCCTCTACTTT	CASSDLGGYNSPLYF	TRBV13-3	TRBD1	TRBJ1-6	14	17	22	24
12	0.000136339	TGTGCCAGCTCCCCAAGGGACGATTCGCCCCTCTACTTT	CASSPRDDSPLYF	TRBV13-3	TRBD1	TRBJ1-6	8	16	20	22
11	0.000124977	TGTGCCAGCAGTGATGCAGGAACAGGGGGATATAATTCGCCCCTCTACTTT	CASSDAGTGGYNSPLYF	TRBV13-3	TRBD1	TRBJ1-6	15	21	28	30
11	0.000124977	TGTGCCAGCAGTGATGGCGGGACAGGGGGATATAATTCGCCCCTCTACTTT	CASSDGGTGGYNSPLYF	TRBV13-3	TRBD1	TRBJ1-6	15	17	28	30
11	0.000124977	TGTGCCAGCAGTGAAGCCGGGACAGGGGGATATAATTCGCCCCTCTACTTT	CASSEAGTGGYNSPLYF	TRBV13-3	TRBD1	TRBJ1-6	13	16	28	30
11	0.000124977	TGTGCCAGCAGTGTGGAGACAGGGGGATATAATTCGCCCCTCTACTTT	CASSVETGGYNSPLYF	TRBV13-3	TRBD1	TRBJ1-6	12	17	25	27
11	0.000124977	TGTGCCAGCAGTGCCGAGACAGGGGGATATAATTCGCCCCTCTACTTT	CASSAETGGYNSPLYF	TRBV13-3	TRBD1	TRBJ1-6	12	13	25	27
11	0.000124977	TGTGCCAGCAGTGGCGGGACAGGGGGATATAATTCGCCCCTCTACTTT	CASSGGTGGYNSPLYF	TRBV13-3	TRBD1	TRBJ1-6	12	14	25	27
11	0.000124977	TGTGCCAGCAGTGAAGAGGCAGGGGGATATAATTCGCCCCTCTACTTT	CASSEEAGGYNSPLYF	TRBV13-3	TRBD1	TRBJ1-6	13	19	25	27
10	0.000113616	TGTGCCAGCAGTCCCATCTCAGGGGATTCCTATAATTCGCCCCTCTACTTT	CASSPISGDSYNSPLYF	TRBV13-3	TRBD1	TRBJ1-6	11	19	24	25
10	0.000113616	TGTGCCAGCAGTGCCCCAACAGGGGGATATAATTCGCCCCTCTACTTT	CASSAPTGGYNSPLYF	TRBV13-3	TRBD1	TRBJ1-6	12	18	25	27
10	0.000113616	TGTGCCAGCAGTGATGCTACAGGGGGATATAATTCGCCCCTCTACTTT	CASSDATGGYNSPLYF	TRBV13-3	TRBD1	TRBJ1-6	15	18	25	27
10	0.000113616	TGTGCCAGCAGTGACGAGACAGGGGGATATAATTCGCCCCTCTACTTT	CASSDETGGYNSPLYF	TRBV13-3	TRBD1	TRBJ1-6	13	17	25	27
10	0.000113616	TGTGCCAGCAGTGAAGGGAAAGGGGGATATAATTCGCCCCTCTACTTT	CASSEGKGGYNSPLYF	TRBV13-3	TRBD1	TRBJ1-6	13	15	25	27
10	0.000113616	TGTGCCAGCAACGGGGGATATAATTCGCCCCTCTACTTT	CASNGGYNSPLYF	TRBV13-3	TRBD1	TRBJ1-6	9	12	16	18
9	0.000102254	TGTGCCAGCAGCCCCCGGACAGGGGGATATAATTCGCCCCTCTACTTT	CASSPRTGGYNSPLYF	TRBV13-3	TRBD1	TRBJ1-6	10	12	25	27
9	0.000102254	TGTGCCAGCAGTGGAGCAGGGGGATATAATTCGCCCCTCTACTTT	CASSGAGGYNSPLYF	TRBV13-3	TRBD1	TRBJ1-6	12	16	22	24
9	0.000102254	TGTGCGGCAGGGGGATATAATTCGCCCCTCTACTTT	CAAGGYNSPLYF	TRBV13-3	TRBD1	TRBJ1-6	4	7	13	15
8	9.08926e-05	TGTGCCAGCAGTGATGCGACCGGGACAGGGGGATATAATTCGCCCCTCTACTTT	CASSDATGTGGYNSPLYF	TRBV13-3	TRBD1	TRBJ1-6	15	19	31	33
8	9.08926e-05	TGTGCCAGCAGTACTCCCGGGACAGGGGGATATAATTCGCCCCTCTACTTT	CASSTPGTGGYNSPLYF	TRBV13-3	TRBD1	TRBJ1-6	11	14	28	30
8	9.08926e-05	TGTGCCAGCAGTGACAGGACAGGGGGATATAATTCGCCCCTCTACTTT	CASSDRTGGYNSPLYF	TRBV13-3	TRBD1	TRBJ1-6	13	16	25	27
8	9.08926e-05	TGTGCCAGCAGCCCTCCGACAGGGGGATATAATTCGCCCCTCTACTTT	CASSPPTGGYNSPLYF	TRBV13-3	TRBD1	TRBJ1-6	10	17	25	27
8	9.08926e-05	TGTGCCAGCAGCGCTGGGACAGGGGGATATAATTCGCCCCTCTACTTT	CASSAGTGGYNSPLYF	TRBV13-3	TRBD1	TRBJ1-6	10	15	25	27
8	9.08926e-05	TGTGCCAGCAGTGATGCAGGGGGATATAATTCGCCCCTCTACTTT	CASSDAGGYNSPLYF	TRBV13-3	TRBD1	TRBJ1-6	15	16	22	24
8	9.08926e-05	TGTGCCAGCAGTGAAAGGGGATATAATTCGCCCCTCTACTTT	CASSERGYNSPLYF	TRBV13-3	TRBD1	TRBJ1-6	13	15	19	21
7	7.9531e-05	TGTGCCAGCAGTGAAATGACAGGGCTTTCCTATAATTCGCCCCTCTACTTT	CASSEMTGLSYNSPLYF	TRBV13-3	TRBD1	TRBJ1-6	13	17	23	26
7	7.9531e-05	TGTGCCAGCAGTGCCGAGACAGGGGGATATAATTCGCCCCTCTACTGT	CASSAETGGYNSPLYC	TRBV13-3	TRBD1	TRBJ1-6	12	13	25	27
7	7.9531e-05	TGTGCCAGCAGTGATGCCAGGGGGCAGAATTCGCCCCTCTACTTT	CASSDARGQNSPLYF	TRBV13-3	TRBD1	TRBJ1-6	15	17	24	27
7	7.9531e-05	TGTGCCAGCAGTCCCGACAGCTATAATTCGCCCCTCTACTTT	CASSPDSYNSPLYF	TRBV13-3	TRBD1	TRBJ1-6	11	15	19	20
7	7.9531e-05	TGTGCCAGCAGTGAGAGCAGGGGAGGATCGCCCCTCTACTTT	CASSESRGGSPLYF	TRBV13-3	TRBD1	TRBJ1-6	13	17	22	27
7	7.9531e-05	TGTGCCAGCAGTGATGCAGGGGTTTCGCCCCTCTACTTT	CASSDAGVSPLYF	TRBV13-3	TRBD1	TRBJ1-6	15	16	21	23
6	6.81694e-05	TGTGCCAGCAGTGCCCAATCGACAGGGGGATATAATTCGCCCCTCTACTTT	CASSAQSTGGYNSPLYF	TRBV13-3	TRBD1	TRBJ1-6	12	20	28	30
6	6.81694e-05	TGTGCCAGCAGTGATGCCGGAACAGGGGGATATAATTCGCCCCTCTACTTT	CASSDAGTGGYNSPLYF	TRBV13-3	TRBD1	TRBJ1-6	15	16	28	30
6	6.81694e-05	TGTGCCAGCAGTGATGCGGCAGGGGGATATAATTCGCCCCTCTACTTT	CASSDAAGGYNSPLYF	TRBV13-3	TRBD1	TRBJ1-6	15	19	25	27
6	6.81694e-05	TGTGCCAGCAGTGAAATGACAGGGGGATATAATTCGCCCCTCTACTTT	CASSEMTGGYNSPLYF	TRBV13-3	TRBD1	TRBJ1-6	13	17	25	27
6	6.81694e-05	TGTGCCAGCAGCTCCGGGACAGGGGGATATAATTCGCCCCTCTACTTT	CASSSGTGGYNSPLYF	TRBV13-3	TRBD1	TRBJ1-6	10	13	25	27
6	6.81694e-05	TGTGCCAGCAGTGCTCCAGGGGGATATAATTCGCCCCTCTACTTT	CASSAPGGYNSPLYF	TRBV13-3	TRBD1	TRBJ1-6	12	16	22	24
6	6.81694e-05	TGTGCCAGCAGTGACAGGACAGGGGTTAATTCGCCCCTCTACTTT	CASSDRTGVNSPLYF	TRBV13-3	TRBD1	TRBJ1-6	13	16	24	26
6	6.81694e-05	TGTGCCACCCGGACAGGGGGATATAATTCGCCCCTCTACCTT	CATRTGGYNSPLYL	TRBV13-3	TRBD1	TRBJ1-6	6	10	19	21
6	6.81694e-05	TGTGCCTCTACAGGGGGATATAATTCGCCCCTCTACTTT	CASTGGYNSPLYF	TRBV13-3	TRBD1	TRBJ1-6	5	9	16	18
5	5.68079e-05	TGTGCCAGCAGTGATGCGGGGACAGGGGGATATAATTCGCCCCTCTACTTT	CASSDAGTGGYNSPLYF	TRBV13-3	TRBD1	TRBJ1-6	15	18	28	30
5	5.68079e-05	TGTGCCAGCAGTGATCCGACAGGGGGATATAATTCGCCCCTCTACTTT	CASSDPTGGYNSPLYF	TRBV13-3	TRBD1	TRBJ1-6	14	17	25	27
5	5.68079e-05	TGTGCCAGCAGTGAATCGACAGGGGGATATAATTCGCCCCTCTACTTT	CASSESTGGYNSPLYF	TRBV13-3	TRBD1	TRBJ1-6	13	17	25	27
5	5.68079e-05	TGTGCCAGCAGTAGGGCAGGGGGATATAATTCGCCCCTCTACTTT	CASSRAGGYNSPLYF	TRBV13-3	TRBD1	TRBJ1-6	11	16	22	24
4	4.54463e-05	TGTGCCAGCAGTGATGAAAGAACAGGGGGATATAATTCGCCCCTCTACTTT	CASSDERTGGYNSPLYF	TRBV13-3	TRBD1	TRBJ1-6	15	21	28	30
4	4.54463e-05	CGTGCCAGCACTGCCGGGACAGGGGGATATAATTCGCCCCTCTACTTT	RASTAGTGGYNSPLYF	TRBV13-3	TRBD1	TRBJ1-6	9	13	25	27
4	4.54463e-05	TGTGCCAGCACGGCAGGGGGATATAATTCGCCCCTCTACTTT	CASTAGGYNSPLYF	TRBV13-3	TRBD1	TRBJ1-6	9	13	19	21
4	4.54463e-05	TGTGCCAGCAGCAGGGATAATTCGCCCCTCTACTTT	CASSRDNSPLYF	TRBV13-3	TRBD1	TRBJ1-6	10	11	15	16
4	4.54463e-05	TGTGCCAGCAGGACAGATAATTCGCCCCTCTACTTT	CASRTDNSPLYF	TRBV13-3	TRBD1	TRBJ1-6	10	11	15	16
3	3.40847e-05	TGTGCCAGCAGTGATGGGGGGACAGGGGGATATAATTCGCCCCTCTACTTT	CASSDGGTGGYNSPLYF	TRBV13-3	TRBD1	TRBJ1-6	15	18	28	30
3	3.40847e-05	TGTGCCAGCAGTGGCCCAGGGGGATATAATTCGCCCCTCTACTTT	CASSGPGGYNSPLYF	TRBV13-3	TRBD1	TRBJ1-6	12	16	22	24
3	3.40847e-05	TGTGCCAGCAGTAGCGCAGGGGGATATAATTCGCCCCTCTACTTT	CASSSAGGYNSPLYF	TRBV13-3	TRBD1	TRBJ1-6	11	16	22	24
3	3.40847e-05	TGTGCCATCGGGACAGGGGGATATAATTCGCCCCTCTACTTT	CAIGTGGYNSPLYF	TRBV13-3	TRBD1	TRBJ1-6	6	8	19	21
3	3.40847e-05	TGTGCCAGCACAACAGGGGGATATAATTCGCCCCTCTACTTT	CASTTGGYNSPLYF	TRBV13-3	TRBD1	TRBJ1-6	9	12	19	21
1	1.13616e-05	TGTGCCAGCAGTGATGCAGGAACAGGGGGATATAATTCGCCCCTCCACTTT	CASSDAGTGGYNSPLHF	TRBV13-3	TRBD1	TRBJ1-6	15	21	28	30
1	1.13616e-05	TGTGCCAGCAGTGACCAATCGACAGGGGGATATAATTCGCCCCTCTACTTT	CASSDQSTGGYNSPLYF	TRBV13-3	TRBD1	TRBJ1-6	13	20	28	30
1	1.13616e-05	TGTGCCAGCAGTGATTTCACAGGGGGATGTAATTCGCCCCTCTACTTT	CASSDFTGGCNSPLYF	TRBV13-3	TRBD1	TRBJ1-6	14	18	25	29
1	1.13616e-05	TGTGCCAGCAGTGATTTCACAGGGGGAAATAATTCGCCCCTCTACTTT	CASSDFTGGNNSPLYF	TRBV13-3	TRBD1	TRBJ1-6	14	18	25	28
1	1.13616e-05	TGTGCCAGCAGTGATGCTTCAGGGGGATACAATTCGCCCCTCTACTTT	CASSDASGGYNSPLYF	TRBV13-3	TRBD1	TRBJ1-6	15	19	25	30
1	1.13616e-05	TGTGCCAGCAGCCCCCCGACAGGGGGATATAATTCGCCCCTCTACTTT	CASSPPTGGYNSPLYF	TRBV13-3	TRBD1	TRBJ1-6	10	17	25	27
1	1.13616e-05	TGTGCCAGCAGTGATCCAGGGGGGTATAATTCGCCCCTCTACTTT	CASSDPGGYNSPLYF	TRBV13-3	TRBD1	TRBJ1-6	14	16	22	24
1	1.13616e-05	TGTGCCAGCAGTGATCCAGGGGGATATAATTCGCCCCTCTACTTC	CASSDPGGYNSPLYF	TRBV13-3	TRBD1	TRBJ1-6	14	16	22	24
1	1.13616e-05	TGTGCCAGCAGTAGCGCAGGGGGATATAATTCGCTCCTCTACTTT	CASSSAGGYNSLLYF	TRBV13-3	TRBD1	TRBJ1-6	11	16	22	24
1	1.13616e-05	TGTGCCAGTCAGACAGGGGGATATAATTCGCCCCTCTACTTT	CASQTGGYNSPLYF	TRBV13-3	TRBD1	TRBJ1-6	7	11	19	21
1	1.13616e-05	TGTGCCAGCAGTCTAAGGGGATATAATTCGCCCCTCTACTTT	CASSLRGYNSPLYF	TRBV13-3	TRBD1	TRBJ1-6	11	15	19	21
1	1.13616e-05	TGTGCCAGCAGTGAAAGGGGACATAATTCGCCCCTCTACTTT	CASSERGHNSPLYF	TRBV13-3	TRBD1	TRBJ1-6	13	17	21	22
1	1.13616e-05	TGTGCCAGCAGTAACAGGGGCTATAATTCGCCCCTCTACTTT	CASSNRGYNSPLYF	TRBV13-3	TRBD1	TRBJ1-6	11	13	19	20
1	1.13616e-05	TGTGCCAGCAGGACAGGGGGATATAATTCGCCCCTCTACATT	CASRTGGYNSPLYI	TRBV13-3	TRBD1	TRBJ1-6	10	11	19	21
1	1.13616e-05	TGTGCCAGCACGCAGGGATATAGTTCGCCCCTCTACTTT	CASTQGYSSPLYF	TRBV13-3	TRBD1	TRBJ1-6	9	12	16	18
1	1.13616e-05	TGTGCCAGCAGCGGGGGATATGATTCGCCCCTCTACTTT	CASSGGYDSPLYF	TRBV13-3	TRBD1	TRBJ1-6	10	12	16	18
1	1.13616e-05	TGTGCCAGCAGCGGGGGATATAATTCGCCCCTCTACCTT	CASSGGYNSPLYL	TRBV13-3	TRBD1	TRBJ1-6	10	12	16	18
1	1.13616e-05	TGTGCCAGCAGAGGGGGGTATAATTCGCCCCTCTACTTT	CASRGGYNSPLYF	TRBV13-3	TRBD1	TRBJ1-6	10	11	16	18
1	1.13616e-05	TGTACCAGCAGCGGGGGATATAATTCGCCCCTCTACTTT	CTSSGGYNSPLYF	TRBV13-3	TRBD1	TRBJ1-6	10	12	16	18
34	0.000386293	TGTGCCAGCAGTGCTGGGGGATATAATTCGCCCCTCTACTTT	CASSAGGYNSPLYF	TRBV13-3	TRBD2	TRBJ1-6	12	13	19	21
12	0.000136339	TGTGCCAGCAGTGGCCCCCCAGGGGGATATAATTCGCCCCTCTACTTT	CASSGPPGGYNSPLYF	TRBV13-3	TRBD2	TRBJ1-6	12	14	21	27
11	0.000124977	TGTGCCAGCATGGGGGGATATAATTCGCCCCTCTACTTT	CASMGGYNSPLYF	TRBV13-3	TRBD2	TRBJ1-6	9	10	16	18
10	0.000113616	TGTGCCAGCAGTGATATGGGGGGATATAATTCGCCCCTCTACTTT	CASSDMGGYNSPLYF	TRBV13-3	TRBD2	TRBJ1-6	14	16	22	24
8	9.08926e-05	TGTGCCAGCAGTTGGGGGGGATATAATTCGCCCCTCTACTTT	CASSWGGYNSPLYF	TRBV13-3	TRBD2	TRBJ1-6	11	12	19	21
6	6.81694e-05	TGTGCCAGCAGTGACCTCTGGGGGGGATATAATTCGCCCCTCTACTTT	CASSDLWGGYNSPLYF	TRBV13-3	TRBD2	TRBJ1-6	13	17	25	27
5	5.68079e-05	TGTGCCAGCAGACCCCCATATAATTCGCCCCTCTACTTT	CASRPPYNSPLYF	TRBV13-3	TRBD2	TRBJ1-6	10	12	17	18
3	3.40847e-05	TGTGCCAGCAGTGATGTGGGGGGATATAATTCGCCCCTCTACTTT	CASSDVGGYNSPLYF	TRBV13-3	TRBD2	TRBJ1-6	15	16	22	24
1	1.13616e-05	TGTGCCAGCAGTGATCAGTCAGAGGGATATAATTCGCCCCTCTACTTT	CASSDQSEGYNSPLYF	TRBV13-3	TRBD2	TRBJ1-6	14	15	19	27
20	0.000227231	TGTGCCAGCAGTGAGGGGTATGCTGAGCAGTTCTTC	CASSEGYAEQFF	TRBV13-3	.	TRBJ2-1	13	-1	-1	18
18	0.000204508	TGTGCCAGCAGTGCAAATAACTATGCTGAGCAGTTCTTC	CASSANNYAEQFF	TRBV13-3	.	TRBJ2-1	12	-1	-1	16
13	0.0001477	TGTGCCAGCATTGGCAGATTCTATGCTGAGCAGTTCTTC	CASIGRFYAEQFF	TRBV13-3	.	TRBJ2-1	9	-1	-1	20
10	0.000113616	TGTGCCAGCATTGGCAGGAACTATGCTGAGCAGTTCTTC	CASIGRNYAEQFF	TRBV13-3	.	TRBJ2-1	9	-1	-1	18
6	6.81694e-05	TGTGCCAGCAGTGGGAGCCACTATGCTGAGCAGTTCTTC	CASSGSHYAEQFF	TRBV13-3	.	TRBJ2-1	12	-1	-1	19
1	1.13616e-05	TGTGCCAGCACCCCGACGGGGAGCTATGCTGAGCAGTTCTTC	CASTPTGSYAEQFF	TRBV13-3	.	TRBJ2-1	9	-1	-1	23
1	1.13616e-05	TGTGCCAGCATTGGCAGATTCTACGCTGAGCAGTTCTTC	CASIGRFYAEQFF	TRBV13-3	.	TRBJ2-1	9	-1	-1	20
73	0.000829395	TGTGCCAGCAGTGATGCGGCGGGGGCTGGGGCTGAGCAGTTCTTC	CASSDAAGAGAEQFF	TRBV13-3	TRBD1	TRBJ2-1	15	20	25	30
48	0.000545355	TGTGCCAGCAGTGATGCGGGGGCTGGGGCTGAGCAGTTCTTC	CASSDAGAGAEQFF	TRBV13-3	TRBD1	TRBJ2-1	15	17	22	27
39	0.000443101	TGTGCCAGCAGTGATGCCGGGGCCTATGCTGAGCAGTTCTTC	CASSDAGAYAEQFF	TRBV13-3	TRBD1	TRBJ2-1	15	16	20	23
38	0.00043174	TGTGCCAGCAGTGATCCGGGGGCTGGGGCTGAGCAGTTCTTC	CASSDPGAGAEQFF	TRBV13-3	TRBD1	TRBJ2-1	14	17	22	27
33	0.000374932	TGTGCCAGCAGTCGGGACAGGGAGGATGCTGAGCAGTTCTTC	CASSRDREDAEQFF	TRBV13-3	TRBD1	TRBJ2-1	11	12	21	25
27	0.000306762	TGTGCCAGCAGTGAGGAGACAAAGGGGGCTGAGCAGTTCTTC	CASSEETKGAEQFF	TRBV13-3	TRBD1	TRBJ2-1	13	22	26	27
27	0.000306762	TGTGCCAGCAGTGAGACGGGGGACTATGCTGAGCAGTTCTTC	CASSETGDYAEQFF	TRBV13-3	TRBD1	TRBJ2-1	13	17	21	22
26	0.000295401	TGTGCCAGCATAGGGACAGTTAACTATGCTGAGCAGTTCTTC	CASIGTVNYAEQFF	TRBV13-3	TRBD1	TRBJ2-1	9	12	18	20
26	0.000295401	TGTGCCAGCAGTGACAGGGTTAACTATGCTGAGCAGTTCTTC	CASSDRVNYAEQFF	TRBV13-3	TRBD1	TRBJ2-1	13	14	18	20
25	0.000284039	TGTGCCAGCAGTGATGCAATGGGGGCTGGGGCTGAGCAGTTCTTC	CASSDAMGAGAEQFF	TRBV13-3	TRBD1	TRBJ2-1	15	20	25	30
24	0.000272678	TGTGCCAGCAGTGATATGGGGGCTGGGGCTGAGCAGTTCTTC	CASSDMGAGAEQFF	TRBV13-3	TRBD1	TRBJ2-1	14	17	22	27
24	0.000272678	TGTGCCAGCAGTCGGGACAGCTATGCTGAGCAGTTCTTC	CASSRDSYAEQFF	TRBV13-3	TRBD1	TRBJ2-1	11	12	19	20
23	0.000261316	TGTGCCAGCAGTGATCAGGGGGGTAACTATGCTGAGCAGTTCTTC	CASSDQGGNYAEQFF	TRBV13-3	TRBD1	TRBJ2-1	14	15	21	23
23	0.000261316	TGTGCCACCCGGACAGACTATGCTGAGCAGTTCTTC	CATRTDYAEQFF	TRBV13-3	TRBD1	TRBJ2-1	6	10	15	16
22	0.000249955	TGTGCCACAGGAAAGGACAGGGACTATGCTGAGCAGTTCTTC	CATGKDRDYAEQFF	TRBV13-3	TRBD1	TRBJ2-1	6	14	21	22
19	0.00021587	TGTGCCAGCGCCCCTGAGGGGGCTGGGGCTGAGCAGTTCTTC	CASAPEGAGAEQFF	TRBV13-3	TRBD1	TRBJ2-1	8	16	22	27
19	0.00021587	TGTGCCAGCAGTGATTCCGGGGGCTATGCTGAGCAGTTCTTC	CASSDSGGYAEQFF	TRBV13-3	TRBD1	TRBJ2-1	14	16	20	23
19	0.00021587	TGTGCCAGCAGTGAAGAGGGGGCTGGGGCTGAGCAGTTCTTC	CASSEEGAGAEQFF	TRBV13-3	TRBD1	TRBJ2-1	13	16	22	27
14	0.000159062	TGTGCCAGCAGTGCCCTGATGGGGGCTGGGGCTGAGCAGTTCTTC	CASSALMGAGAEQFF	TRBV13-3	TRBD1	TRBJ2-1	12	20	25	30
13	0.0001477	TGTGCCAGCAGTGCAGGGAACTATGCTGAGCAGTTCTTC	CASSAGNYAEQFF	TRBV13-3	TRBD1	TRBJ2-1	12	13	17	18
12	0.000136339	TGTGCCAGCAGTGATCAGGGGGCTTATGCTGAGCAGTTCTTC	CASSDQGAYAEQFF	TRBV13-3	TRBD1	TRBJ2-1	14	15	22	24
11	0.000124977	TGTGCCAGCAGTGATGGGGGGACAGGATATGCTGAGCAGTTCTTC	CASSDGGTGYAEQFF	TRBV13-3	TRBD1	TRBJ2-1	15	18	25	27
11	0.000124977	TGTGCCAGCAGTCCAGGGGGAGGGTATGCTGAGCAGTTCTTC	CASSPGGGYAEQFF	TRBV13-3	TRBD1	TRBJ2-1	11	13	19	24
11	0.000124977	TGTGCCAGCAGTGAGGCAGGGGACTATGCTGAGCAGTTCTTC	CASSEAGDYAEQFF	TRBV13-3	TRBD1	TRBJ2-1	13	16	21	22
9	0.000102254	TGTGCCAGCAGTCCCCGGGACATCTATGCTGAGCAGTTCTTC	CASSPRDIYAEQFF	TRBV13-3	TRBD1	TRBJ2-1	11	13	21	23
8	9.08926e-05	TGTGCCAGCAGTGTACCGGGGGCTGGGGCTGAGCAGTTCTTC	CASSVPGAGAEQFF	TRBV13-3	TRBD1	TRBJ2-1	12	17	22	27
7	7.9531e-05	TGTGCCAGCAGTGATGGGACAACCTATGCTGAGCAGTTCTTC	CASSDGTTYAEQFF	TRBV13-3	TRBD1	TRBJ2-1	15	16	20	23
5	5.68079e-05	TGTGCCAGCAGTGATGCAGAGGGGGCTGGGGCTGAGCAGTTCTTC	CASSDAEGAGAEQFF	TRBV13-3	TRBD1	TRBJ2-1	15	19	25	30
4	4.54463e-05	TGTGCCAGCACCCCGACAGGGAGCTATGCTGAGCAGTTCTTC	CASTPTGSYAEQFF	TRBV13-3	TRBD1	TRBJ2-1	9	14	20	23
4	4.54463e-05	TGTGCCAGCAGTACAGGGGGCGCGGCTGAGCAGTTCTTC	CASSTGGAAEQFF	TRBV13-3	TRBD1	TRBJ2-1	11	12	22	24
3	3.40847e-05	TGTGCCAGCAGTGATTCGGGGGCTGGGGCTGAGCAGTTCTTC	CASSDSGAGAEQFF	TRBV13-3	TRBD1	TRBJ2-1	14	17	22	27
2	2.27231e-05	TGTGCCAGCATCCCCGGGGGGACCTATGCTGAGCAGTTCTTC	CASIPGGTYAEQFF	TRBV13-3	TRBD1	TRBJ2-1	9	12	17	23
1	1.13616e-05	TGTGCCAGCAGTTCGGACCGGGGATCGTATGCTGAGCAGTTCTTC	CASSSDRGSYAEQFF	TRBV13-3	TRBD1	TRBJ2-1	11	14	22	27
1	1.13616e-05	TGTGCCAGCAGTGATTTCGGGAGGGCTGGGGCTGAGCAGTTCTTC	CASSDFGRAGAEQFF	TRBV13-3	TRBD1	TRBJ2-1	14	17	21	30
1	1.13616e-05	TGTGTCAGCGCCCCTGAGGGGGCTGGGGCTGAGCAGTTCTTC	CVSAPEGAGAEQFF	TRBV13-3	TRBD1	TRBJ2-1	8	16	22	27
1	1.13616e-05	TGTGCCAGCAGTCTCGGGGGTGCTGGGGCTGAGCAGTTCTTC	CASSLGGAGAEQFF	TRBV13-3	TRBD1	TRBJ2-1	11	15	19	27
1	1.13616e-05	TGTGCCAGCAGTGATCAGGGGGCTTATGCTGAACAGTTCTTC	CASSDQGAYAEQFF	TRBV13-3	TRBD1	TRBJ2-1	14	15	22	24
1	1.13616e-05	TGTGCCAGCAGTGACGGTGGGGCTGGTGCTGAGCAGTTCTTC	CASSDGGAGAEQFF	TRBV13-3	TRBD1	TRBJ2-1	13	18	22	26
1	1.13616e-05	TGTGCCAGCAGTCGGGACAGCTATGTTGAGCAGTTCTTC	CASSRDSYVEQFF	TRBV13-3	TRBD1	TRBJ2-1	11	12	19	20
516	0.00586257	TGTGCCAGCAGTGATGGGGGGGCTGGGGCTGAGCAGTTCTTC	CASSDGGAGAEQFF	TRBV13-3	TRBD2	TRBJ2-1	15	16	22	27
295	0.00335166	TGTGCCAGCAGTGATGCTGGGGGGGCTGGGGCTGAGCAGTTCTTC	CASSDAGGAGAEQFF	TRBV13-3	TRBD2	TRBJ2-1	15	16	25	30
238	0.00270405	TGTGCCAGCAGTGCTGGGGGGGCTGGGGCTGAGCAGTTCTTC	CASSAGGAGAEQFF	TRBV13-3	TRBD2	TRBJ2-1	12	13	22	27
188	0.00213598	TGTGCCAGCAGTGAAACTGGGGGGGCTGGGGCTGAGCAGTTCTTC	CASSETGGAGAEQFF	TRBV13-3	TRBD2	TRBJ2-1	13	15	25	30
170	0.00193147	TGTGCCAGCAGTGATTCTGGGGGGGCTGGGGCTGAGCAGTTCTTC	CASSDSGGAGAEQFF	TRBV13-3	TRBD2	TRBJ2-1	14	16	25	30
168	0.00190874	TGTGCCAGCAGCCCCGGGACTGGGGGGGCTGGGGCTGAGCAGTTCTTC	CASSPGTGGAGAEQFF	TRBV13-3	TRBD2	TRBJ2-1	10	12	28	33
160	0.00181785	TGTGCCAGCAGTGCGACTGGGGGGGCTGGGGCTGAGCAGTTCTTC	CASSATGGAGAEQFF	TRBV13-3	TRBD2	TRBJ2-1	12	14	25	30
140	0.00159062	TGTGCCAGCAGTGAGACTGGGGGGGCTGGGGCTGAGCAGTTCTTC	CASSETGGAGAEQFF	TRBV13-3	TRBD2	TRBJ2-1	13	14	25	30
137	0.00155654	TGTGCCAGCAGTCCTGGGGGGGCTGGGGCTGAGCAGTTCTTC	CASSPGGAGAEQFF	TRBV13-3	TRBD2	TRBJ2-1	11	13	22	27
124	0.00140883	TGTGCCAGCAGTGATACTGGGGGGGCTGGGGCTGAGCAGTTCTTC	CASSDTGGAGAEQFF	TRBV13-3	TRBD2	TRBJ2-1	14	15	25	30
121	0.00137475	TGTGCCAGCAGTGAGGGGGGGGCTGGGGCTGAGCAGTTCTTC	CASSEGGAGAEQFF	TRBV13-3	TRBD2	TRBJ2-1	13	15	22	27
103	0.00117024	TGTGCCAGCAGGACTGGGGGGGCTGGGGCTGAGCAGTTCTTC	CASRTGGAGAEQFF	TRBV13-3	TRBD2	TRBJ2-1	10	11	22	27
99	0.0011248	TGTGCCAGCAGTCGGACTGGGGGGGCTGGGGCTGAGCAGTTCTTC	CASSRTGGAGAEQFF	TRBV13-3	TRBD2	TRBJ2-1	11	13	25	30
98	0.00111343	TGTGCCAGCAGTGGGGGGGCTGGGGCTGAGCAGTTCTTC	CASSGGAGAEQFF	TRBV13-3	TRBD2	TRBJ2-1	12	13	19	24
85	0.000965734	TGTGCCAGCAGTTCTGGGGGGGCTGGGGCTGAGCAGTTCTTC	CASSSGGAGAEQFF	TRBV13-3	TRBD2	TRBJ2-1	11	13	22	27
83	0.00094301	TGTGCCAGCAGTGACGGGGGGGCTGGGGCTGAGCAGTTCTTC	CASSDGGAGAEQFF	TRBV13-3	TRBD2	TRBJ2-1	13	15	22	27
81	0.000920287	TGTGCCAGCAGTGGGACTGGGGGGGCTGGGGCTGAGCAGTTCTTC	CASSGTGGAGAEQFF	TRBV13-3	TRBD2	TRBJ2-1	12	13	25	30
79	0.000897564	TGTGCCAGCAGTGATCGGGGGGCTGGGGCTGAGCAGTTCTTC	CASSDRGAGAEQFF	TRBV13-3	TRBD2	TRBJ2-1	14	16	22	27
75	0.000852118	TGTGCCAGCAGTGAAAGGGGGGCTGGGGCTGAGCAGTTCTTC	CASSERGAGAEQFF	TRBV13-3	TRBD2	TRBJ2-1	13	16	22	27
68	0.000772587	TGTGCCAGCAGTGTGACTGGGGGGGCTGGGGCTGAGCAGTTCTTC	CASSVTGGAGAEQFF	TRBV13-3	TRBD2	TRBJ2-1	12	14	25	30
61	0.000693056	TGTGCCAGCAGTGATGAGACTGGGGGGGCTGGGGCTGAGCAGTTCTTC	CASSDETGGAGAEQFF	TRBV13-3	TRBD2	TRBJ2-1	15	17	28	33
61	0.000693056	TGTGCCAGCAGTGATGCGGGGGGGGCTGGGGCTGAGCAGTTCTTC	CASSDAGGAGAEQFF	TRBV13-3	TRBD2	TRBJ2-1	15	18	25	30
59	0.000670333	TGTGCCAGCAGTGTTGGGGGGGCTGGGGCTGAGCAGTTCTTC	CASSVGGAGAEQFF	TRBV13-3	TRBD2	TRBJ2-1	12	14	22	27
57	0.00064761	TGTGCCAGCAGTCCCGGGACTGGGGGGGCTGGGGCTGAGCAGTTCTTC	CASSPGTGGAGAEQFF	TRBV13-3	TRBD2	TRBJ2-1	11	12	28	33
57	0.00064761	TGTGCCAGCAGACGGACTGGGGGGGCTGGGGCTGAGCAGTTCTTC	CASRRTGGAGAEQFF	TRBV13-3	TRBD2	TRBJ2-1	10	13	25	30
57	0.00064761	TGTGCCAGCAGTGATAGGGGGGCTGGGGCTGAGCAGTTCTTC	CASSDRGAGAEQFF	TRBV13-3	TRBD2	TRBJ2-1	14	16	22	27
57	0.00064761	TGTGCCAGCAGTACTGGGGGGGCTGGGGCTGAGCAGTTCTTC	CASSTGGAGAEQFF	TRBV13-3	TRBD2	TRBJ2-1	11	12	22	27
55	0.000624886	TGTGCCAGCAGTGATCCTGGGGGGGCTGGGGCTGAGCAGTTCTTC	CASSDPGGAGAEQFF	TRBV13-3	TRBD2	TRBJ2-1	14	16	25	30
54	0.000613525	TGTGCCAGCAGTGATAGGGGGGGGGCTGGGGCTGAGCAGTTCTTC	CASSDRGGAGAEQFF	TRBV13-3	TRBD2	TRBJ2-1	14	18	25	30
53	0.000602163	TGTGCCAGCAGTTTTGGGGGGGCTGGGGCTGAGCAGTTCTTC	CASSFGGAGAEQFF	TRBV13-3	TRBD2	TRBJ2-1	11	14	22	27
53	0.000602163	TGTGCCAGCAGTGAAGGGGGGGCTGGGGCTGAGCAGTTCTTC	CASSEGGAGAEQFF	TRBV13-3	TRBD2	TRBJ2-1	13	15	22	27
51	0.00057944	TGTGCCAGCAGTGCCACTGGGGGGGCTGGGGCTGAGCAGTTCTTC	CASSATGGAGAEQFF	TRBV13-3	TRBD2	TRBJ2-1	12	15	25	30
51	0.00057944	TGTGCCAGCAGCCCGACTGGGGGGGCTGGGGCTGAGCAGTTCTTC	CASSPTGGAGAEQFF	TRBV13-3	TRBD2	TRBJ2-1	10	14	25	30
50	0.000568079	TGTGCCAGCAGTCTGACTGGGGGGGCTGGGGCTGAGCAGTTCTTC	CASSLTGGAGAEQFF	TRBV13-3	TRBD2	TRBJ2-1	11	14	25	30
50	0.000568079	TGTGCCAGCAGTAAGACTGGGGGGGCTGGGGCTGAGCAGTTCTTC	CASSKTGGAGAEQFF	TRBV13-3	TRBD2	TRBJ2-1	11	14	25	30
50	0.000568079	TGTGCCAGCAAGACTGGGGGGGCTGGGGCTGAGCAGTTCTTC	CASKTGGAGAEQFF	TRBV13-3	TRBD2	TRBJ2-1	9	11	22	27
49	0.000556717	TGTGCCAGCAGTGATCTGGGGGGATTTGCTGAGCAGTTCTTC	CASSDLGGFAEQFF	TRBV13-3	TRBD2	TRBJ2-1	14	15	22	26
48	0.000545355	TGTGCCAGCAGTGATTGGACTGGGGGGGCTGGGGCTGAGCAGTTCTTC	CASSDWTGGAGAEQFF	TRBV13-3	TRBD2	TRBJ2-1	14	16	28	33
47	0.000533994	TGTGCCAGCAGTTCTAGGGGGGCTGGGGCTGAGCAGTTCTTC	CASSSRGAGAEQFF	TRBV13-3	TRBD2	TRBJ2-1	11	16	22	27
47	0.000533994	TGTGCCAGCAGTGAGAGGGGGGCTGGGGCTGAGCAGTTCTTC	CASSERGAGAEQFF	TRBV13-3	TRBD2	TRBJ2-1	13	16	22	27
46	0.000522632	TGTGCCAGCAAAACTGGGGGGGCTGGGGCTGAGCAGTTCTTC	CASKTGGAGAEQFF	TRBV13-3	TRBD2	TRBJ2-1	9	12	22	27
45	0.000511271	TGTGCCAGCAGTGATGCAACCGGGGGGGCTGGGGCTGAGCAGTTCTTC	CASSDATGGAGAEQFF	TRBV13-3	TRBD2	TRBJ2-1	15	21	28	33
45	0.000511271	TGTGCCAGCAGTGATGCCGGGGGGGCTGGGGCTGAGCAGTTCTTC	CASSDAGGAGAEQFF	TRBV13-3	TRBD2	TRBJ2-1	15	18	25	30
44	0.000499909	TGTGCCAGCACCCAGACTGGGGGGGCTGGGGCTGAGCAGTTCTTC	CASTQTGGAGAEQFF	TRBV13-3	TRBD2	TRBJ2-1	9	14	25	30
44	0.000499909	TGTGCCAGCAGTGATGCCTGGGGGGCTGGGGCTGAGCAGTTCTTC	CASSDAWGAGAEQFF	TRBV13-3	TRBD2	TRBJ2-1	15	17	24	30
43	0.000488548	TGTGCCAGCAGTGATGCTTCTGGGGGGGCTGGGGCTGAGCAGTTCTTC	CASSDASGGAGAEQFF	TRBV13-3	TRBD2	TRBJ2-1	15	19	28	33
43	0.000488548	TGTGCCAGCAGTGAGCGGGGGGCTGGGGCTGAGCAGTTCTTC	CASSERGAGAEQFF	TRBV13-3	TRBD2	TRBJ2-1	13	16	22	27
42	0.000477186	TGTGCCAGCAGTGATGCAACTGGGGGGGCTGGGGCTGAGCAGTTCTTC	CASSDATGGAGAEQFF	TRBV13-3	TRBD2	TRBJ2-1	15	18	28	33
41	0.000465824	TGTGCCAGCAGTGACTGGGGGGCTGGGGCTGAGCAGTTCTTC	CASSDWGAGAEQFF	TRBV13-3	TRBD2	TRBJ2-1	13	14	21	27
40	0.000454463	TGTGCCAGCAGTGACCCTGGGGGGGCTGGGGCTGAGCAGTTCTTC	CASSDPGGAGAEQFF	TRBV13-3	TRBD2	TRBJ2-1	13	16	25	30
40	0.000454463	TGTGCCAGCAGTGGACGGGGGGCTGGGGCTGAGCAGTTCTTC	CASSGRGAGAEQFF	TRBV13-3	TRBD2	TRBJ2-1	12	16	22	27
39	0.000443101	TGTGCCAGCAGTGCCTCTGGGGGGGCTGGGGCTGAGCAGTTCTTC	CASSASGGAGAEQFF	TRBV13-3	TRBD2	TRBJ2-1	12	16	25	30
39	0.000443101	TGTGCCAGCACCTCTGGGGGGGCTGGGGCTGAGCAGTTCTTC	CASTSGGAGAEQFF	TRBV13-3	TRBD2	TRBJ2-1	9	13	22	27
38	0.00043174	TGTGCCAGCAGTGATGGGACTGGGGGGGCTGGGGCTGAGCAGTTCTTC	CASSDGTGGAGAEQFF	TRBV13-3	TRBD2	TRBJ2-1	15	16	28	33
38	0.00043174	TGTGCCAGCAAGCCTGGGGGGGCTGGGGCTGAGCAGTTCTTC	CASKPGGAGAEQFF	TRBV13-3	TRBD2	TRBJ2-1	9	13	22	27
37	0.000420378	TGTGCCAGCAGTTGGACTGGGGGGGCTGGGGCTGAGCAGTTCTTC	CASSWTGGAGAEQFF	TRBV13-3	TRBD2	TRBJ2-1	11	13	25	30
37	0.000420378	TGTGCCAGCAGTGAGCCTGGGGGGGCTGGGGCTGAGCAGTTCTTC	CASSEPGGAGAEQFF	TRBV13-3	TRBD2	TRBJ2-1	13	16	25	30
37	0.000420378	TGTGCCAGCAGCTCGACTGGGGGGGCTGGGGCTGAGCAGTTCTTC	CASSSTGGAGAEQFF	TRBV13-3	TRBD2	TRBJ2-1	10	14	25	30
36	0.000409017	TGTGCCAGCAGTGATTACGGGGGGGCTGGGGCTGAGCAGTTCTTC	CASSDYGGAGAEQFF	TRBV13-3	TRBD2	TRBJ2-1	14	18	25	30
36	0.000409017	TGTGCCAGCAGTGAAACTGGGGGGGACTATGCTGAGCAGTTCTTC	CASSETGGDYAEQFF	TRBV13-3	TRBD2	TRBJ2-1	13	15	24	25
36	0.000409017	TGTGCCAGCAGTGAACTGGGGAACTATGCTGAGCAGTTCTTC	CASSELGNYAEQFF	TRBV13-3	TRBD2	TRBJ2-1	13	14	20	21
33	0.000374932	TGTGCCAGCAGTGATGCCCCTGGGGGGGCTGGGGCTGAGCAGTTCTTC	CASSDAPGGAGAEQFF	TRBV13-3	TRBD2	TRBJ2-1	15	19	28	33
33	0.000374932	TGTGCCAGCAGTAAAACTGGGGGGGCTGGGGCTGAGCAGTTCTTC	CASSKTGGAGAEQFF	TRBV13-3	TRBD2	TRBJ2-1	11	15	25	30
33	0.000374932	TGTGCCAGCACCCCTGGGGGGGCTGGGGCTGAGCAGTTCTTC	CASTPGGAGAEQFF	TRBV13-3	TRBD2	TRBJ2-1	9	13	22	27
32	0.00036357	TGTGCCAGCAGTGATCGTGGGGGGGCTGGGGCTGAGCAGTTCTTC	CASSDRGGAGAEQFF	TRBV13-3	TRBD2	TRBJ2-1	14	17	25	30
31	0.000352209	TGTGCCAGCAGTGATGATGGGGGGGCTGGGGCTGAGCAGTTCTTC	CASSDDGGAGAEQFF	TRBV13-3	TRBD2	TRBJ2-1	15	17	25	30
31	0.000352209	TGTGCCAGCAGTGAAAATGGGGGGGCTGGGGCTGAGCAGTTCTTC	CASSENGGAGAEQFF	TRBV13-3	TRBD2	TRBJ2-1	13	17	25	30
31	0.000352209	TGTGCCAGCAGTAGCTACTGGGGGGCTGGGGCTGAGCAGTTCTTC	CASSSYWGAGAEQFF	TRBV13-3	TRBD2	TRBJ2-1	11	16	24	30
30	0.000340847	TGTGCCAGCAGTGATCTGGGGGTCTATGCTGAGCAGTTCTTC	CASSDLGVYAEQFF	TRBV13-3	TRBD2	TRBJ2-1	14	15	21	23
30	0.000340847	TGTGCCAGCAGTGACTGGGGGCTCTATGCTGAGCAGTTCTTC	CASSDWGLYAEQFF	TRBV13-3	TRBD2	TRBJ2-1	13	14	20	23
30	0.000340847	TGTGCCAGCAGCCCCGGGGGGGCTGGGGCTGAGCAGTTCTTC	CASSPGGAGAEQFF	TRBV13-3	TRBD2	TRBJ2-1	10	15	22	27
29	0.000329486	TGTGCCAGCAGTGATGCGACTGGGGGGGCTGGGGCTGAGCAGTTCTTC	CASSDATGGAGAEQFF	TRBV13-3	TRBD2	TRBJ2-1	15	17	28	33
29	0.000329486	TGTGCCAGCAGTTCCCCTGGGGGGGCTGGGGCTGAGCAGTTCTTC	CASSSPGGAGAEQFF	TRBV13-3	TRBD2	TRBJ2-1	11	16	25	30
29	0.000329486	TGTGCCAGCAGTGATTTTGGGGGGGCTGGGGCTGAGCAGTTCTTC	CASSDFGGAGAEQFF	TRBV13-3	TRBD2	TRBJ2-1	14	17	25	30
29	0.000329486	TGTGCCAGCAGTGACTCTGGGGGGGCTGGGGCTGAGCAGTTCTTC	CASSDSGGAGAEQFF	TRBV13-3	TRBD2	TRBJ2-1	13	16	25	30
29	0.000329486	TGTGCCAGCAGCCCTGGGGGGGCTGGGGCTGAGCAGTTCTTC	CASSPGGAGAEQFF	TRBV13-3	TRBD2	TRBJ2-1	10	13	22	27
28	0.000318124	TGTGCCAGCAGTGATAGGACTGGGGGGGCTGGGGCTGAGCAGTTCTTC	CASSDRTGGAGAEQFF	TRBV13-3	TRBD2	TRBJ2-1	14	16	28	33
28	0.000318124	TGTGCCAGCAGTCCCTCTGGGGGGGCTGGGGCTGAGCAGTTCTTC	CASSPSGGAGAEQFF	TRBV13-3	TRBD2	TRBJ2-1	11	16	25	30
28	0.000318124	TGTGCCAGCAGTGATGAAGGGGGGGCTGGGGCTGAGCAGTTCTTC	CASSDEGGAGAEQFF	TRBV13-3	TRBD2	TRBJ2-1	15	18	25	30
28	0.000318124	TGTGCCAGCAGCGGGACTGGGGTCTATGCTGAGCAGTTCTTC	CASSGTGVYAEQFF	TRBV13-3	TRBD2	TRBJ2-1	10	11	21	23
28	0.000318124	TGTGCCAGCATTTGGGGGGCTGGGGCTGAGCAGTTCTTC	CASIWGAGAEQFF	TRBV13-3	TRBD2	TRBJ2-1	9	12	18	24
27	0.000306762	TGTGCCAGCAGTGATGTAACTGGGGGGGCTGGGGCTGAGCAGTTCTTC	CASSDVTGGAGAEQFF	TRBV13-3	TRBD2	TRBJ2-1	15	18	28	33
27	0.000306762	TGTGCCAGCAGTGAGCCGACTGGGGGGGCTGGGGCTGAGCAGTTCTTC	CASSEPTGGAGAEQFF	TRBV13-3	TRBD2	TRBJ2-1	13	17	28	33
27	0.000306762	TGTGCCAGCAGCGCCGGGACTGGGGGGGCTGGGGCTGAGCAGTTCTTC	CASSAGTGGAGAEQFF	TRBV13-3	TRBD2	TRBJ2-1	10	13	28	33
27	0.000306762	TGTGCCAGCATCCCCGGTGGGGGGGCTGGGGCTGAGCAGTTCTTC	CASIPGGGAGAEQFF	TRBV13-3	TRBD2	TRBJ2-1	9	17	25	30
27	0.000306762	TGTGCCAGCAGTGAGAGCTGGGGGGCCTATGCTGAGCAGTTCTTC	CASSESWGAYAEQFF	TRBV13-3	TRBD2	TRBJ2-1	13	17	24	26
26	0.000295401	TGTGCCAGCAGTGATCGGACTGGGGGGGCTGGGGCTGAGCAGTTCTTC	CASSDRTGGAGAEQFF	TRBV13-3	TRBD2	TRBJ2-1	14	16	28	33
26	0.000295401	TGTGCCAGCAGTGATGACTGGGGGGCTGGGGCTGAGCAGTTCTTC	CASSDDWGAGAEQFF	TRBV13-3	TRBD2	TRBJ2-1	15	16	24	30
26	0.000295401	TGTGCCAGCAGTGATATTGGGGGGGCTGGGGCTGAGCAGTTCTTC	CASSDIGGAGAEQFF	TRBV13-3	TRBD2	TRBJ2-1	14	17	25	30
26	0.000295401	TGTGCCAGCAGCCTTGGGGGGGCTGGGGCTGAGCAGTTCTTC	CASSLGGAGAEQFF	TRBV13-3	TRBD2	TRBJ2-1	10	14	22	27
26	0.000295401	TGTGCCACTGGGGGGGCTGGGGCTGAGCAGTTCTTC	CATGGAGAEQFF	TRBV13-3	TRBD2	TRBJ2-1	6	7	16	21
25	0.000284039	TGTGCCAGCAGTGAAACCGGGGGGGCTGGGGCTGAGCAGTTCTTC	CASSETGGAGAEQFF	TRBV13-3	TRBD2	TRBJ2-1	13	18	25	30
25	0.000284039	TGTGCCAGCAGTCCCGGGGGGGCTGGGGCTGAGCAGTTCTTC	CASSPGGAGAEQFF	TRBV13-3	TRBD2	TRBJ2-1	11	15	22	27
25	0.000284039	TGTGCCAGCGCTGGGGGGGCTGGGGCTGAGCAGTTCTTC	CASAGGAGAEQFF	TRBV13-3	TRBD2	TRBJ2-1	8	10	19	24
25	0.000284039	TGTGCCAGCAGTGATCGGGGGGAGGCTGAGCAGTTCTTC	CASSDRGEAEQFF	TRBV13-3	TRBD2	TRBJ2-1	14	16	21	24
24	0.000272678	TGTGCCAGCAGTGATGATGCTGGGGGGGCTGGGGCTGAGCAGTTCTTC	CASSDDAGGAGAEQFF	TRBV13-3	TRBD2	TRBJ2-1	15	19	28	33
23	0.000261316	TGTGCCAGCAGTGATGCTCCGGGACTGGGCTATGCTGAGCAGTTCTTC	CASSDAPGLGYAEQFF	TRBV13-3	TRBD2	TRBJ2-1	15	18	28	29
23	0.000261316	TGTGCCAGCAGTGATGCATGGGGGGCTGGGGCTGAGCAGTTCTTC	CASSDAWGAGAEQFF	TRBV13-3	TRBD2	TRBJ2-1	15	18	24	30
22	0.000249955	TGTGCCAGCAGTGATGTGACTGGGGGGGCTGGGGCTGAGCAGTTCTTC	CASSDVTGGAGAEQFF	TRBV13-3	TRBD2	TRBJ2-1	15	17	28	33
22	0.000249955	TGTGCCAGCAGTGATGCAGTTGGGGGGGCTGGGGCTGAGCAGTTCTTC	CASSDAVGGAGAEQFF	TRBV13-3	TRBD2	TRBJ2-1	15	20	28	33
22	0.000249955	TGTGCCAGCAGTGATGGAGCTGGGGGGGCTGGGGCTGAGCAGTTCTTC	CASSDGAGGAGAEQFF	TRBV13-3	TRBD2	TRBJ2-1	15	19	28	33
22	0.000249955	TGTGCCAGCAGTGACCCCGACGGGGGGGCTGGGGCTGAGCAGTTCTTC	CASSDPDGGAGAEQFF	TRBV13-3	TRBD2	TRBJ2-1	13	21	28	33
22	0.000249955	TGTGCCAGCACCGGGACTGGGGGGGCTGGGGCTGAGCAGTTCTTC	CASTGTGGAGAEQFF	TRBV13-3	TRBD2	TRBJ2-1	9	10	25	30
22	0.000249955	TGTGCCAGCAGTCCCACTGGGGGGGCTGGGGCTGAGCAGTTCTTC	CASSPTGGAGAEQFF	TRBV13-3	TRBD2	TRBJ2-1	11	15	25	30
22	0.000249955	TGTGCCAGCAGTGCAACTGGGGGGGCTGGGGCTGAGCAGTTCTTC	CASSATGGAGAEQFF	TRBV13-3	TRBD2	TRBJ2-1	12	15	25	30
22	0.000249955	TGTGCCAGCAGTGATTATGGGGGGGCTGGGGCTGAGCAGTTCTTC	CASSDYGGAGAEQFF	TRBV13-3	TRBD2	TRBJ2-1	14	17	25	30
22	0.000249955	TGTGCCAGCAGTGATGACTGGGGGGACTATGCTGAGCAGTTCTTC	CASSDDWGDYAEQFF	TRBV13-3	TRBD2	TRBJ2-1	15	16	24	25
22	0.000249955	TGTGCCAGCAGTGATAATGGGGGGGCTGGGGCTGAGCAGTTCTTC	CASSDNGGAGAEQFF	TRBV13-3	TRBD2	TRBJ2-1	14	17	25	30
22	0.000249955	TGTGCCAGCAGTGAGTCTGGGGGGGCTGGGGCTGAGCAGTTCTTC	CASSESGGAGAEQFF	TRBV13-3	TRBD2	TRBJ2-1	13	16	25	30
22	0.000249955	TGTGCCAGCAGCCTCACTGGGGGGGCTGGGGCTGAGCAGTTCTTC	CASSLTGGAGAEQFF	TRBV13-3	TRBD2	TRBJ2-1	10	15	25	30
22	0.000249955	TGTGCCAGCAGCCCTACTGGGGGGGCTGGGGCTGAGCAGTTCTTC	CASSPTGGAGAEQFF	TRBV13-3	TRBD2	TRBJ2-1	10	15	25	30
22	0.000249955	TGTGCCAGCAGCCCCCTTGGGGGGGCTGGGGCTGAGCAGTTCTTC	CASSPLGGAGAEQFF	TRBV13-3	TRBD2	TRBJ2-1	10	17	25	30
21	0.000238593	TGTGCCAGCAGTGCGGGGGGGGCTGGGGCTGAGCAGTTCTTC	CASSAGGAGAEQFF	TRBV13-3	TRBD2	TRBJ2-1	12	15	22	27
21	0.000238593	TGTGCCAGCAGTGACGGTGGGGCTGGGGCTGAGCAGTTCTTC	CASSDGGAGAEQFF	TRBV13-3	TRBD2	TRBJ2-1	13	18	26	27
21	0.000238593	TGTGCCAGCAGCTCTGGGGGGGCTGGGGCTGAGCAGTTCTTC	CASSSGGAGAEQFF	TRBV13-3	TRBD2	TRBJ2-1	10	13	22	27
20	0.000227231	TGTGCCAGCAGTGATCCGACTGGGGGGGCTGGGGCTGAGCAGTTCTTC	CASSDPTGGAGAEQFF	TRBV13-3	TRBD2	TRBJ2-1	14	17	28	33
20	0.000227231	TGTGCCAGCAGTGGAGCTGGGGGGGCTGGGGCTGAGCAGTTCTTC	CASSGAGGAGAEQFF	TRBV13-3	TRBD2	TRBJ2-1	12	16	25	30
20	0.000227231	TGTGCCAGCAGTGGAACTGGGGGGGCTGGGGCTGAGCAGTTCTTC	CASSGTGGAGAEQFF	TRBV13-3	TRBD2	TRBJ2-1	12	15	25	30
20	0.000227231	TGTGCCAGCAGTGATCGCGGGGGGGCTGGGGCTGAGCAGTTCTTC	CASSDRGGAGAEQFF	TRBV13-3	TRBD2	TRBJ2-1	14	18	25	30
[truncated: 3,637 more rows]

## Sheet: TRBV-Va19-non-MAIT
Table S1 (related to Figure 4) TCRβ repertoire for thymic non-MAIT T cells from Vα19 mice
count	freq	cdr3nt	cdr3aa	v	d	j	VEnd	DStart	DEnd	JStart
4	0.0027933	TGTGGTGCTAGGGACCAGGACAGGGAGGGAAACACAGAAGTCTTCTTT	CGARDQDREGNTEVFF	TRBV20	TRBD1	TRBJ1-1	13	17	24	29
4	0.0027933	TGTGCCAGCTCTCTCGATGGGGATAGTGCAGAAACGCTGTATTTT	CASSLDGDSAETLYF	TRBV12-1	TRBD2	TRBJ2-3	14	17	21	23
4	0.0027933	TGTGCCAGCAGCCAAGAGGCTGGGAACCAAGACACCCAGTACTTT	CASSQEAGNQDTQYF	TRBV2	TRBD2	TRBJ2-5	16	19	23	24
3	0.00209497	TGTGCCAGCAGTGATGCACAGAAAATTTCCAACGAAAGATTATTTTTC	CASSDAQKISNERLFF	TRBV13-1	.	TRBJ1-4	15	-1	-1	22
3	0.00209497	TGTGCCTGGAGTCGGGACTGGGGGAACTATGCTGAGCAGTTCTTC	CAWSRDWGNYAEQFF	TRBV31	TRBD2	TRBJ2-1	12	13	23	24
3	0.00209497	TGTGCCAGCAGTGACCCCCTCGACAGGAACTCCGACTACACCTTC	CASSDPLDRNSDYTF	TRBV13-1	TRBD1	TRBJ1-2	13	14	19	27
3	0.00209497	TGTGCCAGCAGCTTAGTATGGGGGCAGGACTCCGACTACACCTTC	CASSLVWGQDSDYTF	TRBV3	TRBD1	TRBJ1-2	15	19	24	28
3	0.00209497	TGTGCCAGCAGCCCCGACAGTTCCTATAATTCGCCCCTCTACTTT	CASSPDSSYNSPLYF	TRBV5	TRBD1	TRBJ1-6	12	15	19	20
3	0.00209497	TGTGCCAGCAGCCATCCTTACAAAAGTCAAAACACCTTGTACTTT	CASSHPYKSQNTLYF	TRBV5	.	TRBJ2-4	13	-1	-1	24
3	0.00209497	TGTGGTGCTATACTCCCCGACATTGCAAACACAGAAGTCTTCTTT	CGAILPDIANTEVFF	TRBV20	.	TRBJ1-1	9	-1	-1	22
3	0.00209497	TGTGCTAGCAGGGGACAGGGGGCAAACTCCGACTACACCTTC	CASRGQGANSDYTF	TRBV17	TRBD1	TRBJ1-2	10	11	20	21
3	0.00209497	TGTGCCTGGAGTCTAGCGGGACTGGGATATGAACAGTACTTC	CAWSLAGLGYEQYF	TRBV31	TRBD2	TRBJ2-7	12	16	25	27
3	0.00209497	TGTGCCAGCGGGGAACTGTCTAGTCAAAACACCTTGTACTTT	CASGELSSQNTLYF	TRBV13-2	.	TRBJ2-4	10	-1	-1	19
3	0.00209497	TGTGCCAGCAGTTTATCGGACAGGGAAGACACCCAGTACTTT	CASSLSDREDTQYF	TRBV15	TRBD1	TRBJ2-5	14	17	24	25
3	0.00209497	TGTGCCAGCAGTGATGCGAAATCCCCAGCCACCCAGTACTTT	CASSDAKSPATQYF	TRBV13-1	TRBD2	TRBJ2-5	15	22	27	29
3	0.00209497	TGTGCCAGCAGTGATGAAACTAGTGCAGAAACGCTGTATTTT	CASSDETSAETLYF	TRBV13-1	.	TRBJ2-3	15	-1	-1	18
3	0.00209497	TGTGCCAGCAGTGACGAGGTTAACAACCAGGCTCCGCTTTTT	CASSDEVNNQAPLF	TRBV13-3	.	TRBJ1-5	13	-1	-1	20
3	0.00209497	TGTGCCAGCAGTGTTGGACAAAACTCCGACTACACCTTC	CASSVGQNSDYTF	TRBV13-1	TRBD1	TRBJ1-2	12	15	19	20
3	0.00209497	TGTGCCAGCAGCCAAGACAAAAACACAGAAGTCTTCTTT	CASSQDKNTEVFF	TRBV2	.	TRBJ1-1	16	-1	-1	20
3	0.00209497	TGTGCAAGCAGCACAGGGGGCTACTCCGACTACACCTTC	CASSTGGYSDYTF	TRBV16	TRBD1	TRBJ1-2	11	12	20	22
3	0.00209497	TGTGGTGCTAGGAGGTGGGGCCCCTATGAACAGTACTTC	CGARRWGPYEQYF	TRBV20	TRBD1	TRBJ2-7	11	16	20	22
3	0.00209497	TGTGCCAGCAGTGACAGTGCTGAGCAGTTCTTC	CASSDSAEQFF	TRBV13-1	.	TRBJ2-1	13	-1	-1	17
3	0.00209497	TGTGCTAGCAGAAACACAGAAGTCTTCTTT	CASRNTEVFF	TRBV29	.	TRBJ1-1	10	-1	-1	11
2	0.00139665	TGTGCCAGCAGCCAAGAAGACCCTCGCAGGCCTAACCAAGACACCCAGTACTTT	CASSQEDPRRPNQDTQYF	TRBV5	.	TRBJ2-5	16	-1	-1	32
2	0.00139665	TGTGCTAGCAGTTTATCGGAACAGAAGATTTCCAACGAAAGATTATTTTTC	CASSLSEQKISNERLFF	TRBV29	.	TRBJ1-4	16	-1	-1	27
2	0.00139665	TGTGCTAGCAGTAGAGATACCGCGGGGGCGGCCAACGAAAGATTATTTTTC	CASSRDTAGAANERLFF	TRBV17	TRBD1	TRBJ1-4	16	23	29	31
2	0.00139665	TGTGCTAGCAGGTCCCGGGACAGGGGGCGAGGCACCGGGCAGCTCTACTTT	CASRSRDRGRGTGQLYF	TRBV17	TRBD1	TRBJ2-2	10	11	28	32
2	0.00139665	TGTGCCAGCGGTGAACTGGGGGGGTACATTAACTATGCTGAGCAGTTCTTC	CASGELGGYINYAEQFF	TRBV13-2	TRBD2	TRBJ2-1	13	14	23	29
2	0.00139665	TGTGCCAGCAGTTCTCCGACAGGGGGCGCGTGTGCAGAAACGCTGTATTTT	CASSSPTGGACAETLYF	TRBV14	TRBD1	TRBJ2-3	12	17	28	31
2	0.00139665	TGTGCCAGCAGTGATGCCTCGACTGGGGGGGTCCAAGACACCCAGTACTTT	CASSDASTGGVQDTQYF	TRBV13-1	TRBD2	TRBJ2-5	15	20	30	32
2	0.00139665	TGTGCCAGCAGTGATGGACCTTCGGGACAGAACAACCAGGCTCCGCTTTTT	CASSDGPSGQNNQAPLF	TRBV13-1	TRBD1	TRBJ1-5	15	22	29	30
2	0.00139665	TGTGCCAGCAGTGACCCCGCCTCAGGAATTTCCAACGAAAGATTATTTTTC	CASSDPASGISNERLFF	TRBV15	.	TRBJ1-4	11	-1	-1	26
2	0.00139665	TGTGCCAGCAGCTCGGGACTGGGGGGCCTTAGTGCAGAAACGCTGTATTTT	CASSSGLGGLSAETLYF	TRBV4	TRBD2	TRBJ2-3	12	13	25	29
2	0.00139665	TGTGCAAGCAGCTTAGATCCCCACTGGGGGGGTGCAGAAACGCTGTATTTT	CASSLDPHWGGAETLYF	TRBV16	TRBD2	TRBJ2-3	16	22	30	31
2	0.00139665	TGTGCAAGCAACTGGGACTGGGGGGGGAGGAGCTCCTATGAACAGTACTTC	CASNWDWGGRSSYEQYF	TRBV16	TRBD2	TRBJ2-7	9	13	25	27
2	0.00139665	TGTGCTAGCCGAGAGAAGGCAGGGGGCAACTATGCTGAGCAGTTCTTC	CASREKAGGNYAEQFF	TRBV17	TRBD1	TRBJ2-1	8	19	26	27
2	0.00139665	TGTGCCTGGAGCCAGAACCGGGACAGGGGGAGCTCCGACTACACCTTC	CAWSQNRDRGSSDYTF	TRBV31	TRBD1	TRBJ1-2	10	17	29	32
2	0.00139665	TGTGCCAGCTTCCGGGACAGGGGGCGAGGTGCAGAAACGCTGTATTTT	CASFRDRGRGAETLYF	TRBV13-3	TRBD1	TRBJ2-3	8	11	25	28
2	0.00139665	TGTGCCAGCTCTCTCTTGGACAGGGGGCCGGGCACAGAAGTCTTCTTT	CASSLLDRGPGTEVFF	TRBV12-1	TRBD1	TRBJ1-1	14	17	27	32
2	0.00139665	TGTGCCAGCTCTCTCTCCCCGGGACAAAGTCAAAACACCTTGTACTTT	CASSLSPGQSQNTLYF	TRBV12-1	TRBD1	TRBJ2-4	14	17	25	27
2	0.00139665	TGTGCCAGCTCTCTCCAGGACAGGGGGCGGGACTCCGACTACACCTTC	CASSLQDRGRDSDYTF	TRBV12-2	TRBD1	TRBJ1-2	14	17	28	31
2	0.00139665	TGTGCCAGCGGTGATGCTGACTGGGGGGAAGAAGACACCCAGTACTTT	CASGDADWGEEDTQYF	TRBV13-2	TRBD2	TRBJ2-5	15	18	27	31
2	0.00139665	TGTGCCAGCGGTGAAGGACAGGGGTGGGCCAACGAAAGATTATTTTTC	CASGEGQGWANERLFF	TRBV13-2	TRBD1	TRBJ1-4	13	15	23	28
2	0.00139665	TGTGCCAGCACCCCCTGGGACTGGGGGGGCGACGACACCTTGTACTTT	CASTPWDWGGDDTLYF	TRBV19	TRBD2	TRBJ2-4	9	16	30	34
2	0.00139665	TGTGCCAGCAGTTTAGCCGGGACAAATTCCAACGAAAGATTATTTTTC	CASSLAGTNSNERLFF	TRBV15	TRBD1	TRBJ1-4	16	17	23	26
2	0.00139665	TGTGCCAGCAGTCCTCCCGGGACAGGGGTCAGGGAAAGATTATTTTTC	CASSPPGTGVRERLFF	TRBV24	TRBD1	TRBJ1-4	12	14	27	33
2	0.00139665	TGTGCCAGCAGTCCCGGGACAGGGGGCAATAACTCCGACTACACCTTC	CASSPGTGGNNSDYTF	TRBV26	TRBD1	TRBJ1-2	12	13	26	30
2	0.00139665	TGTGCCAGCAGTCCACCGGGACAAATTTCCAACGAAAGATTATTTTTC	CASSPPGQISNERLFF	TRBV26	TRBD1	TRBJ1-4	12	15	21	22
2	0.00139665	TGTGCCAGCAGTGATTCCCGCGGGACTGGAGGAAACACCTTGTACTTT	CASSDSRGTGGNTLYF	TRBV13-1	TRBD2	TRBJ2-4	14	20	28	32
2	0.00139665	TGTGCCAGCAGTGATGCATCGGGAGGCGCAAACTCCGACTACACCTTC	CASSDASGGANSDYTF	TRBV13-1	TRBD1	TRBJ1-2	15	19	23	27
2	0.00139665	TGTGCCAGCAGTGAGGGAGGGCTTTCCTATAATTCGCCCCTCTACTTT	CASSEGGLSYNSPLYF	TRBV5	.	TRBJ1-6	10	-1	-1	23
2	0.00139665	TGTGCCAGCAGCTCCGGGACTGGGGTTAGTCAAAACACCTTGTACTTT	CASSSGTGVSQNTLYF	TRBV2	TRBD2	TRBJ2-4	11	13	24	26
2	0.00139665	TGTGCCAGCAGCCAAGCCCACAGACAGAATCAAAACACCTTGTACTTT	CASSQAHRQNQNTLYF	TRBV5	TRBD1	TRBJ2-4	15	22	26	29
2	0.00139665	TGTGCCAGCAGCCAAGGACTGGGGGCTAGTCAAAACACCTTGTACTTT	CASSQGLGASQNTLYF	TRBV5	TRBD2	TRBJ2-4	15	16	24	25
2	0.00139665	TGTGCCAGCAGCCAAGACGGACTGGGGGATCAAAACACCTTGTACTTT	CASSQDGLGDQNTLYF	TRBV5	TRBD2	TRBJ2-4	16	18	27	29
2	0.00139665	TGTGCCAGCAGCACTCAAATACAGGGGAGACAAAACACCTTGTACTTT	CASSTQIQGRQNTLYF	TRBV3	TRBD1	TRBJ2-4	11	20	26	30
2	0.00139665	TGTGCCAGCAGCACCCCGCCGGGACAAGCAAACACAGAAGTCTTCTTT	CASSTPPGQANTEVFF	TRBV4	TRBD1	TRBJ1-1	11	18	25	27
2	0.00139665	TGTGCAAGCAGCTTAGATGGTCTGGGGGAGTATGCTGAGCAGTTCTTC	CASSLDGLGEYAEQFF	TRBV16	TRBD2	TRBJ2-1	16	21	27	30
2	0.00139665	TGTGCAAGCAGCTTAGATAACAGGGATCGGGATGCTGAGCAGTTCTTC	CASSLDNRDRDAEQFF	TRBV16	TRBD1	TRBJ2-1	16	19	24	31
2	0.00139665	TGCTCCAGCAGTCAAAACCGGGACATTGCAAACACAGAAGTCTTCTTT	CSSSQNRDIANTEVFF	TRBV23	TRBD1	TRBJ1-1	14	17	24	25
2	0.00139665	TGTGCTAGCAGTGGGACAGATATTTCCAACGAAAGATTATTTTTC	CASSGTDISNERLFF	TRBV17	TRBD1	TRBJ1-4	11	12	18	21
2	0.00139665	TGTGCTAGCAGTGGGAGGACAGGTAACAACCAGGCTCCGCTTTTT	CASSGRTGNNQAPLF	TRBV17	TRBD1	TRBJ1-5	11	16	22	23
2	0.00139665	TGTGCTAGCAGTAGAGTCCGGACAGGGGGCTATGAACAGTACTTC	CASSRVRTGGYEQYF	TRBV17	TRBD1	TRBJ2-7	15	19	28	29
2	0.00139665	TGTGCTAGCAGCCTCGGACTCTTTTCCAACGAAAGATTATTTTTC	CASSLGLFSNERLFF	TRBV29	TRBD2	TRBJ1-4	10	15	19	22
2	0.00139665	TGTGCCTGGAGTCTACCAGGACGGAGTGCAGAAACGCTGTATTTT	CAWSLPGRSAETLYF	TRBV31	.	TRBJ2-3	12	-1	-1	24
2	0.00139665	TGTGCCTGGAGTCTACGGACAGGGGGGGACTCCGACTACACCTTC	CAWSLRTGGDSDYTF	TRBV31	TRBD1	TRBJ1-2	12	16	25	28
2	0.00139665	TGTGCCTGGAGTCTAGCCAGGGGAAGTGCAGAAACGCTGTATTTT	CAWSLARGSAETLYF	TRBV31	TRBD1	TRBJ2-3	12	17	22	24
2	0.00139665	TGTGCCTGGAGTGACCGGGACAGGGCCAACGAAAGATTATTTTTC	CAWSDRDRANERLFF	TRBV31	TRBD1	TRBJ1-4	11	14	24	25
2	0.00139665	TGTGCCAGCTCTCTCGGGACAGGGCGGGACGAAAGATTATTTTTC	CASSLGTGRDERLFF	TRBV12-1	TRBD1	TRBJ1-4	14	15	23	28
2	0.00139665	TGTGCCAGCTCTCTCGAGGGGGCGAGGGCCTATGAACAGTACTTC	CASSLEGARAYEQYF	TRBV12-1	TRBD1	TRBJ2-7	14	16	23	28
2	0.00139665	TGTGCCAGCTCTCTGGGTCAGGGTTTCGGCGAAAGATTATTTTTC	CASSLGQGFGERLFF	TRBV12-1	TRBD1	TRBJ1-4	13	14	22	29
2	0.00139665	TGTGCCAGCTCCCTCACAGGGAGCGGTGCAGAAACGCTGTATTTT	CASSLTGSGAETLYF	TRBV12-1	TRBD1	TRBJ2-3	14	15	24	25
2	0.00139665	TGTGCCAGCGGTGACGACTGGGGGGGCGCTGCTGAGCAGTTCTTC	CASGDDWGGAAEQFF	TRBV13-2	TRBD2	TRBJ2-1	13	15	28	29
2	0.00139665	TGTGCCAGCGGTGAAGGGACAGCTTCTGGAAATACGCTCTATTTT	CASGEGTASGNTLYF	TRBV13-2	TRBD1	TRBJ1-3	13	15	21	23
2	0.00139665	TGTGCCAGCAGTTTAAGGTCTGGGGGGGCATACACCCAGTACTTT	CASSLRSGGAYTQYF	TRBV15	TRBD2	TRBJ2-5	14	19	28	31
2	0.00139665	TGTGCCAGCAGTTCTCAGGGAGGAGCTGGAAATACGCTCTATTTT	CASSSQGGAGNTLYF	TRBV15	TRBD1	TRBJ1-3	12	15	19	25
2	0.00139665	TGTGCCAGCAGTTCGACAGGGAGGGACCAAGACACCCAGTACTTT	CASSSTGRDQDTQYF	TRBV15	TRBD1	TRBJ2-5	12	14	20	25
2	0.00139665	TGTGCCAGCAGTCTGTTCGACAGGGACACCGGGCAGCTCTACTTT	CASSLFDRDTGQLYF	TRBV24	TRBD1	TRBJ2-2	15	18	24	25
2	0.00139665	TGTGCCAGCAGTGATGCAGAGACAGAAGGGTCCGACTACACCTTC	CASSDAETEGSDYTF	TRBV13-1	TRBD1	TRBJ1-2	15	20	24	30
2	0.00139665	TGTGCCAGCAGTGATGGACAGGGGGGGAACACAGAAGTCTTCTTT	CASSDGQGGNTEVFF	TRBV13-1	TRBD1	TRBJ1-1	15	16	24	27
2	0.00139665	TGTGCCAGCAGTGATGGAGACAGCTATAATTCGCCCCTCTACTTT	CASSDGDSYNSPLYF	TRBV13-1	TRBD1	TRBJ1-6	15	18	22	23
2	0.00139665	TGTGCCAGCAGTGACTGGGGGGCAAGTGCAGAAACGCTGTATTTT	CASSDWGASAETLYF	TRBV13-1	TRBD2	TRBJ2-3	13	14	21	24
2	0.00139665	TGTGCCAGCAGCCTCAGGGGCATTTCCAACGAAAGATTATTTTTC	CASSLRGISNERLFF	TRBV5	TRBD1	TRBJ1-4	12	14	19	21
2	0.00139665	TGTGCCAGCAGCCCCGGGGACTGGGGGTATGCTGAGCAGTTCTTC	CASSPGDWGYAEQFF	TRBV3	TRBD2	TRBJ2-1	11	16	26	27
2	0.00139665	TGTGCCAGCAGCCCCGGGACAGCTAGTGCAGAAACGCTGTATTTT	CASSPGTASAETLYF	TRBV5	TRBD1	TRBJ2-3	12	13	21	22
2	0.00139665	TGTGCCAGCAGCCGGGACAGGGGAGGCTATGCTGAGCAGTTCTTC	CASSRDRGGYAEQFF	TRBV14	TRBD1	TRBJ2-1	10	11	22	26
2	0.00139665	TGTGCCAGCAGCCGGGACAAATATTCCAACGAAAGATTATTTTTC	CASSRDKYSNERLFF	TRBV26	TRBD1	TRBJ1-4	10	11	18	23
2	0.00139665	TGTGCCAGCAGCCAACCCTCAGGGCGTCAAAACACCTTGTACTTT	CASSQPSGRQNTLYF	TRBV5	TRBD1	TRBJ2-4	14	19	23	25
2	0.00139665	TGTGCCAGCAGCCAAGATGACAATGCAAACTCCGACTACACCTTC	CASSQDDNANSDYTF	TRBV5	.	TRBJ1-2	16	-1	-1	23
2	0.00139665	TGTGCCAGCAGCAACCGGGACAGCTATAATTCGCCCCTCTACTTT	CASSNRDSYNSPLYF	TRBV4	TRBD1	TRBJ1-6	11	14	22	23
2	0.00139665	TGTGCAAGCAGCTTACGACAGGGGGCAAACACAGAAGTCTTCTTT	CASSLRQGANTEVFF	TRBV16	TRBD1	TRBJ1-1	14	16	23	24
2	0.00139665	TGTGCAAGCAGCTTAGATCCCTGGGACTCCTATGAACAGTACTTC	CASSLDPWDSYEQYF	TRBV16	TRBD1	TRBJ2-7	16	18	22	26
2	0.00139665	TGTGCAAGCAGCTTAGATAACAGTTCTGGAAATACGCTCTATTTT	CASSLDNSSGNTLYF	TRBV16	.	TRBJ1-3	16	-1	-1	23
2	0.00139665	TGTGCAAGCAGCTTAGACGGGACAGGGAACTCCGACTACACCTTC	CASSLDGTGNSDYTF	TRBV16	TRBD1	TRBJ1-2	16	17	26	27
2	0.00139665	TGTGCAAGCAGCTTAGAGCCAATTTCCAACGAAAGATTATTTTTC	CASSLEPISNERLFF	TRBV16	.	TRBJ1-4	16	-1	-1	20
2	0.00139665	TGTGCAAGCAGCTTAGAATCTCGCCAGCAAGACACCCAGTACTTT	CASSLESRQQDTQYF	TRBV16	.	TRBJ2-5	16	-1	-1	27
2	0.00139665	TGTGCAAGCAGCTCGCCGCCGACTGGGGCCTATGAACAGTACTTC	CASSSPPTGAYEQYF	TRBV16	TRBD2	TRBJ2-7	12	20	27	28
2	0.00139665	TGTGGTGCTAGGTGGGGACAGGGATCCAACGAAAGATTATTTTTC	CGARWGQGSNERLFF	TRBV20	TRBD1	TRBJ1-4	11	14	22	24
2	0.00139665	TGTGGTGCTAGGGATTGGGGGGGAGCAAACTCCGACTACACCTTC	CGARDWGGANSDYTF	TRBV20	TRBD2	TRBJ1-2	13	15	22	24
2	0.00139665	TGTGGTGCTAGGGATCGAAGACAGTATCAAAACACCTTGTACTTT	CGARDRRQYQNTLYF	TRBV20	TRBD1	TRBJ2-4	13	19	23	26
2	0.00139665	TGTGGTGCTAGGGAATTTGGTCTTAACAACCAGGCTCCGCTTTTT	CGAREFGLNNQAPLF	TRBV20	.	TRBJ1-5	13	-1	-1	23
2	0.00139665	TGTGGTGCTAGAGGTCCGGGCGCGGTCCAAGACACCCAGTACTTT	CGARGPGAVQDTQYF	TRBV20	TRBD1	TRBJ2-5	10	17	22	26
2	0.00139665	TGCACCTGCAGTGTCCGGGACAGGGGCTATGCTGAGCAGTTCTTC	CTCSVRDRGYAEQFF	TRBV1	TRBD1	TRBJ2-1	12	14	25	26
2	0.00139665	TGTGCTAGCAGTTTCCGGGTTTCCAACGAAAGATTATTTTTC	CASSFRVSNERLFF	TRBV29	TRBD1	TRBJ1-4	13	14	18	19
2	0.00139665	TGTGCTAGCAGTTCCCAGAATTCTGGAAATACGCTCTATTTT	CASSSQNSGNTLYF	TRBV29	.	TRBJ1-3	12	-1	-1	14
2	0.00139665	TGTGCTAGCAGTAGTTGGACAAGCTCCTATGAACAGTACTTC	CASSSWTSSYEQYF	TRBV17	TRBD1	TRBJ2-7	13	16	20	21
2	0.00139665	TGTGCTAGCAGTAGAGATCCCAGAAACTATGAACAGTACTTC	CASSRDPRNYEQYF	TRBV17	TRBD2	TRBJ2-7	16	18	22	26
2	0.00139665	TGTGCTAGCAGTAGAGACCGGGCAAACTCCGACTACACCTTC	CASSRDRANSDYTF	TRBV17	.	TRBJ1-2	16	-1	-1	21
2	0.00139665	TGTGCTAGCAGCTCCGGGACAGGGAGCGAAAGATTATTTTTC	CASSSGTGSERLFF	TRBV29	TRBD1	TRBJ1-4	10	13	23	26
2	0.00139665	TGTGCTAGCAGCCCGGGACATCCAAACACAGAAGTCTTCTTT	CASSPGHPNTEVFF	TRBV29	TRBD1	TRBJ1-1	10	11	19	22
2	0.00139665	TGTGCTAGCAGAACAGGGTCTAGTGCAGAAACGCTGTATTTT	CASRTGSSAETLYF	TRBV17	TRBD1	TRBJ2-3	10	12	17	19
2	0.00139665	TGTGCCTGGAGTTCCGGGACAACAAACTCCGACTACACCTTC	CAWSSGTTNSDYTF	TRBV31	TRBD1	TRBJ1-2	11	13	20	22
2	0.00139665	TGTGCCTGGAGGTGGGCACTTTCCAACGAAAGATTATTTTTC	CAWRWALSNERLFF	TRBV31	.	TRBJ1-4	10	-1	-1	19
2	0.00139665	TGTGCCTGGAGAAGGACTGGCGGTCAAAACACCTTGTACTTT	CAWRRTGGQNTLYF	TRBV31	TRBD2	TRBJ2-4	10	13	19	22
2	0.00139665	TGTGCCAGCTCTCTCGAGAGGCCAAACTCCGACTACACCTTC	CASSLERPNSDYTF	TRBV12-1	.	TRBJ1-2	14	-1	-1	22
2	0.00139665	TGTGCCAGCTCTCACACAGGGGGCGCGACAGAAGTCTTCTTT	CASSHTGGATEVFF	TRBV12-1	TRBD1	TRBJ1-1	12	15	25	27
2	0.00139665	TGTGCCAGCCCGTCGACAGGGGCTGGAAATACGCTCTATTTT	CASPSTGAGNTLYF	TRBV12-1	TRBD1	TRBJ1-3	8	14	21	22
2	0.00139665	TGTGCCAGCGGTCCCGGGACAACAAACTCCGACTACACCTTC	CASGPGTTNSDYTF	TRBV13-2	TRBD1	TRBJ1-2	11	12	20	22
2	0.00139665	TGTGCCAGCGGTGTTCGGGACAACAGCCAGGCTCCGCTTTTT	CASGVRDNSQAPLF	TRBV13-2	TRBD1	TRBJ1-5	12	15	20	21
2	0.00139665	TGTGCCAGCGGTGCGGGGCTGGACAACCAGGCTCCGCTTTTT	CASGAGLDNQAPLF	TRBV13-2	TRBD2	TRBJ1-5	12	13	21	22
2	0.00139665	TGTGCCAGCAGTTTCGGGGGCGCAAACTCCGACTACACCTTC	CASSFGGANSDYTF	TRBV15	TRBD1	TRBJ1-2	13	15	20	21
2	0.00139665	TGTGCCAGCAGTCTGTTCCAGGGCCCCGGGCAGCTCTACTTT	CASSLFQGPGQLYF	TRBV26	TRBD1	TRBJ2-2	15	18	22	25
2	0.00139665	TGTGCCAGCAGTCTGTTGCAGGGGGTCACAGAAGTCTTCTTT	CASSLLQGVTEVFF	TRBV24	TRBD1	TRBJ1-1	15	18	24	26
2	0.00139665	TGTGCCAGCAGTCCGGGACTGGGGGAAAACACCTTGTACTTT	CASSPGLGENTLYF	TRBV15	TRBD2	TRBJ2-4	11	12	24	25
2	0.00139665	TGTGCCAGCAGTGTAGGACAGCGGCCCTATGAACAGTACTTC	CASSVGQRPYEQYF	TRBV15	TRBD1	TRBJ2-7	15	16	20	25
2	0.00139665	TGTGCCAGCAGTGGGGACAGGGGGAACACAGAAGTCTTCTTT	CASSGDRGNTEVFF	TRBV13-1	TRBD1	TRBJ1-1	12	13	23	24
2	0.00139665	TGTGCCAGCAGTGGGACAAAAAACACCGGGCAGCTCTACTTT	CASSGTKNTGQLYF	TRBV26	TRBD1	TRBJ2-2	11	12	17	20
2	0.00139665	TGTGCCAGCAGTGATGCGCCCAGTGCAGAAACGCTGTATTTT	CASSDAPSAETLYF	TRBV13-1	TRBD1	TRBJ2-3	15	16	20	21
2	0.00139665	TGTGCCAGCAGTGAGGGCAACTATAATTCGCCCCTCTACTTT	CASSEGNYNSPLYF	TRBV13-1	.	TRBJ1-6	13	-1	-1	20
2	0.00139665	TGTGCCAGCAGTATGTGGGGAGACCAAGACACCCAGTACTTT	CASSMWGDQDTQYF	TRBV19	TRBD2	TRBJ2-5	13	15	19	22
2	0.00139665	TGTGCCAGCAGTATAGGCAGGGTGGACTCCGACTACACCTTC	CASSIGRVDSDYTF	TRBV19	TRBD1	TRBJ1-2	15	17	21	25
2	0.00139665	TGTGCCAGCAGTACCCCAGGGAGCTCCTATGAACAGTACTTC	CASSTPGSSYEQYF	TRBV19	TRBD2	TRBJ2-7	12	13	18	19
2	0.00139665	TGTGCCAGCAGCTTTGGGACATCTGGAAATACGCTCTATTTT	CASSFGTSGNTLYF	TRBV4	TRBD1	TRBJ1-3	12	15	20	21
2	0.00139665	TGTGCCAGCAGCCGGACAGGGGCAAACTCCGACTACACCTTC	CASSRTGANSDYTF	TRBV15	TRBD1	TRBJ1-2	10	13	20	21
2	0.00139665	TGTGCCAGCAGCCATGGACAGGGGGCCCAGGCTCCGCTTTTT	CASSHGQGAQAPLF	TRBV5	TRBD1	TRBJ1-5	13	15	25	26
2	0.00139665	TGTGCCAGCAGCCACTACAATAACAACCAGGCTCCGCTTTTT	CASSHYNNNQAPLF	TRBV5	.	TRBJ1-5	13	-1	-1	19
2	0.00139665	TGTGCCAGCAGCCAAGACTCAGGGACCGAAAGATTATTTTTC	CASSQDSGTERLFF	TRBV2	TRBD1	TRBJ1-4	16	21	25	26
2	0.00139665	TGTGCCAGCAGCGGGGGGACAGGGGTTTCCGACTACACCTTC	CASSGGTGVSDYTF	TRBV5	TRBD1	TRBJ1-2	11	15	24	27
2	0.00139665	TGTGCCAGCAGCGGACAGGTCTATAATTCGCCCCTCTACTTT	CASSGQVYNSPLYF	TRBV4	TRBD1	TRBJ1-6	11	12	18	20
2	0.00139665	TGTGCCAGCAGGGGACCCAGGAGCTCCTATGAACAGTACTTC	CASRGPRSSYEQYF	TRBV13-1	TRBD1	TRBJ2-7	10	11	15	18
2	0.00139665	TGTGCCAGCAGAAACAGGGTTTCCAACGAAAGATTATTTTTC	CASRNRVSNERLFF	TRBV13-3	TRBD1	TRBJ1-4	10	13	18	19
2	0.00139665	TGTGCAAGCAGCTTAGCAAGGGGGAACACAGAAGTCTTCTTT	CASSLARGNTEVFF	TRBV16	TRBD1	TRBJ1-1	15	18	23	24
2	0.00139665	TGTGCAAGCAGCTTAGACGACCTATATGCTGAGCAGTTCTTC	CASSLDDLYAEQFF	TRBV16	.	TRBJ2-1	16	-1	-1	24
2	0.00139665	TGTGCAAGCAGCTTAGACAATTCTGGAAATACGCTCTATTTT	CASSLDNSGNTLYF	TRBV16	.	TRBJ1-3	16	-1	-1	18
2	0.00139665	TGTGCAAGCAGCCCTGACAGGGCGGACTCCGACTACACCTTC	CASSPDRADSDYTF	TRBV16	TRBD1	TRBJ1-2	11	15	21	25
2	0.00139665	TGTGCAAGCAGCGTGGGGAGGAGACAAAACACCTTGTACTTT	CASSVGRRQNTLYF	TRBV16	TRBD2	TRBJ2-4	11	13	17	24
2	0.00139665	TGTGGTGCTGCTCCGGACAGGGGCGTCACAGAAGTCTTCTTT	CGAAPDRGVTEVFF	TRBV20	TRBD1	TRBJ1-1	8	14	22	26
2	0.00139665	TGTGGTGCTAGTGGGGGGGCGCCTGGAAATACGCTCTATTTT	CGASGGAPGNTLYF	TRBV20	TRBD2	TRBJ1-3	10	11	21	22
2	0.00139665	TGTGGTGCTAGGGATCTGGCAGCAAACACAGAAGTCTTCTTT	CGARDLAANTEVFF	TRBV20	.	TRBJ1-1	13	-1	-1	21
2	0.00139665	TGCACCTGCAGTGCAGGGGGCCCCAACGAAAGATTATTTTTC	CTCSAGGPNERLFF	TRBV1	TRBD1	TRBJ1-4	15	16	20	22
2	0.00139665	TGTGCTAGCAGTTTAGATTCAAACACAGAAGTCTTCTTT	CASSLDSNTEVFF	TRBV29	.	TRBJ1-1	14	-1	-1	19
2	0.00139665	TGTGCTAGCAGTCTGACAGATAACACAGAAGTCTTCTTT	CASSLTDNTEVFF	TRBV17	TRBD1	TRBJ1-1	11	14	18	21
2	0.00139665	TGTGCTAGCAGTGGGACAACAAACTCCGACTACACCTTC	CASSGTTNSDYTF	TRBV17	TRBD1	TRBJ1-2	11	12	17	19
2	0.00139665	TGTGCCTGGTTCCGGGACAGCAACCAGGCTCCGCTTTTT	CAWFRDSNQAPLF	TRBV31	TRBD1	TRBJ1-5	8	11	19	20
2	0.00139665	TGTGCCTGGGGGGACTGGGTCTCCTATGAACAGTACTTC	CAWGDWVSYEQYF	TRBV31	TRBD2	TRBJ2-7	8	10	18	20
2	0.00139665	TGTGCCTGGAGGGGGGGTAGCTCCTATGAACAGTACTTC	CAWRGGSSYEQYF	TRBV31	TRBD2	TRBJ2-7	10	11	16	18
2	0.00139665	TGTGCCAGTCGGACAGTTAACCAAGACACCCAGTACTTT	CASRTVNQDTQYF	TRBV14	TRBD1	TRBJ2-5	7	10	14	15
2	0.00139665	TGTGCCAGCCCTCGGACAGGGCGAGACACCCAGTACTTT	CASPRTGRDTQYF	TRBV12-2	TRBD1	TRBJ2-5	12	13	20	23
2	0.00139665	TGTGCCAGCGGTGTCGGAAACAACCAGGCTCCGCTTTTT	CASGVGNNQAPLF	TRBV13-2	.	TRBJ1-5	12	-1	-1	18
2	0.00139665	TGTGCCAGCGGTGGACAGGGGTATGCTGAGCAGTTCTTC	CASGGQGYAEQFF	TRBV13-2	TRBD1	TRBJ2-1	12	13	20	21
2	0.00139665	TGTGCCAGCGGTGATGATTGGGCAGAAACGCTGTATTTT	CASGDDWAETLYF	TRBV13-2	.	TRBJ2-3	15	-1	-1	21
2	0.00139665	TGTGCCAGCGGCCGGGGGAGGGACTCCGACTACACCTTC	CASGRGRDSDYTF	TRBV13-2	TRBD1	TRBJ1-2	10	11	15	22
2	0.00139665	TGTGCCAGCATCGACAGGGAGGGCTCCGACTACACCTTC	CASIDREGSDYTF	TRBV13-3	TRBD1	TRBJ1-2	9	12	18	23
2	0.00139665	TGTGCCAGCAGTTTCCAGGGGGAAAACACCTTGTACTTT	CASSFQGENTLYF	TRBV14	TRBD1	TRBJ2-4	14	15	21	22
2	0.00139665	TGTGCCAGCAGTCTATCTTGGGGGGGCGAACAGTACTTC	CASSLSWGGEQYF	TRBV24	TRBD2	TRBJ2-7	13	18	26	27
2	0.00139665	TGTGCCAGCAGTCCAGGGGGCAACTCCGACTACACCTTC	CASSPGGNSDYTF	TRBV26	TRBD1	TRBJ1-2	12	13	20	21
2	0.00139665	TGTGCCAGCAGTCGGACAACAAACTCCGACTACACCTTC	CASSRTTNSDYTF	TRBV14	TRBD1	TRBJ1-2	11	13	17	19
2	0.00139665	TGTGCCAGCAGTAAGGGACTGGGGGACGAACAGTACTTC	CASSKGLGDEQYF	TRBV19	TRBD2	TRBJ2-7	12	14	24	27
2	0.00139665	TGTGCCAGCAGCTTAGAGAGGGGAGGTGAACAGTACTTC	CASSLERGGEQYF	TRBV3	TRBD1	TRBJ2-7	15	18	22	26
2	0.00139665	TGTGCCAGCAGCCCACGACAGAACTCCGACTACACCTTC	CASSPRQNSDYTF	TRBV5	TRBD1	TRBJ1-2	12	16	20	21
2	0.00139665	TGTGCCAGCAGCCAAGATTACACCGGGCAGCTCTACTTT	CASSQDYTGQLYF	TRBV5	.	TRBJ2-2	16	-1	-1	19
2	0.00139665	TGTGCCAGCAGCCAAGACACAGGGCAGGCTCCGCTTTTT	CASSQDTGQAPLF	TRBV2	TRBD1	TRBJ1-5	16	18	23	24
2	0.00139665	TGTGCCAGCAGGGACAGGGGGCTGGACACCCAGTACTTT	CASRDRGLDTQYF	TRBV14	TRBD1	TRBJ2-5	10	11	21	24
2	0.00139665	TGTGCCAGCAGGGACAGGGGAGGCTATGAACAGTACTTC	CASRDRGGYEQYF	TRBV13-1	TRBD1	TRBJ2-7	10	11	19	23
2	0.00139665	TGTGGTGCTAGTTCGAGGGCAAACACAGAAGTCTTCTTT	CGASSRANTEVFF	TRBV20	.	TRBJ1-1	10	-1	-1	18
2	0.00139665	TGTGGTGCCCGAGGAGGGAGGCATGCTGAGCAGTTCTTC	CGARGGRHAEQFF	TRBV20	.	TRBJ2-1	7	-1	-1	22
2	0.00139665	TGCACCTGCAGTGCAGATGGGGGGACAGAAGTCTTCTTT	CTCSADGGTEVFF	TRBV1	TRBD2	TRBJ1-1	16	17	23	24
2	0.00139665	TGTGCTAGCACCGACAGGGAAGACACCCAGTACTTT	CASTDREDTQYF	TRBV29	TRBD1	TRBJ2-5	9	12	18	19
2	0.00139665	TGTGCTAGCAGTTTAAGAGGGGGAACGCTGTATTTT	CASSLRGGTLYF	TRBV29	TRBD1	TRBJ2-3	14	17	22	23
2	0.00139665	TGTGCCTGGATCTTTAACCAAGACACCCAGTACTTT	CAWIFNQDTQYF	TRBV31	.	TRBJ2-5	9	-1	-1	13
2	0.00139665	TGTGCCTGGAGGCCAGGGTTCACAGAAGTCTTCTTT	CAWRPGFTEVFF	TRBV31	TRBD1	TRBJ1-1	10	13	17	20
2	0.00139665	TGTGCCAGCTCAGGGGCAAACTCCGACTACACCTTC	CASSGANSDYTF	TRBV13-1	TRBD1	TRBJ1-2	8	10	14	15
2	0.00139665	TGTGCCAGCGGTGGGACAGGGGTTGAACAGTACTTC	CASGGTGVEQYF	TRBV13-2	TRBD1	TRBJ2-7	12	13	21	23
2	0.00139665	TGTGCCAGCGGTGATGACACCGGGCAGCTCTACTTT	CASGDDTGQLYF	TRBV13-2	.	TRBJ2-2	15	-1	-1	16
2	0.00139665	TGTGCCAGCAGCTTAGAGGGGGATGAACAGTACTTC	CASSLEGDEQYF	TRBV3	TRBD1	TRBJ2-7	15	16	21	22
2	0.00139665	TGTGCCAGCAGCTTAAAGAACACAGAAGTCTTCTTT	CASSLKNTEVFF	TRBV3	.	TRBJ1-1	14	-1	-1	18
2	0.00139665	TGTGCCAGCAGCCCGACTGGGGGAGAACAGTACTTC	CASSPTGGEQYF	TRBV15	TRBD2	TRBJ2-7	10	14	22	24
2	0.00139665	TGTGCCAGCAGCCCAGGGACAGGGGTGGTCTTCTTT	CASSPGTGVVFF	TRBV5	TRBD1	TRBJ1-1	12	15	24	27
2	0.00139665	TGTGCCAGCAGACAGCCAAACACAGAAGTCTTCTTT	CASRQPNTEVFF	TRBV26	.	TRBJ1-1	10	-1	-1	16
2	0.00139665	TGTAGTTCTAAAGGGGTGGGAAATACGCTCTATTTT	CSSKGVGNTLYF	TRBV30	TRBD1	TRBJ1-3	9	11	15	18
2	0.00139665	TGTGCCTGGAGTCTCCACTCCGACTACACCTTC	CAWSLHSDYTF	TRBV31	.	TRBJ1-2	12	-1	-1	16
2	0.00139665	TGTGCCAGCTCTCTGGGGGACACCCAGTACTTT	CASSLGDTQYF	TRBV12-2	.	TRBJ2-5	13	-1	-1	18
2	0.00139665	TGTGCAAGCAGCTTCCAAAACACCTTGTACTTT	CASSFQNTLYF	TRBV16	.	TRBJ2-4	13	-1	-1	15
2	0.00139665	TGTGCCAGTGACGATGCTGAGCAGTTCTTC	CASDDAEQFF	TRBV13-2	.	TRBJ2-1	7	-1	-1	13
2	0.00139665	TGTGCCAGCTCTCCTCAGCGAGTCTTCTTT	CASSPQRVFF	TRBV12-1	.	TRBJ1-1	12	-1	-1	20
2	0.00139665	TGTGCCAGCATTGGGGCTGAGCAGTTCTTC	CASIGAEQFF	TRBV14	.	TRBJ2-1	9	-1	-1	15
2	0.00139665	TGTAGTTCTGAACCGGGGCCTCCGCTTTTT	CSSEPGPPLF	TRBV30	TRBD1	TRBJ1-5	8	12	16	19
1	0.000698324	TGTGCCTGGAGCCCCCTGGCGCGGACTGGGGGGGCGCGCGACCAAGACACCCAGTACTTT	CAWSPLARTGGARDQDTQYF	TRBV31	TRBD2	TRBJ2-5	10	22	36	40
1	0.000698324	TGTGCCAGCAGTTCCTCCGGGACTGGGGGGCCCTATAACTATGCTGAGCAGTTCTTC	CASSSSGTGGPYNYAEQFF	TRBV3	TRBD2	TRBJ2-1	10	16	29	33
1	0.000698324	TGTGCCAGCAGTTACCCCCAGGACTGGGGGGGCATTAACCAAGACACCCAGTACTTT	CASSYPQDWGGINQDTQYF	TRBV15	TRBD2	TRBJ2-5	12	16	32	34
1	0.000698324	TGTGCCAGCAGCCAAGAAAGAGACAGGGGGCTGGATAACAACCAGGCTCCGCTTTTT	CASSQERDRGLDNNQAPLF	TRBV5	TRBD1	TRBJ1-5	16	21	30	34
1	0.000698324	TGTGCTAGCAGTTTAACCGGGACAGGGGAGGGAAAAAACTCCGACTACACCTTC	CASSLTGTGEGKNSDYTF	TRBV29	TRBD1	TRBJ1-2	14	16	27	35
1	0.000698324	TGTGCCTGGAGTCTTCACTGGGGGGTCCTCTTTAGTGCAGAAACGCTGTATTTT	CAWSLHWGVLFSAETLYF	TRBV31	TRBD2	TRBJ2-3	12	16	24	32
1	0.000698324	TGTGCCAGCAGTACCAACTGGGGGGGTACCCCCTCCTATGCTGAGCAGTTCTTC	CASSTNWGGTPSYAEQFF	TRBV19	TRBD2	TRBJ2-1	12	16	32	35
1	0.000698324	TGTGCCAGCAGCTTACCCAGGACAGGGCTGAATTCTGGAAATACGCTCTATTTT	CASSLPRTGLNSGNTLYF	TRBV3	TRBD1	TRBJ1-3	14	15	26	29
1	0.000698324	TGTGCCAGCAGCCAAGATCCCCAGGGGGAGTATAACAACCAGGCTCCGCTTTTT	CASSQDPQGEYNNQAPLF	TRBV5	TRBD1	TRBJ1-5	16	21	27	30
1	0.000698324	TGTGCCAGCAGCCAAGATCCGCGACTGGGGACTAGTGCAGAAACGCTGTATTTT	CASSQDPRLGTSAETLYF	TRBV5	TRBD2	TRBJ2-3	16	18	29	30
1	0.000698324	TGTGCCAGCAGCCAAGATGAGGGACAGAATCCTAACAACCAGGCTCCGCTTTTT	CASSQDEGQNPNNQAPLF	TRBV5	TRBD1	TRBJ1-5	16	20	26	32
1	0.000698324	TGTGCCAGCAGCCAAGAGGGAAGGAGACTGAGGAACAACCAGGCTCCGCTTTTT	CASSQEGRRLRNNQAPLF	TRBV5	TRBD2	TRBJ1-5	16	25	29	33
1	0.000698324	TGTGCCAGCAGCCAAGAGAGTGGGGGGAGAATTAACCAAGACACCCAGTACTTT	CASSQESGGRINQDTQYF	TRBV2	TRBD2	TRBJ2-5	16	20	26	31
1	0.000698324	TGTGCAAGCAGCTTAGGAAACAGGGGGCAAATTTCCAACGAAAGATTATTTTTC	CASSLGNRGQISNERLFF	TRBV16	TRBD1	TRBJ1-4	15	19	27	28
1	0.000698324	TGTGCAAGCAGCTTAGACCCCTTCTGGGGGGGCGCCGGGGACACCCAGTACTTT	CASSLDPFWGGAGDTQYF	TRBV16	TRBD2	TRBJ2-5	16	23	35	39
1	0.000698324	TGTGCAAGCAGCAGAGACCCGACTGGGGGGCGAAACACCGGGCAGCTCTACTTT	CASSRDPTGGRNTGQLYF	TRBV16	TRBD2	TRBJ2-2	11	20	29	32
1	0.000698324	TGCACCTGCAGTCCAAACCGGGACAAACAAACAAACTATGCTGAGCAGTTCTTC	CTCSPNRDKQTNYAEQFF	TRBV1	TRBD1	TRBJ2-1	11	17	24	33
1	0.000698324	TGTGCTAGCAGTTTTCCGGGACAGGGGAGGACCAACGAAAGATTATTTTTC	CASSFPGQGRTNERLFF	TRBV29	TRBD1	TRBJ1-4	13	15	26	31
1	0.000698324	TGTGCTAGCAGTTTATCGATGGGGGGTCTTTCTGGAAATACGCTCTATTTT	CASSLSMGGLSGNTLYF	TRBV29	TRBD2	TRBJ1-3	16	19	25	29
1	0.000698324	TGTGCTAGCAGTAGCCCGGGACAGGGGTGGGACACCGGGCAGCTCTACTTT	CASSSPGQGWDTGQLYF	TRBV17	TRBD1	TRBJ2-2	13	14	26	31
1	0.000698324	TGTGCTAGCAGTAGACAAAGGAGACAGGGGGCGCGGGACACCCAGTACTTT	CASSRQRRQGARDTQYF	TRBV17	TRBD1	TRBJ2-5	14	22	33	36
1	0.000698324	TGTGCTAGCAGTAGAGAGGGTCCGGGACAGGGGGACTCCGACTACACCTTC	CASSREGPGQGDSDYTF	TRBV17	TRBD1	TRBJ1-2	16	21	33	34
1	0.000698324	TGTGCCTGGAGTCTAGCCAGGGGCAATTCCTATAATTCGCCCCTCTACTTT	CAWSLARGNSYNSPLYF	TRBV31	TRBD1	TRBJ1-6	12	17	22	24
1	0.000698324	TGTGCCTGGAGTCTAGAGGGACTGGGGGTCCTCTATGCTGAGCAGTTCTTC	CAWSLEGLGVLYAEQFF	TRBV31	TRBD2	TRBJ2-1	12	17	27	32
1	0.000698324	TGTGCCAGCTCTCTCATGGAGATCCCCTATTCTGGAAATACGCTCTATTTT	CASSLMEIPYSGNTLYF	TRBV12-1	TRBD1	TRBJ1-3	14	23	27	28
1	0.000698324	TGTGCCAGCTCTCACCCGACTGGGGGGGTCAACTATGCTGAGCAGTTCTTC	CASSHPTGGVNYAEQFF	TRBV12-1	TRBD2	TRBJ2-1	12	17	27	30
1	0.000698324	TGTGCCAGCCGGGACAGGGGGCTTCAGAATTCTGGAAATACGCTCTATTTT	CASRDRGLQNSGNTLYF	TRBV13-1	TRBD1	TRBJ1-3	8	9	21	24
1	0.000698324	TGTGCCAGCGGTGATGCCTCCGACTGGGGGAGCTATGCTGAGCAGTTCTTC	CASGDASDWGSYAEQFF	TRBV13-2	TRBD2	TRBJ2-1	15	21	29	32
1	0.000698324	TGTGCCAGCGGTGATGCAGACGACTGGGGTAGTCAAAACACCTTGTACTTT	CASGDADDWGSQNTLYF	TRBV13-2	TRBD2	TRBJ2-4	15	21	28	29
1	0.000698324	TGTGCCAGCATTCCGGGACTGGGGGGTTATAACTATGCTGAGCAGTTCTTC	CASIPGLGGYNYAEQFF	TRBV15	TRBD2	TRBJ2-1	9	12	24	25
1	0.000698324	TGTGCCAGCAGTTTTCTGGACTGGGGGGGAGGCTATGCTGAGCAGTTCTTC	CASSFLDWGGGYAEQFF	TRBV15	TRBD2	TRBJ2-1	13	17	28	32
1	0.000698324	TGTGCCAGCAGTTTCCGTGTATTCAGAATCTCAAACACAGAAGTCTTCTTT	CASSFRVFRISNTEVFF	TRBV14	.	TRBJ1-1	14	-1	-1	31
1	0.000698324	TGTGCCAGCAGTTTAGCGCGGGACTGGCTGAGCTCCTATGAACAGTACTTC	CASSLARDWLSSYEQYF	TRBV15	TRBD2	TRBJ2-7	16	18	26	29
1	0.000698324	TGTGCCAGCAGTTTAGCGAGGGACTGGGGGTCTCAAGACACCCAGTACTTT	CASSLARDWGSQDTQYF	TRBV15	TRBD2	TRBJ2-5	16	19	29	33
1	0.000698324	TGTGCCAGCAGTCTCCCGGGACAGGGGACCTATAATTCGCCCCTCTACTTT	CASSLPGQGTYNSPLYF	TRBV26	TRBD1	TRBJ1-6	13	14	26	28
1	0.000698324	TGTGCCAGCAGTGATGTGGGACAGGGAGTTTCCAACGAAAGATTATTTTTC	CASSDVGQGVSNERLFF	TRBV13-1	TRBD1	TRBJ1-4	15	17	25	28
1	0.000698324	TGTGCCAGCAGTGATGCCAAGACAGGCGTTTCCAACGAAAGATTATTTTTC	CASSDAKTGVSNERLFF	TRBV13-1	TRBD1	TRBJ1-4	15	20	25	28
1	0.000698324	TGTGCCAGCAGTGATGCGGTCGGACAGAGGAACCAAAACACCTTGTACTTT	CASSDAVGQRNQNTLYF	TRBV13-3	TRBD1	TRBJ2-4	15	21	26	33
1	0.000698324	TGTGCCAGCAGTGACGCTCGGGACAGGGTTAACTATGCTGAGCAGTTCTTC	CASSDARDRVNYAEQFF	TRBV13-1	TRBD1	TRBJ2-1	13	18	27	29
1	0.000698324	TGTGCCAGCAGTATTTACGGGACAGGGGTGGCAAACTCCGACTACACCTTC	CASSIYGTGVANSDYTF	TRBV19	TRBD1	TRBJ1-2	13	17	27	30
1	0.000698324	TGTGCCAGCAGTATTATAGACGGGGGGGGTAACCAAGACACCCAGTACTTT	CASSIIDGGGNQDTQYF	TRBV19	TRBD2	TRBJ2-5	13	18	28	29
1	0.000698324	TGTGCCAGCAGTATAGCAGATTGGGGGGAGAACACCGGGCAGCTCTACTTT	CASSIADWGENTGQLYF	TRBV19	TRBD2	TRBJ2-2	15	21	27	30
1	0.000698324	TGTGCCAGCAGTATAGAAGGCTGGGGGGAAGGTGCAGAAACGCTGTATTTT	CASSIEGWGEGAETLYF	TRBV19	TRBD2	TRBJ2-3	15	20	27	31
1	0.000698324	TGTGCCAGCAGTATAATACTCCGACTGGGGGGGCGCGGCACCCAGTACTTT	CASSIILRLGGRGTQYF	TRBV13-3	TRBD2	TRBJ2-5	11	22	35	38
1	0.000698324	TGTGCCAGCAGCTACAGGGACTGGGGGGCAAGTCAAAACACCTTGTACTTT	CASSYRDWGASQNTLYF	TRBV4	TRBD2	TRBJ2-4	13	16	27	30
1	0.000698324	TGTGCCAGCAGCCCTTACCGGGACTGGGGTAGCGGGGCTGAGCAGTTCTTC	CASSPYRDWGSGAEQFF	TRBV3	TRBD2	TRBJ2-1	11	17	28	36
1	0.000698324	TGTGCCAGCAGCCCCCCGGGACTGGGGGTTAACCAAGACACCCAGTACTTT	CASSPPGLGVNQDTQYF	TRBV5	TRBD2	TRBJ2-5	12	14	25	26
1	0.000698324	TGTGCCAGCAGCCCCCGACTGGGGGGGCGGAGGCAAGACACCCAGTACTTT	CASSPRLGGRRQDTQYF	TRBV5	TRBD2	TRBJ2-5	12	16	28	33
1	0.000698324	TGTGCCAGCAGCCAAGGAGGGGACAGGGATTCTGGAAATACGCTCTATTTT	CASSQGGDRDSGNTLYF	TRBV2	TRBD1	TRBJ1-3	15	19	27	28
1	0.000698324	TGTGCCAGCAGCCAAGATTTGTCAATTTCCTATAATTCGCCCCTCTACTTT	CASSQDLSISYNSPLYF	TRBV5	.	TRBJ1-6	16	-1	-1	26
1	0.000698324	TGTGCCAGCAGCCAAGATTACTGGGGGCCTAACTATGCTGAGCAGTTCTTC	CASSQDYWGPNYAEQFF	TRBV5	TRBD2	TRBJ2-1	16	19	26	29
1	0.000698324	TGTGCCAGCAGCCAAGATCTTACAGATAATTCTGGAAATACGCTCTATTTT	CASSQDLTDNSGNTLYF	TRBV2	.	TRBJ1-3	16	-1	-1	27
1	0.000698324	TGTGCCAGCAGCCAAGATCCAGGGGAGGAGGCAAACACAGAAGTCTTCTTT	CASSQDPGEEANTEVFF	TRBV5	TRBD1	TRBJ1-1	16	19	24	30
1	0.000698324	TGTGCCAGCAGCCAAGATGGGGACAGGGCTAGTCAAAACACCTTGTACTTT	CASSQDGDRASQNTLYF	TRBV5	TRBD1	TRBJ2-4	16	19	27	28
1	0.000698324	TGTGCCAGCAGCCAAAATCACAGGGGGCGGACTGGAAATACGCTCTATTTT	CASSQNHRGRTGNTLYF	TRBV5	TRBD1	TRBJ1-3	14	19	28	31
1	0.000698324	TGTGCCAGCAGGGGGAGTGGGACAGGGGGATCAAACTCCGACTACACCTTC	CASRGSGTGGSNSDYTF	TRBV13-1	TRBD1	TRBJ1-2	10	18	28	31
1	0.000698324	TGTGCCAGCAGAAGTAGCCGGAATAATTCCTATAATTCGCCCCTCTACTTT	CASRSSRNNSYNSPLYF	TRBV26	.	TRBJ1-6	10	-1	-1	24
1	0.000698324	TGTGCAAGCAGCTTCCGCCAGACGGCAGGACCACAAAACACCTTGTACTTT	CASSFRQTAGPQNTLYF	TRBV16	.	TRBJ2-4	13	-1	-1	33
1	0.000698324	TGTGCAAGCAGCTTACTGTGGACTGGGGGCAGTCAAAACACCTTGTACTTT	CASSLLWTGGSQNTLYF	TRBV16	TRBD2	TRBJ2-4	14	19	28	30
1	0.000698324	TGTGCAAGCAGCTTAGGCCGGGACAGGGTTAACAACCAGGCTCCGCTTTTT	CASSLGRDRVNNQAPLF	TRBV16	TRBD1	TRBJ1-5	15	17	27	29
1	0.000698324	TGTGGTGCTAGGGGGGTCCAGGGGGGCGTGAGCTCCTATGAACAGTACTTC	CGARGVQGGVSSYEQYF	TRBV20	TRBD2	TRBJ2-7	12	20	27	29
1	0.000698324	TGTGGTGCTAGGGATCCCGGACAGCATTCAAACACCGGGCAGCTCTACTTT	CGARDPGQHSNTGQLYF	TRBV20	TRBD1	TRBJ2-2	13	14	19	28
1	0.000698324	TGTGGTGCTAGGGAGACGGCAGGTACCCTTTCCAACGAAAGATTATTTTTC	CGARETAGTLSNERLFF	TRBV20	.	TRBJ1-4	13	-1	-1	28
1	0.000698324	TGTAGTTCTAGAGTGCGGACTGGGGGTATTAACCAAGACACCCAGTACTTT	CSSRVRTGGINQDTQYF	TRBV30	TRBD2	TRBJ2-5	12	16	25	28
1	0.000698324	TGCACCTGCAGTGCATCCGGGACAGGGGAGAGGAACGAAAGATTATTTTTT	CTCSASGTGERNERLFF	TRBV1	TRBD1	TRBJ1-4	14	16	27	33
1	0.000698324	TGCACCTGCAGTGCAGATTTGACTGGGGGGAGCTATGCTGAGCAGTTCTTC	CTCSADLTGGSYAEQFF	TRBV1	TRBD2	TRBJ2-1	16	20	29	32
1	0.000698324	TGTGCTAGCAGTTTATACTCAGGGCCCAACACCGGGCAGCTCTACTTT	CASSLYSGPNTGQLYF	TRBV29	TRBD1	TRBJ2-2	15	19	23	27
1	0.000698324	TGTGCTAGCAGTTCCCCGACAGGGCTTAACCAAGACACCCAGTACTTT	CASSSPTGLNQDTQYF	TRBV29	TRBD1	TRBJ2-5	12	17	23	25
1	0.000698324	TGTGCTAGCAGTTGGTCGACAGGGGGATATAATTCGCCCCTCTACTTT	CASSWSTGGYNSPLYF	TRBV29	TRBD1	TRBJ1-6	12	17	25	27
1	0.000698324	TGTGCTAGCAGTTACAGGGGGGCCGGGGGTCAAAACACCTTGTACTTT	CASSYRGAGGQNTLYF	TRBV17	TRBD1	TRBJ2-4	11	13	20	28
1	0.000698324	TGTGCTAGCAGTCCTCCGGACTGGGGGGATCAAGACACCCAGTACTTT	CASSPPDWGDQDTQYF	TRBV17	TRBD2	TRBJ2-5	11	17	27	30
1	0.000698324	TGTGCTAGCAGTCCCCCCGACAGTTTTTCCAACGAAAGATTATTTTTC	CASSPPDSFSNERLFF	TRBV29	TRBD2	TRBJ1-4	11	12	17	25
1	0.000698324	TGTGCTAGCAGTGGACTGGGGGGGCGACTCCAAGACACCCAGTACTTT	CASSGLGGRLQDTQYF	TRBV15	TRBD2	TRBJ2-5	11	12	25	29
1	0.000698324	TGTGCTAGCAGTACGAGGGACTGGGGGGGCTCCTATGAACAGTACTTC	CASSTRDWGGSYEQYF	TRBV17	TRBD2	TRBJ2-7	12	16	27	28
1	0.000698324	TGTGCTAGCAGTAGAGCCCGACAGGGGGCTGGAAATACGCTCTATTTT	CASSRARQGAGNTLYF	TRBV17	TRBD1	TRBJ1-3	15	19	27	28
1	0.000698324	TGTGCTAGCAGTAGAGGCCGGGACTGGGGGTACTATGAACAGTACTTC	CASSRGRDWGYYEQYF	TRBV17	TRBD2	TRBJ2-7	15	17	29	32
1	0.000698324	TGTGCTAGCAGTAGAGGACTGGGGACTAGTGCAGAAACGCTGTATTTT	CASSRGLGTSAETLYF	TRBV17	TRBD2	TRBJ2-3	15	16	23	24
1	0.000698324	TGTGCTAGCAGTAGAGATTCGACAGTTTCCAACGAAAGATTATTTTTC	CASSRDSTVSNERLFF	TRBV17	TRBD1	TRBJ1-4	16	20	24	25
1	0.000698324	TGTGCTAGCAGCTTGGGACAGGGGGCGCCTAATTCGCCCCTCTACTTT	CASSLGQGAPNSPLYF	TRBV17	TRBD1	TRBJ1-6	10	14	28	29
1	0.000698324	TGTGCTAGCAGGGGGAAAAAGGGGACAGGGGCTCAAAGATTATTTTTC	CASRGKKGTGAQRLFF	TRBV17	TRBD1	TRBJ1-4	10	21	30	34
1	0.000698324	TGTGCCTGGAGTCTGGGGGACAATCCTAGTGCAGAAACGCTGTATTTT	CAWSLGDNPSAETLYF	TRBV31	TRBD1	TRBJ2-3	12	16	21	25
1	0.000698324	TGTGCCTGGAGTCTAGTCCAGGGGGCGCGGGGAAATACGCTCTATTTT	CAWSLVQGARGNTLYF	TRBV31	TRBD1	TRBJ1-3	12	18	27	30
1	0.000698324	TGTGCCTGGAGTCTAAGACAAGGAAATTCTGGAAATACGCTCTATTTT	CAWSLRQGNSGNTLYF	TRBV31	.	TRBJ1-3	12	-1	-1	24
1	0.000698324	TGTGCCTGGAGTCCCTCCCCGGGACAGGGGAGAGAGGAAGTCTTCTTT	CAWSPSPGQGREEVFF	TRBV31	TRBD1	TRBJ1-1	12	17	29	36
1	0.000698324	TGTGCCTGGAGGAGACTGGGGGGGCGCCACTCCTATGAACAGTACTTC	CAWRRLGGRHSYEQYF	TRBV31	TRBD2	TRBJ2-7	10	13	27	29
1	0.000698324	TGTGCCAGCTCTCTCCGGGACTGGGGGGACCAAGACACCCAGTACTTT	CASSLRDWGDQDTQYF	TRBV12-2	TRBD2	TRBJ2-5	14	15	27	28
1	0.000698324	TGTGCCAGCTCTCTCGGAGGGGGACCTAGTCAAAACACCTTGTACTTT	CASSLGGGPSQNTLYF	TRBV12-2	TRBD1	TRBJ2-4	14	17	22	25
1	0.000698324	TGTGCCAGCTCTCTCGAAGCAGCTTCCTATAATTCGCCCCTCTACTTT	CASSLEAASYNSPLYF	TRBV12-2	.	TRBJ1-6	14	-1	-1	23
1	0.000698324	TGTGCCAGCTCTCTCAGCGGGGGGGGCGCTCAAAACACCTTGTACTTT	CASSLSGGGAQNTLYF	TRBV12-2	TRBD2	TRBJ2-4	14	19	28	29
1	0.000698324	TGTGCCAGCTCTCTGGAGGGGCCCCTTTCCAACGAAAGATTATTTTTC	CASSLEGPLSNERLFF	TRBV12-1	TRBD1	TRBJ1-4	13	20	24	25
1	0.000698324	TGTGCCAGCTCTCCTTTGACAGGGGGCGGGGGCTCCGACTACACCTTC	CASSPLTGGGGSDYTF	TRBV12-2	TRBD1	TRBJ1-2	12	17	27	32
1	0.000698324	TGTGCCAGCTCTCCAAGTTTTCCCTATTCTGGAAATACGCTCTATTTT	CASSPSFPYSGNTLYF	TRBV12-1	.	TRBJ1-3	12	-1	-1	25
1	0.000698324	TGTGCCAGCTCTCAAGCCGGGACAGGGACCACCGGGCAGCTCTACTTT	CASSQAGTGTTGQLYF	TRBV12-1	TRBD1	TRBJ2-2	12	16	26	29
1	0.000698324	TGTGCCAGCTCTCAAGCCGGGACAGGGACCACCAGGCAGCTCTACTTT	CASSQAGTGTTRQLYF	TRBV12-1	TRBD1	TRBJ2-2	12	16	26	29
1	0.000698324	TGTGCCAGCTCCCCGACTGGGGGGTCTAGTGCAGAAACGCTGTATTTT	CASSPTGGSSAETLYF	TRBV12-1	TRBD2	TRBJ2-3	10	14	23	25
1	0.000698324	TGTGCCAGCGGTCCCGGACTGGGGGGGCTTGCAGAAACGCTGTATTTT	CASGPGLGGLAETLYF	TRBV13-2	TRBD2	TRBJ2-3	11	15	27	29
1	0.000698324	TGTGCCAGCGGTGCCACCGGGACAGTCTATAATTCGCCCCTCTACTTT	CASGATGTVYNSPLYF	TRBV13-2	TRBD1	TRBJ1-6	12	16	24	26
1	0.000698324	TGTGCCAGCGGTGGCCTCGCGCAGGGGAGAAGCGAAAGATTATTTTTC	CASGGLAQGRSERLFF	TRBV13-2	TRBD1	TRBJ1-4	12	21	26	32
1	0.000698324	TGTGCCAGCGGTGATCAGGGACTGGGGAACTATGCTGAGCAGTTCTTC	CASGDQGLGNYAEQFF	TRBV13-2	TRBD2	TRBJ2-1	14	17	26	27
1	0.000698324	TGTGCCAGCGGTGATGTTGACTGGGGGGTGGCAGAAACGCTGTATTTT	CASGDVDWGVAETLYF	TRBV13-2	TRBD2	TRBJ2-3	15	18	27	30
1	0.000698324	TGTGCCAGCGGTGATGCTCGGGACAGGGGAGAAGAAACGCTGTATTTT	CASGDARDRGEETLYF	TRBV13-2	TRBD1	TRBJ2-3	15	18	28	32
1	0.000698324	TGTGCCAGCGGTGATGCCGGGGTAGGGGGCAACTCCGACTACACCTTC	CASGDAGVGGNSDYTF	TRBV13-2	TRBD1	TRBJ1-2	15	16	29	30
1	0.000698324	TGTGCCAGCGGTGATGGACTGGGGGTAAACACCGGGCAGCTCTACTTT	CASGDGLGVNTGQLYF	TRBV13-2	TRBD2	TRBJ2-2	15	16	24	26
1	0.000698324	TGTGCCAGCGGTGACCCTGGACAAGCGAACAACGAAAGATTATTTTTC	CASGDPGQANNERLFF	TRBV13-2	TRBD1	TRBJ1-4	13	14	22	29
1	0.000698324	TGTGCCAGCACCGCCGGGACTGGGGGGTTCCAAGACACCCAGTACTTT	CASTAGTGGFQDTQYF	TRBV15	TRBD2	TRBJ2-5	9	13	26	29
1	0.000698324	TGTGCCAGCAGTTTCTCTGGGGGGGGCAGGACGGACACCCAGTACTTT	CASSFSGGGRTDTQYF	TRBV15	TRBD2	TRBJ2-5	13	16	24	33
1	0.000698324	TGTGCCAGCAGTTTGGGGACTGGGGGGGGGGAAAACACCTTGTACTTT	CASSLGTGGGENTLYF	TRBV15	TRBD2	TRBJ2-4	13	15	27	31
1	0.000698324	TGTGCCAGCAGTCTCCGGGACAGGGGGCATGGAAATACGCTCTATTTT	CASSLRDRGHGNTLYF	TRBV24	TRBD1	TRBJ1-3	13	14	27	29
1	0.000698324	TGTGCCAGCAGTCCTTACGGGGGGATTGCAAACTCCGACTACACCTTC	CASSPYGGIANSDYTF	TRBV3	TRBD2	TRBJ1-2	10	18	23	25
1	0.000698324	TGTGCCAGCAGTCCTCGGGACAGTAATTCTGGAAATACGCTCTATTTT	CASSPRDSNSGNTLYF	TRBV15	TRBD1	TRBJ1-3	11	15	22	24
1	0.000698324	TGTGCCAGCAGTGTTCTCCCAGGGGGCGCGGATGCTGAGCAGTTCTTC	CASSVLPGGADAEQFF	TRBV13-1	TRBD1	TRBJ2-1	12	19	28	31
1	0.000698324	TGTGCCAGCAGTGTTGGCAGGGGGGATAACCAAGACACCCAGTACTTT	CASSVGRGDNQDTQYF	TRBV13-1	TRBD1	TRBJ2-5	12	17	23	26
1	0.000698324	TGTGCCAGCAGTGTGAGGGGACAAACTAGTCAAAACACCTTGTACTTT	CASSVRGQTSQNTLYF	TRBV19	TRBD1	TRBJ2-4	11	17	22	24
1	0.000698324	TGTGCCAGCAGTGCCCACAGGGGAAGTTCTGGAAATACGCTCTATTTT	CASSAHRGSSGNTLYF	TRBV15	TRBD1	TRBJ1-3	11	16	22	26
1	0.000698324	TGTGCCAGCAGTGCCAGGACAGGGGCGGACAACCAGGCTCCGCTTTTT	CASSARTGADNQAPLF	TRBV13-1	TRBD1	TRBJ1-5	12	16	24	28
1	0.000698324	TGTGCCAGCAGTGATGTGGACAGGGTGTATAATTCGCCCCTCTACTTT	CASSDVDRVYNSPLYF	TRBV13-3	TRBD1	TRBJ1-6	15	17	24	27
1	0.000698324	TGTGCCAGCAGTGATGCTACTGGGGGGGCTGGGGCTGAGCAGTTCTTC	CASSDATGGAGAEQFF	TRBV13-1	TRBD2	TRBJ2-1	15	18	28	33
1	0.000698324	TGTGCCAGCAGTGATGCCCAGGGTGATTCTGGAAATACGCTCTATTTT	CASSDAQGDSGNTLYF	TRBV13-1	TRBD1	TRBJ1-3	15	18	22	25
1	0.000698324	TGTGCCAGCAGTGATGCGGGGGGTTCCTATAATTCGCCCCTCTACTTT	CASSDAGGSYNSPLYF	TRBV13-1	TRBD2	TRBJ1-6	15	17	22	23
1	0.000698324	TGTGCCAGCAGTGATGCGACTGGGGGGGCTGGGGCTGAGCAGTTCTTC	CASSDATGGAGAEQFF	TRBV13-1	TRBD2	TRBJ2-1	15	17	28	33
1	0.000698324	TGTGCCAGCAGTGATGCACTGGGACAGGCAAACTCCGACTACACCTTC	CASSDALGQANSDYTF	TRBV13-1	TRBD1	TRBJ1-2	15	20	26	27
1	0.000698324	TGTGCCAGCAGTGATGCACGGCAGTCCTATAATTCGCCCCTCTACTTT	CASSDARQSYNSPLYF	TRBV13-1	.	TRBJ1-6	15	-1	-1	24
1	0.000698324	TGTGCCAGCAGTGACTGGGGGGGCGCGGGCCAAGACACCCAGTACTTT	CASSDWGGAGQDTQYF	TRBV13-1	TRBD2	TRBJ2-5	13	14	25	29
1	0.000698324	TGTGCCAGCAGTGAGCGGGGACAGGGGGCTGGAAATACGCTCTATTTT	CASSERGQGAGNTLYF	TRBV13-1	TRBD1	TRBJ1-3	13	17	27	28
1	0.000698324	TGTGCCAGCAGTGAAGGGACCCCGAATTCTGGAAATACGCTCTATTTT	CASSEGTPNSGNTLYF	TRBV13-1	TRBD1	TRBJ1-3	13	15	19	23
1	0.000698324	TGTGCCAGCAGTATAGGGGACAGGGGGCCGGGAAATACGCTCTATTTT	CASSIGDRGPGNTLYF	TRBV19	TRBD1	TRBJ1-3	15	16	27	30
1	0.000698324	TGTGCCAGCAGTACAAGGGACAGGGGTAACCAAGACACCCAGTACTTT	CASSTRDRGNQDTQYF	TRBV19	TRBD1	TRBJ2-5	12	16	25	26
1	0.000698324	TGTGCCAGCAGCTTAGTGTGGGGGAGGAGCTCCTATGAACAGTACTTC	CASSLVWGRSSYEQYF	TRBV3	TRBD2	TRBJ2-7	15	18	23	24
1	0.000698324	TGTGCCAGCAGCTTAGGACAGGGCTATTCTGGAAATACGCTCTATTTT	CASSLGQGYSGNTLYF	TRBV3	TRBD1	TRBJ1-3	15	16	22	25
1	0.000698324	TGTGCCAGCAGCTTAGACCCGGACAGTAGTGCAGAAACGCTGTATTTT	CASSLDPDSSAETLYF	TRBV3	TRBD1	TRBJ2-3	15	20	25	26
1	0.000698324	TGTGCCAGCAGCTCTCCGGGACAGGGCCTAAACTCCGACTACACCTTC	CASSSPGQGLNSDYTF	TRBV3	TRBD1	TRBJ1-2	12	15	25	29
1	0.000698324	TGTGCCAGCAGCTCCCGGGACAGGGGGGACGGAAATACGCTCTATTTT	CASSSRDRGDGNTLYF	TRBV4	TRBD1	TRBJ1-3	12	13	26	30
1	0.000698324	TGTGCCAGCAGCTCCGACTGGGACAGGAGCTCCTATGAACAGTACTTC	CASSSDWDRSSYEQYF	TRBV3	TRBD2	TRBJ2-7	12	15	21	24
1	0.000698324	TGTGCCAGCAGCTGCCTCCGGGACAGGGATGGCGAAAGATTATTTTTC	CASSCLRDRDGERLFF	TRBV3	TRBD1	TRBJ1-4	12	17	27	32
1	0.000698324	TGTGCCAGCAGCTACCGGGACAGGGGGCGAGGTTATGAACAGTACTTC	CASSYRDRGRGYEQYF	TRBV4	TRBD1	TRBJ2-7	13	14	28	33
1	0.000698324	TGTGCCAGCAGCCTTGACTGGGGGATTAACCAAGACACCCAGTACTTT	CASSLDWGINQDTQYF	TRBV15	TRBD2	TRBJ2-5	10	15	23	25
1	0.000698324	TGTGCCAGCAGCCCGGACAGGGGGTATTCTGGAAATACGCTCTATTTT	CASSPDRGYSGNTLYF	TRBV5	TRBD1	TRBJ1-3	12	14	23	25
1	0.000698324	TGTGCCAGCAGCCCACGGGACAGTAATAACTATGCTGAGCAGTTCTTC	CASSPRDSNNYAEQFF	TRBV3	TRBD1	TRBJ2-1	11	15	20	21
1	0.000698324	TGTGCCAGCAGCCCAGACAGGGGGAATTCTGGAAATACGCTCTATTTT	CASSPDRGNSGNTLYF	TRBV15	TRBD1	TRBJ1-3	10	15	22	23
1	0.000698324	TGTGCCAGCAGCCATATTCCGGGACAGGGGAGCCAGGCTCCGCTTTTT	CASSHIPGQGSQAPLF	TRBV5	TRBD1	TRBJ1-5	13	18	29	32
1	0.000698324	TGTGCCAGCAGCCAGGGGACAGGGGGAAGTCAAAACACCTTGTACTTT	CASSQGTGGSQNTLYF	TRBV2	TRBD1	TRBJ2-4	13	15	25	27
1	0.000698324	TGTGCCAGCAGCCAGACTGGGGGGGCGCGTGATGCTGAGCAGTTCTTC	CASSQTGGARDAEQFF	TRBV19	TRBD2	TRBJ2-1	10	14	27	31
1	0.000698324	TGTGCCAGCAGCCAAGCGGGGGGGCGCAGTGCAGAAACGCTGTATTTT	CASSQAGGRSAETLYF	TRBV2	TRBD2	TRBJ2-3	15	17	26	27
1	0.000698324	TGTGCCAGCAGCCAAGGGGACAAAAATTCTGGAAATACGCTCTATTTT	CASSQGDKNSGNTLYF	TRBV5	TRBD1	TRBJ1-3	15	16	21	24
1	0.000698324	TGTGCCAGCAGCCAAGATTGGGGGGGCAACCAAGACACCCAGTACTTT	CASSQDWGGNQDTQYF	TRBV2	TRBD2	TRBJ2-5	16	18	26	27
1	0.000698324	TGTGCCAGCAGCCAAGATCCCGACATGACTAATTCGCCCCTCTACTTT	CASSQDPDMTNSPLYF	TRBV5	TRBD1	TRBJ1-6	16	17	21	29
1	0.000698324	TGTGCCAGCAGCCAAGATCCGGGACAGACAAACACAGAAGTCTTCTTT	CASSQDPGQTNTEVFF	TRBV5	TRBD1	TRBJ1-1	16	18	26	28
1	0.000698324	TGTGCCAGCAGCCAAGATCGGGGACAATCCAACGAAAGATTATTTTTC	CASSQDRGQSNERLFF	TRBV2	TRBD1	TRBJ1-4	16	20	25	27
1	0.000698324	TGTGCCAGCAGCCAAGATGGGGGGGCGTCAAACTCCGACTACACCTTC	CASSQDGGASNSDYTF	TRBV5	TRBD2	TRBJ1-2	16	17	26	28
1	0.000698324	TGTGCCAGCAGCCAAGATGGGACAGGGACCGACGAAAGATTATTTTTC	CASSQDGTGTDERLFF	TRBV5	TRBD1	TRBJ1-4	16	18	26	31
1	0.000698324	TGTGCCAGCAGCCAAGATGGGACAACAAACACCGGGCAGCTCTACTTT	CASSQDGTTNTGQLYF	TRBV2	TRBD1	TRBJ2-2	16	18	23	25
1	0.000698324	TGTGCCAGCAGCCAAGATAGGCAGAATTCTGGAAATACGCTCTATTTT	CASSQDRQNSGNTLYF	TRBV5	.	TRBJ1-3	16	-1	-1	21
1	0.000698324	TGTGCCAGCAGCCAAGATAAGAGGGGCGACCAAGACACCCAGTACTTT	CASSQDKRGDQDTQYF	TRBV5	TRBD1	TRBJ2-5	16	22	27	28
1	0.000698324	TGTGCCAGCAGCCAAGACGGGGGGAAGGCTGGAAATACGCTCTATTTT	CASSQDGGKAGNTLYF	TRBV5	TRBD2	TRBJ1-3	16	18	23	28
1	0.000698324	TGTGCCAGCAGCCAAGAGGGACTGGGGGACACCGGGCAGCTCTACTTT	CASSQEGLGDTGQLYF	TRBV5	TRBD2	TRBJ2-2	16	17	27	28
1	0.000698324	TGTGCCAGCAGCCAAGAGGGACAGGGGGCAAACACAGAAGTCTTCTTT	CASSQEGQGANTEVFF	TRBV5	TRBD1	TRBJ1-1	16	17	26	27
1	0.000698324	TGTGCCAGCAGCCAAGAAGGCAGGGACACCTACTATGAACAGTACTTC	CASSQEGRDTYYEQYF	TRBV2	TRBD1	TRBJ2-7	16	22	27	32
1	0.000698324	TGTGCCAGCAGCCAAGAAGAGAGGACAGATGCAGAAACGCTGTATTTT	CASSQEERTDAETLYF	TRBV5	TRBD1	TRBJ2-3	16	22	27	29
1	0.000698324	TGTGCCAGCAGCCAAGAAACGTCAGGGCCTGGAAATACGCTCTATTTT	CASSQETSGPGNTLYF	TRBV2	TRBD1	TRBJ1-3	16	22	26	28
1	0.000698324	TGTGCCAGCAGCCAAGAAACAGGACATAACAACCAGGCTCCGCTTTTT	CASSQETGHNNQAPLF	TRBV5	TRBD1	TRBJ1-5	16	18	22	25
1	0.000698324	TGTGCCAGCAGCCAAGAAAGGGGACAGGGAAGCACAGAAGTCTTCTTT	CASSQERGQGSTEVFF	TRBV2	TRBD1	TRBJ1-1	16	20	28	32
1	0.000698324	TGTGCCAGCAGCCAAACTGGGGGGTCGTACCAAGACACCCAGTACTTT	CASSQTGGSYQDTQYF	TRBV2	TRBD2	TRBJ2-5	14	15	23	28
1	0.000698324	TGTGCCAGCAGCCAAAGGGGCAGGGGGGGGTATGCTGAGCAGTTCTTC	CASSQRGRGGYAEQFF	TRBV5	TRBD1	TRBJ2-1	14	16	26	30
1	0.000698324	TGTGCCAGCAGCGGGGACTGGGGGGTCAACCAAGACACCCAGTACTTT	CASSGDWGVNQDTQYF	TRBV15	TRBD2	TRBJ2-5	10	13	22	23
1	0.000698324	TGTGCCAGCAGCAACCGGGACAAATTTTCTGGAAATACGCTCTATTTT	CASSNRDKFSGNTLYF	TRBV4	TRBD1	TRBJ1-3	11	14	21	26
1	0.000698324	TGTGCCAGCAGGTGGGACAGGGAGGGTTCCAACGAAAGATTATTTTTC	CASRWDREGSNERLFF	TRBV5	TRBD1	TRBJ1-4	10	13	21	26
1	0.000698324	TGTGCCAGCAGGTACCGGACAGTACTTTCCATCGAAAGATTATTTTTC	CASRYRTVLSIERLFF	TRBV4	TRBD1	TRBJ1-4	10	16	21	25
1	0.000698324	TGTGCCAGCAGGCCCGGGACTGGCCCAAACACCGGGCAGCTCTACTTT	CASRPGTGPNTGQLYF	TRBV13-1	TRBD2	TRBJ2-2	10	12	22	25
1	0.000698324	TGTGCCAGCAGGCGGGACTGGGGGAATAGTCAAAACACCTTGTACTTT	CASRRDWGNSQNTLYF	TRBV13-1	TRBD2	TRBJ2-4	10	12	23	26
1	0.000698324	TGTGCAAGCAGCTTCGGACAGCAAATTTCCAACGAAAGATTATTGTTC	CASSFGQQISNERLLF	TRBV16	TRBD1	TRBJ1-4	13	15	20	22
1	0.000698324	TGTGCAAGCAGCTTAGTACCTCCCGGGACAGAAAACACCTTGTACTTT	CASSLVPPGTENTLYF	TRBV16	TRBD1	TRBJ2-4	15	20	30	31
1	0.000698324	TGTGCAAGCAGCTTAGTAGGGGCCGCGGCGAACTCCGACTACACCTTC	CASSLVGAAANSDYTF	TRBV16	TRBD1	TRBJ1-2	15	17	25	30
1	0.000698324	TGTGCAAGCAGCTTAGGCCAGGGGGTTAACAACCAGGCTCCGCTTTTT	CASSLGQGVNNQAPLF	TRBV16	TRBD1	TRBJ1-5	15	18	24	26
1	0.000698324	TGTGCAAGCAGCTTAGATCCCAGGGGGCGGGACTCCGACTACACCTTC	CASSLDPRGRDSDYTF	TRBV16	TRBD1	TRBJ1-2	16	20	28	31
1	0.000698324	TGTGCAAGCAGCTTAGATCGCCAGTCCTCAAACTCCGACTACACCTTC	CASSLDRQSSNSDYTF	TRBV16	TRBD2	TRBJ1-2	16	20	26	28
1	0.000698324	TGTGCAAGCAGCTTAGATCACGGACAGGGGAGCTCCGACTACACCTTC	CASSLDHGQGSSDYTF	TRBV16	TRBD1	TRBJ1-2	16	21	29	32
1	0.000698324	TGTGCAAGCAGCTTAGATGCTGGGGGTAACCAAGACACCCAGTACTTT	CASSLDAGGNQDTQYF	TRBV16	TRBD2	TRBJ2-5	16	19	25	26
1	0.000698324	TGTGCAAGCAGCTTAGATGGGACAGGGGACTATGCTGAGCAGTTCTTC	CASSLDGTGDYAEQFF	TRBV16	TRBD1	TRBJ2-1	16	18	27	28
1	0.000698324	TGTGCAAGCAGCTTAGATGAGGGGCGTTGGGGAAATACGCTCTATTTT	CASSLDEGRWGNTLYF	TRBV16	TRBD1	TRBJ1-3	16	20	25	30
1	0.000698324	TGTGCAAGCAGCTTAGATACGGGGGTGTCTTCAGAAACGCTGTATTTT	CASSLDTGVSSETLYF	TRBV16	TRBD1	TRBJ2-3	16	20	24	31
1	0.000698324	TGTGCAAGCAGCTTAGAAAAGGGGGCTAGTGCAGAAACGCTGTATTTT	CASSLEKGASAETLYF	TRBV16	TRBD1	TRBJ2-3	16	19	24	25
1	0.000698324	TGTGCAAGCAGCTCTGGACAGGGGAGGAGTGCAGAAACGCTGTATTTT	CASSSGQGRSAETLYF	TRBV16	TRBD1	TRBJ2-3	12	15	23	27
1	0.000698324	TGTGCAAGCAGCTCCCGGGACAGGGAGGACAACCAGGCTCCGCTTTTT	CASSSRDREDNQAPLF	TRBV16	TRBD1	TRBJ1-5	12	13	24	28
1	0.000698324	TGTGCAAGCAGCTCGGGGACAGGGGGCGAAGACTCCGACTACACCTTC	CASSSGTGGEDSDYTF	TRBV16	TRBD1	TRBJ1-2	12	15	27	31
1	0.000698324	TGTGCAAGCAGCCCCCAGGGGGTTTCCTATAATTCGCCCCTCTACTTT	CASSPQGVSYNSPLYF	TRBV16	TRBD1	TRBJ1-6	11	15	21	23
1	0.000698324	TGTGCAAGCAGCACACCCGGGACTGGGGGGGCGCGTGAACAGTACTTC	CASSTPGTGGAREQYF	TRBV16	TRBD2	TRBJ2-7	11	15	33	35
1	0.000698324	TGTGCAAGCAGATCCGGGACAGGGGTTTCCAACGAAAGATTATTTTTC	CASRSGTGVSNERLFF	TRBV16	TRBD1	TRBJ1-4	10	13	24	25
1	0.000698324	TGTGGTGCTCGATTCGTCCGGGACAATTCCAACGAAAGATTATTTTTC	CGARFVRDNSNERLFF	TRBV20	TRBD1	TRBJ1-4	8	17	24	26
1	0.000698324	TGTGGTGCTAGGGTCCCCCGGGACAGGGATATCTCCGACTACACCTTC	CGARVPRDRDISDYTF	TRBV20	TRBD1	TRBJ1-2	12	16	27	32
1	0.000698324	TGTGGTGCTAGGGGATCCGGGCAGGGAGGCAACGAAAGATTATTTTTC	CGARGSGQGGNERLFF	TRBV20	TRBD1	TRBJ1-4	12	16	25	29
1	0.000698324	TGTGGTGCTAGGAGGGACAGGCGGTTTAACCAAGACACCCAGTACTTT	CGARRDRRFNQDTQYF	TRBV20	TRBD1	TRBJ2-5	11	13	20	25
1	0.000698324	TGTGGTGCATCCGGGACAGGGGAGAACGTCAACCAGGCTCCGCTTTTT	CGASGTGENVNQAPLF	TRBV20	TRBD1	TRBJ1-5	7	10	21	29
1	0.000698324	TGCTCCAGCAGTCAATCTCCCAGAACTAGTGCAGAAACGCTGTATTTT	CSSSQSPRTSAETLYF	TRBV23	TRBD2	TRBJ2-3	16	18	22	24
1	0.000698324	TGCTCCAGCAGTCAATCGGCTGGGGGGAACTATGCTGAGCAGTTCTTC	CSSSQSAGGNYAEQFF	TRBV23	TRBD2	TRBJ2-1	16	19	26	27
1	0.000698324	TGCACCTGCAGTGCCCCAGACAGGGATAGTGCAGAAACGCTGTATTTT	CTCSAPDRDSAETLYF	TRBV1	TRBD1	TRBJ2-3	13	18	24	26
1	0.000698324	TGCACCTGCAGTGCAGATTCTGGGTCAAACACCGGGCAGCTCTACTTT	CTCSADSGSNTGQLYF	TRBV1	TRBD2	TRBJ2-2	16	19	23	25
1	0.000698324	TGCACCTGCAGTGCAGATCGGGGGGGCCGCCAAGACACCCAGTACTTT	CTCSADRGGRQDTQYF	TRBV1	TRBD2	TRBJ2-5	16	19	26	29
1	0.000698324	TGCACCTGCAGTGCAGATCAGCAATATAACAACCAGGCTCCGCTTTTT	CTCSADQQYNNQAPLF	TRBV1	.	TRBJ1-5	16	-1	-1	24
1	0.000698324	TGCACCTGCAGTGGCCGGGACAGGGGTTACACCGGGCAGCTCTACTTT	CTCSGRDRGYTGQLYF	TRBV1	TRBD1	TRBJ2-2	12	14	25	28
1	0.000698324	TGCACCTGCAGTGGAGGACTGGGGGCAAACACCGGGCAGCTCTACTTT	CTCSGGLGANTGQLYF	TRBV1	TRBD2	TRBJ2-2	12	15	23	24
1	0.000698324	TGTGCTAGCATCTCCGGGACAGGGGGCAACGAAAGATTATTTTTC	CASISGTGGNERLFF	TRBV29	TRBD1	TRBJ1-4	9	13	25	26
1	0.000698324	TGTGCTAGCAGTTTATTACGGGAAGACAACGAAAGATTATTTTTC	CASSLLREDNERLFF	TRBV29	TRBD1	TRBJ1-4	15	18	22	26
1	0.000698324	TGTGCTAGCAGTTTATCTGGGGGGGCTGGGGCTGAGCAGTTCTTC	CASSLSGGAGAEQFF	TRBV29	TRBD2	TRBJ2-1	16	17	25	30
1	0.000698324	TGTGCTAGCAGTTTACCGACTGGGTCCTATGCTGAGCAGTTCTTC	CASSLPTGSYAEQFF	TRBV29	TRBD2	TRBJ2-1	14	17	23	26
1	0.000698324	TGTGCTAGCAGTTTAGGGGGGGCTCAAAACTCCGACTACACCTTC	CASSLGGAQNSDYTF	TRBV29	TRBD2	TRBJ1-2	14	15	22	26
1	0.000698324	TGTGCTAGCAGTTCGACAGGGCCTAGTGCAGAAACGCTGTATTTT	CASSSTGPSAETLYF	TRBV29	TRBD1	TRBJ2-3	12	14	20	22
1	0.000698324	TGTGCTAGCAGTTCACCGGGCCCCGCAAACTCCGACTACACCTTC	CASSSPGPANSDYTF	TRBV29	TRBD1	TRBJ1-2	12	19	23	24
1	0.000698324	TGTGCTAGCAGTCTCCGACAGATTTCCAACGAAAGATTATTTTTC	CASSLRQISNERLFF	TRBV29	TRBD1	TRBJ1-4	11	16	20	21
1	0.000698324	TGTGCTAGCAGTAGTGGGGGAAATAACTATGCTGAGCAGTTCTTC	CASSSGGNNYAEQFF	TRBV17	TRBD2	TRBJ2-1	13	14	19	22
1	0.000698324	TGTGCTAGCAGTAGGAGTGGGGGGCGTGCAGAAACGCTGTATTTT	CASSRSGGRAETLYF	TRBV17	TRBD2	TRBJ2-3	13	17	23	25
1	0.000698324	TGTGCTAGCAGTAGACCGGGAAGGACCCAAGACACCCAGTACTTT	CASSRPGRTQDTQYF	TRBV17	TRBD1	TRBJ2-5	14	15	20	26
1	0.000698324	TGTGCTAGCAGTAGACGGGACAGCTATAATTCGCCCCTCTACTTT	CASSRRDSYNSPLYF	TRBV17	TRBD1	TRBJ1-6	14	15	22	23
1	0.000698324	TGTGCTAGCAGTAGAGTGCCCGGACAAAACTCCGACTACACCTTC	CASSRVPGQNSDYTF	TRBV17	TRBD1	TRBJ1-2	15	18	22	26
1	0.000698324	TGTGCTAGCAGTAGAGTGCACGCCCGTAGGAACACCTTGTACTTT	CASSRVHARRNTLYF	TRBV17	TRBD1	TRBJ2-4	15	20	24	30
1	0.000698324	TGTGCTAGCAGTAGAGCGGAAGGGCTAAACTCCGACTACACCTTC	CASSRAEGLNSDYTF	TRBV17	.	TRBJ1-2	15	-1	-1	26
1	0.000698324	TGTGCTAGCAGTAGAGGTTACAGGGGAGGGGCTGAGCAGTTCTTC	CASSRGYRGGAEQFF	TRBV17	TRBD1	TRBJ2-1	15	19	25	30
1	0.000698324	TGTGCTAGCAGTAGAGGGGACAGGGGGAACGAAAGATTATTTTTC	CASSRGDRGNERLFF	TRBV17	TRBD1	TRBJ1-4	15	16	26	27
1	0.000698324	TGTGCTAGCAGTAGAGATCCTCAGGACTATGCTGAGCAGTTCTTC	CASSRDPQDYAEQFF	TRBV17	.	TRBJ2-1	16	-1	-1	25
1	0.000698324	TGTGCTAGCAGTAGAGATGTCCAGGGGGAAAACACCTTGTACTTT	CASSRDVQGENTLYF	TRBV17	TRBD1	TRBJ2-4	16	21	27	28
1	0.000698324	TGTGCTAGCAGTAGAGACTGGGGGCTTCAAAACACCTTGTACTTT	CASSRDWGLQNTLYF	TRBV17	TRBD2	TRBJ2-4	16	17	23	26
1	0.000698324	TGTGCTAGCAGTAGAGACGGACAGACAAACTCCGACTACACCTTC	CASSRDGQTNSDYTF	TRBV17	TRBD1	TRBJ1-2	16	18	23	25
1	0.000698324	TGTGCTAGCAGTAGAAACCGGGACAGAATCTCCGACTACACCTTC	CASSRNRDRISDYTF	TRBV17	TRBD1	TRBJ1-2	14	17	25	29
1	0.000698324	TGTGCTAGCAGACGTGACAGTTATAACAACCAGGCTCCGCTTTTT	CASRRDSYNNQAPLF	TRBV29	.	TRBJ1-5	10	-1	-1	19
1	0.000698324	TGTGCCTGGAGTCTACCCTGGGGGGGGTATGCTGAGCAGTTCTTC	CAWSLPWGGYAEQFF	TRBV31	TRBD2	TRBJ2-1	12	17	25	27
1	0.000698324	TGTGCCTGGAGTCTAGACGGGACTGGGGGGTATGAACAGTACTTC	CAWSLDGTGGYEQYF	TRBV31	TRBD2	TRBJ2-7	12	17	29	30
1	0.000698324	TGTGCCTGGAGTCTAAGGGACTGGGGGACCTATGAACAGTACTTC	CAWSLRDWGTYEQYF	TRBV31	TRBD2	TRBJ2-7	12	16	26	28
1	0.000698324	TGTGCCTGGAGTCTAAGACTGGGGGTACAAGACACCCAGTACTTT	CAWSLRLGVQDTQYF	TRBV31	TRBD2	TRBJ2-5	12	16	24	27
1	0.000698324	TGTGCCTGGAGTCTAAAAGTTTCCTATAATTCGCCCCTCTACTTT	CAWSLKVSYNSPLYF	TRBV31	.	TRBJ1-6	12	-1	-1	20
1	0.000698324	TGTGCCTGGAGTCCCAGTCGGGACATCAACGAAAGATTATTTTTC	CAWSPSRDINERLFF	TRBV31	TRBD1	TRBJ1-4	12	18	24	26
1	0.000698324	TGTGCCTGGAGTCCGGGACAGGAGAATAATTCGCCCCTCTACTTT	CAWSPGQENNSPLYF	TRBV31	TRBD1	TRBJ1-6	12	13	21	25
1	0.000698324	TGTGCCTGGAGTCAAGACTGGGTTAACCAAGACACCCAGTACTTT	CAWSQDWVNQDTQYF	TRBV31	TRBD2	TRBJ2-5	12	15	19	20
1	0.000698324	TGTGCCTGGAGTGGGACTGGGGGTAACCAAGACACCCAGTACTTT	CAWSGTGGNQDTQYF	TRBV31	TRBD2	TRBJ2-5	11	12	22	23
1	0.000698324	TGTGCCTGGAGTGGGACAGGGATTTCCAACGAAAGATTATTTTTC	CAWSGTGISNERLFF	TRBV31	TRBD1	TRBJ1-4	11	12	20	21
1	0.000698324	TGTGCCTGGAGTACCCGGACAGCTTCTGGAAATACGCTCTATTTT	CAWSTRTASGNTLYF	TRBV31	TRBD1	TRBJ1-3	11	16	21	23
1	0.000698324	TGTGCCTGGAGGTCTGGGGGGGAAGACCAAGACACCCAGTACTTT	CAWRSGGEDQDTQYF	TRBV31	TRBD2	TRBJ2-5	10	13	21	25
1	0.000698324	TGTGCCAGCTCTTCTCCGGGACAATATAATTCGCCCCTCTACTTT	CASSSPGQYNSPLYF	TRBV12-2	TRBD1	TRBJ1-6	11	15	22	24
1	0.000698324	TGTGCCAGCTCTTCCCGCCAGGCCGTCAACGAAAGATTATTTTTC	CASSSRQAVNERLFF	TRBV12-1	TRBD1	TRBJ1-4	11	12	16	26
1	0.000698324	TGTGCCAGCTCTTCCGAGACAATTTCCAACGAAAGATTATTTTTC	CASSSETISNERLFF	TRBV12-1	.	TRBJ1-4	11	-1	-1	20
1	0.000698324	TGTGCCAGCTCTTCGCCTGGGGAGAACTATGCTGAGCAGTTCTTC	CASSSPGENYAEQFF	TRBV12-1	TRBD2	TRBJ2-1	11	16	21	24
1	0.000698324	TGTGCCAGCTCTCTCGTCTTGGACATCCAAGACACCCAGTACTTT	CASSLVLDIQDTQYF	TRBV12-2	.	TRBJ2-5	14	-1	-1	15
1	0.000698324	TGTGCCAGCTCTCTCGCCCAGGGGGAGTACACAGAAGTCTTCTTT	CASSLAQGEYTEVFF	TRBV12-1	TRBD1	TRBJ1-1	14	18	24	28
1	0.000698324	TGTGCCAGCTCTCTCGGCGACAGGGATGGGACAGAAGTCTTCTTT	CASSLGDRDGTEVFF	TRBV12-1	TRBD1	TRBJ1-1	14	18	24	30
1	0.000698324	TGTGCCAGCTCTCTCGGACAGCGGGGGGGAGAAACGCTGTATTTT	CASSLGQRGGETLYF	TRBV12-1	TRBD2	TRBJ2-3	14	22	28	29
1	0.000698324	TGTGCCAGCTCTCTCGACTGGGGGGACGGAAACACCTTGTACTTT	CASSLDWGDGNTLYF	TRBV12-1	TRBD2	TRBJ2-4	14	15	24	29
1	0.000698324	TGTGCCAGCTCTCTCGAGCCAGAGGATAATTCGCCCCTCTACTTT	CASSLEPEDNSPLYF	TRBV12-1	.	TRBJ1-6	14	-1	-1	25
1	0.000698324	TGTGCCAGCTCTCTCGAAGGGGATGAGAACTCCGACTACACCTTC	CASSLEGDENSDYTF	TRBV12-1	TRBD1	TRBJ1-2	14	17	21	27
1	0.000698324	TGTGCCAGCTCTCTCAAGCCAGAGGATAATTCGCCCCTCTACTTT	CASSLKPEDNSPLYF	TRBV12-1	.	TRBJ1-6	14	-1	-1	25
1	0.000698324	TGTGCCAGCTCTCTAGGGGGGGCTAAGTCCTATGAACAGTACTTC	CASSLGGAKSYEQYF	TRBV12-2	TRBD2	TRBJ2-7	13	15	22	27
1	0.000698324	TGTGCCAGCTCTCCCGGGACAAATAACAACCAGGCTCCGCTTTTT	CASSPGTNNNQAPLF	TRBV12-1	TRBD1	TRBJ1-5	12	13	20	22
1	0.000698324	TGTGCCAGCTCTCCGGACAAATCAAACACCGGGCAGCTCTACTTT	CASSPDKSNTGQLYF	TRBV12-2	TRBD1	TRBJ2-2	12	14	18	22
1	0.000698324	TGTGCCAGCTCTCACAACCGGGACAAGAACACAGAAGTCTTCTTT	CASSHNRDKNTEVFF	TRBV12-1	TRBD1	TRBJ1-1	12	17	24	27
1	0.000698324	TGTGCCAGCTCCTCCGGGACTGGGGGCCTTGCTGAGCAGTTCTTC	CASSSGTGGLAEQFF	TRBV12-1	TRBD2	TRBJ2-1	10	13	25	29
1	0.000698324	TGTGCCAGCTCCCTCGGGACTGGGGGACATGCTGAGCAGTTCTTC	CASSLGTGGHAEQFF	TRBV12-1	TRBD2	TRBJ2-1	14	15	25	28
1	0.000698324	TGTGCCAGCTCCCCCTCCCAGGGAAGAGGAGACACCCAGTACTTT	CASSPSQGRGDTQYF	TRBV12-1	TRBD2	TRBJ2-5	10	12	20	29
1	0.000698324	TGTGCCAGCTCCCCACTGGGGGGACGTCAAAACACCTTGTACTTT	CASSPLGGRQNTLYF	TRBV12-2	TRBD2	TRBJ2-4	10	14	22	25
1	0.000698324	TGTGCCAGCTCGCATCGGGACTGGGGTAATGCTGAGCAGTTCTTC	CASSHRDWGNAEQFF	TRBV12-1	TRBD2	TRBJ2-1	10	15	25	28
1	0.000698324	TGTGCCAGCTCACGACTGGGGGGCTCCTATGCTGAGCAGTTCTTC	CASSRLGGSYAEQFF	TRBV12-2	TRBD2	TRBJ2-1	10	13	22	26
1	0.000698324	TGTGCCAGCCCTCTCGCAGGCCATTCTGGAAATACGCTCTATTTT	CASPLAGHSGNTLYF	TRBV12-1	.	TRBJ1-3	14	-1	-1	22
1	0.000698324	TGTGCCAGCGTCCGGGACAGGGGGGACACCGGGCAGCTCTACTTT	CASVRDRGDTGQLYF	TRBV13-3	TRBD1	TRBJ2-2	8	11	23	25
1	0.000698324	TGTGCCAGCGGTTGGAAAGGGGACTGGGCCTATGAACAGTACTTC	CASGWKGDWAYEQYF	TRBV22	TRBD2	TRBJ2-7	13	19	27	28
1	0.000698324	TGTGCCAGCGGTGTCCATGGGGGGGCAAGAGCTGAGCAGTTCTTC	CASGVHGGARAEQFF	TRBV13-2	TRBD2	TRBJ2-1	12	17	25	30
1	0.000698324	TGTGCCAGCGGTGATTCCGGGACAAAAAACTCCGACTACACCTTC	CASGDSGTKNSDYTF	TRBV13-2	TRBD1	TRBJ1-2	14	16	23	26
1	0.000698324	TGTGCCAGCGGTGATTCGGGACACGAAAACTCCGACTACACCTTC	CASGDSGHENSDYTF	TRBV13-2	TRBD1	TRBJ1-2	14	16	22	26
1	0.000698324	TGTGCCAGCGGTGATTACAGGGACAATAATTCGCCCCTCTACTTT	CASGDYRDNNSPLYF	TRBV13-2	TRBD1	TRBJ1-6	14	19	24	25
1	0.000698324	TGTGCCAGCGGTGATCCTGGGGGGGACCAAGACACCCAGTACTTT	CASGDPGGDQDTQYF	TRBV13-2	TRBD2	TRBJ2-5	14	16	24	25
1	0.000698324	TGTGCCAGCGGTGATGTTCCAGATGCAAACACAGAAGTCTTCTTT	CASGDVPDANTEVFF	TRBV13-2	.	TRBJ1-1	15	-1	-1	23
1	0.000698324	TGTGCCAGCGGTGATGCCTGGGGGGGCGCCTATGAACAGTACTTC	CASGDAWGGAYEQYF	TRBV13-2	TRBD2	TRBJ2-7	15	17	27	28
1	0.000698324	TGTGCCAGCGGTGATGCGGGGGGTAACAACCAGGCTCCGCTTTTT	CASGDAGGNNQAPLF	TRBV13-2	TRBD2	TRBJ1-5	15	17	22	23
1	0.000698324	TGTGCCAGCGGTGATGCGGACTGGGGGAGGGCTGAGCAGTTCTTC	CASGDADWGRAEQFF	TRBV13-2	TRBD2	TRBJ2-1	15	17	26	30
1	0.000698324	TGTGCCAGCGGTGATGCGAGGACATACTATGCTGAGCAGTTCTTC	CASGDARTYYAEQFF	TRBV13-2	TRBD1	TRBJ2-1	15	19	23	25
1	0.000698324	TGTGCCAGCGGTGATGCACTGGGGAACACCGGGCAGCTCTACTTT	CASGDALGNTGQLYF	TRBV13-2	TRBD2	TRBJ2-2	15	17	23	24
1	0.000698324	TGTGCCAGCGGTGATGCAGGCAGGGTGGCAGAAACGCTGTATTTT	CASGDAGRVAETLYF	TRBV13-2	TRBD1	TRBJ2-3	15	20	24	27
1	0.000698324	TGTGCCAGCGGTGATGCAGGGACAGGGAACACAGAAGTCTTCTTT	CASGDAGTGNTEVFF	TRBV13-2	TRBD1	TRBJ1-1	15	18	26	27
1	0.000698324	TGTGCCAGCGGTGATGCAAGGGGGTCCTATGCTGAGCAGTTCTTC	CASGDARGSYAEQFF	TRBV13-2	TRBD1	TRBJ2-1	15	18	23	26
1	0.000698324	TGTGCCAGCGGTGATGGACAGTCTTCCAACGAAAGATTATTTTTC	CASGDGQSSNERLFF	TRBV13-2	TRBD1	TRBJ1-4	15	16	20	23
1	0.000698324	TGTGCCAGCGGTGATGGAGGCAGGGGAGACTCCGACTACACCTTC	CASGDGGRGDSDYTF	TRBV13-2	TRBD1	TRBJ1-2	15	20	25	28
1	0.000698324	TGTGCCAGCGGTGATGGAGGACAAATCCAAGACACCCAGTACTTT	CASGDGGQIQDTQYF	TRBV13-2	TRBD1	TRBJ2-5	15	18	22	26
1	0.000698324	TGTGCCAGCGGTGATAGGGACAGGGACAACCAGGCTCCGCTTTTT	CASGDRDRDNQAPLF	TRBV13-2	TRBD1	TRBJ1-5	14	16	24	25
1	0.000698324	TGTGCCAGCGGTGAGCGGGCCGCGGGGAACTCCGACTACACCTTC	CASGERAAGNSDYTF	TRBV13-2	.	TRBJ1-2	13	-1	-1	27
1	0.000698324	TGTGCCAGCGGTGAGCACAGGGAGGACAACCAGGCTCCGCTTTTT	CASGEHREDNQAPLF	TRBV13-2	TRBD1	TRBJ1-5	13	16	21	25
1	0.000698324	TGTGCCAGCGGCTCAGGACGGAATTCTGGAAATACGCTCTATTTT	CASGSGRNSGNTLYF	TRBV13-2	.	TRBJ1-3	10	-1	-1	20
1	0.000698324	TGTGCCAGCGGCCTCATGGGGGCTAGTGCAGAAACGCTGTATTTT	CASGLMGASAETLYF	TRBV13-2	TRBD2	TRBJ2-3	10	16	21	22
1	0.000698324	TGTGCCAGCGGGCAGGGACAGGGGGTCTATGCTGAGCAGTTCTTC	CASGQGQGVYAEQFF	TRBV13-2	TRBD1	TRBJ2-1	10	14	24	26
1	0.000698324	TGTGCCAGCGGAGACAGGGGCCTTTCCAACGAAAGATTATTTTTC	CASGDRGLSNERLFF	TRBV13-2	TRBD1	TRBJ1-4	10	12	19	22
1	0.000698324	TGTGCCAGCATGGGGGACGGAAATTCTGGAAATACGCTCTATTTT	CASMGDGNSGNTLYF	TRBV13-3	TRBD2	TRBJ1-3	9	10	15	21
1	0.000698324	TGTGCCAGCACCCCGGACTGGAATAACTATGCTGAGCAGTTCTTC	CASTPDWNNYAEQFF	TRBV19	TRBD2	TRBJ2-1	9	10	20	22
1	0.000698324	TGTGCCAGCAGTTTTTGGGGGGGAAGTCAAAACACCTTGTACTTT	CASSFWGGSQNTLYF	TRBV15	TRBD2	TRBJ2-4	13	15	22	24
1	0.000698324	TGTGCCAGCAGTTTTCGCCGGAATAGTCAAAACACCTTGTACTTT	CASSFRRNSQNTLYF	TRBV15	.	TRBJ2-4	13	-1	-1	23
1	0.000698324	TGTGCCAGCAGTTTCCGGGACAGGGCCTTCCCAGAAGTCTTCTTT	CASSFRDRAFPEVFF	TRBV24	TRBD1	TRBJ1-1	11	14	24	31
1	0.000698324	TGTGCCAGCAGTTTCCAGGGGGGTTCTGGAAATACGCTCTATTTT	CASSFQGGSGNTLYF	TRBV15	TRBD1	TRBJ1-3	13	15	21	23
1	0.000698324	TGTGCCAGCAGTTTCACTGGGGGTAGTGCAGAAACGCTGTATTTT	CASSFTGGSAETLYF	TRBV14	TRBD2	TRBJ2-3	14	15	22	23
1	0.000698324	TGTGCCAGCAGTTTGCCAGGGGGCGACAACGAAAGATTATTTTTC	CASSLPGGDNERLFF	TRBV15	TRBD1	TRBJ1-4	13	16	24	26
1	0.000698324	TGTGCCAGCAGTTTAGCGCTGGGTTTTGGAAATACGCTCTATTTT	CASSLALGFGNTLYF	TRBV15	TRBD2	TRBJ1-3	16	18	22	26
1	0.000698324	TGTGCCAGCAGTTTAGGGGGTTATTCTGGAAATACGCTCTATTTT	CASSLGGYSGNTLYF	TRBV15	.	TRBJ1-3	15	-1	-1	22
1	0.000698324	TGTGCCAGCAGTTTAGGACAGAATAACAACCAGGCTCCGCTTTTT	CASSLGQNNNQAPLF	TRBV15	TRBD1	TRBJ1-5	15	16	20	22
1	0.000698324	TGTGCCAGCAGTTCTTCGACAGGGGCAAACTCCGACTACACCTTC	CASSSSTGANSDYTF	TRBV15	TRBD1	TRBJ1-2	12	17	23	24
1	0.000698324	TGTGCCAGCAGTTCCCGACAGGGTTCTGGAAATACGCTCTATTTT	CASSSRQGSGNTLYF	TRBV15	TRBD1	TRBJ1-3	12	16	22	23
1	0.000698324	TGTGCCAGCAGTTCCGACAGGGAGGACAACCAGGCTCCGCTTTTT	CASSSDREDNQAPLF	TRBV13-3	TRBD1	TRBJ1-5	11	15	21	25
1	0.000698324	TGTGCCAGCAGTTCGACTGGGGAACACCAAGACACCCAGTACTTT	CASSSTGEHQDTQYF	TRBV15	TRBD2	TRBJ2-5	12	14	21	25
1	0.000698324	TGTGCCAGCAGTTGGGACAATTCCTATAATTCGCCCCTCTACTTT	CASSWDNSYNSPLYF	TRBV13-3	TRBD1	TRBJ1-6	11	13	17	18
1	0.000698324	TGTGCCAGCAGTCTTCCGGGACAGTATAATTCGCCCCTCTACTTT	CASSLPGQYNSPLYF	TRBV24	TRBD1	TRBJ1-6	13	15	23	24
1	0.000698324	TGTGCCAGCAGTCTGTCCCGGGACAGTGCAGAAACGCTGTATTTT	CASSLSRDSAETLYF	TRBV26	TRBD1	TRBJ2-3	16	17	23	24
1	0.000698324	TGTGCCAGCAGTCTGTCCGGGGGGGGTCAAAACACCTTGTACTTT	CASSLSGGGQNTLYF	TRBV26	TRBD2	TRBJ2-4	16	18	24	25
1	0.000698324	TGTGCCAGCAGTCTGTCGAAGGGTAGCTCCTATGAACAGTACTTC	CASSLSKGSSYEQYF	TRBV26	.	TRBJ2-7	16	-1	-1	24
1	0.000698324	TGTGCCAGCAGTCCCCGGGACAGGGAATACACAGAAGTCTTCTTT	CASSPRDREYTEVFF	TRBV13-3	TRBD1	TRBJ1-1	11	13	24	28
1	0.000698324	TGTGCCAGCAGTCCCCAGGACAGAACTGGAAATACGCTCTATTTT	CASSPQDRTGNTLYF	TRBV19	TRBD1	TRBJ1-3	11	13	22	25
1	0.000698324	TGTGCCAGCAGTCCCGGGACAGGGGGCTACTCCGACTACACCTTC	CASSPGTGGYSDYTF	TRBV14	TRBD1	TRBJ1-2	11	12	26	28
1	0.000698324	TGTGCCAGCAGTCCGACTGGGGGGGCTGGGGCTGAGCAGTTCTTC	CASSPTGGAGAEQFF	TRBV13-3	TRBD2	TRBJ2-1	11	14	25	30
1	0.000698324	TGTGCCAGCAGTCCACCCGGGACAGCCAACGAAAGATTATTTTTC	CASSPPGTANERLFF	TRBV26	TRBD1	TRBJ1-4	12	15	24	25
1	0.000698324	TGTGCCAGCAGTCGCAGGGGAGAGGACAACCAGGCTCCGCTTTTT	CASSRRGEDNQAPLF	TRBV15	TRBD1	TRBJ1-5	11	14	19	25
1	0.000698324	TGTGCCAGCAGTCGGGGGCCGGGACTGGGGACTGAGCAGTTCTTC	CASSRGPGLGTEQFF	TRBV15	TRBD2	TRBJ2-1	11	18	29	31
1	0.000698324	TGTGCCAGCAGTCGGGGACAGGGGGCGCGCGAAAGATTATTTTTC	CASSRGQGARERLFF	TRBV19	TRBD1	TRBJ1-4	11	14	27	29
1	0.000698324	TGTGCCAGCAGTCGGGGACAGGGAAGTGCAGAAACGCTGTATTTT	CASSRGQGSAETLYF	TRBV26	TRBD1	TRBJ2-3	12	14	22	24
1	0.000698324	TGTGCCAGCAGTCAGTACAGGGGTGGGGGCACAGAAGTCTTCTTT	CASSQYRGGGTEVFF	TRBV26	TRBD1	TRBJ1-1	12	16	22	29
1	0.000698324	TGTGCCAGCAGTCAGAGGACTGGGGGGCGAGACACCCAGTACTTT	CASSQRTGGRDTQYF	TRBV26	TRBD2	TRBJ2-5	12	16	26	29
1	0.000698324	TGTGCCAGCAGTGTTCCCAGGGAAAGGGATGCTGAGCAGTTCTTC	CASSVPRERDAEQFF	TRBV13-1	TRBD1	TRBJ2-1	12	19	27	28
1	0.000698324	TGTGCCAGCAGTGTCTGGGGGGGGAGCTCCTATGAACAGTACTTC	CASSVWGGSSYEQYF	TRBV13-1	TRBD2	TRBJ2-7	12	14	21	22
1	0.000698324	TGTGCCAGCAGTGTCCGGGACAGGAAAAACTCCGACTACACCTTC	CASSVRDRKNSDYTF	TRBV13-1	TRBD1	TRBJ1-2	12	14	23	26
1	0.000698324	TGTGCCAGCAGTGGTCGCCAGGGCTATAATTCGCCCCTCTACTTT	CASSGRQGYNSPLYF	TRBV13-1	TRBD1	TRBJ1-6	12	18	22	23
1	0.000698324	TGTGCCAGCAGTGGCGACAGTTCCTATAATTCGCCCCTCTACTTT	CASSGDSSYNSPLYF	TRBV13-3	TRBD1	TRBJ1-6	12	15	19	20
1	0.000698324	TGTGCCAGCAGTGATTTGGCAGGAGACTATGCTGAGCAGTTCTTC	CASSDLAGDYAEQFF	TRBV13-3	.	TRBJ2-1	14	-1	-1	25
1	0.000698324	TGTGCCAGCAGTGATGTGGGGGGTAGTGCAGAAACGCTGTATTTT	CASSDVGGSAETLYF	TRBV13-1	TRBD2	TRBJ2-3	15	16	22	23
1	0.000698324	TGTGCCAGCAGTGATGCACGGCACCATAATTCGCCCCTCTACTTT	CASSDARHHNSPLYF	TRBV13-1	.	TRBJ1-6	15	-1	-1	25
1	0.000698324	TGTGCCAGCAGTGATGCACACAACTATAATTCGCCCCTCTACTTT	CASSDAHNYNSPLYF	TRBV13-1	.	TRBJ1-6	15	-1	-1	23
1	0.000698324	TGTGCCAGCAGTGATGGCTGGGCTAGTGCAGAAACGCTGTATTTT	CASSDGWASAETLYF	TRBV13-3	TRBD2	TRBJ2-3	15	17	21	22
1	0.000698324	TGTGCCAGCAGTGATGGGGGGGGGATCTCCTATGAACAGTACTTC	CASSDGGGISYEQYF	TRBV13-1	TRBD2	TRBJ2-7	15	16	21	22
1	0.000698324	TGTGCCAGCAGTGATGGGGGACAGGGAACCGGGCAGCTCTACTTT	CASSDGGQGTGQLYF	TRBV13-1	TRBD1	TRBJ2-2	15	17	25	27
1	0.000698324	TGTGCCAGCAGTGATGATGACTGGGGGGAAGACACCCAGTACTTT	CASSDDDWGEDTQYF	TRBV13-1	TRBD2	TRBJ2-5	15	18	27	28
1	0.000698324	TGTGCCAGCAGTGATGAGGGGGGCGCGGACTCCGACTACACCTTC	CASSDEGGADSDYTF	TRBV13-1	TRBD2	TRBJ1-2	15	17	25	28
1	0.000698324	TGTGCCAGCAGTGATGAGGGACAGAACAACCAGGCTCCGCTTTTT	CASSDEGQNNQAPLF	TRBV13-1	TRBD1	TRBJ1-5	15	17	23	24
1	0.000698324	TGTGCCAGCAGTGATATGGGACAGGGCAACGAAAGATTATTTTTC	CASSDMGQGNERLFF	TRBV13-1	TRBD1	TRBJ1-4	14	17	25	26
1	0.000698324	TGTGCCAGCAGTGACACACACTTTTCCAACGAAAGATTATTTTTC	CASSDTHFSNERLFF	TRBV13-1	.	TRBJ1-4	13	-1	-1	22
1	0.000698324	TGTGCCAGCAGTGACACAGTATATAACAACCAGGCTCCGCTTTTT	CASSDTVYNNQAPLF	TRBV13-3	.	TRBJ1-5	13	-1	-1	21
1	0.000698324	TGTGCCAGCAGTGAGGGGACTCCTAACTATGCTGAGCAGTTCTTC	CASSEGTPNYAEQFF	TRBV13-3	TRBD2	TRBJ2-1	13	15	20	23
1	0.000698324	TGTGCCAGCAGTGAGGGGACACCCACAAACTCCGACTACACCTTC	CASSEGTPTNSDYTF	TRBV13-1	TRBD1	TRBJ1-2	13	15	20	25
1	0.000698324	TGTGCCAGCAGTGAGACTGGGGGGGCTGGGGCTGAGCAGTTCTTC	CASSETGGAGAEQFF	TRBV13-3	TRBD2	TRBJ2-1	13	14	25	30
1	0.000698324	TGTGCCAGCAGTGAGAGGGTGGGATTATGGGTTGAGCAGTTCTTC	CASSERVGLWVEQFF	TRBV13-1	.	TRBJ2-1	13	-1	-1	32
1	0.000698324	TGTGCCAGCAGTATCTCAAACAGGGAGAACTCCGACTACACCTTC	CASSISNRENSDYTF	TRBV19	TRBD1	TRBJ1-2	13	19	24	27
1	0.000698324	TGTGCCAGCAGTATCGGGACAGGGAACTATGCTGAGCAGTTCTTC	CASSIGTGNYAEQFF	TRBV19	TRBD1	TRBJ2-1	13	14	23	24
1	0.000698324	TGTGCCAGCAGTATCGACAGGGTGGAAAACGAAAGATTATTTTTC	CASSIDRVENERLFF	TRBV19	TRBD1	TRBJ1-4	13	15	21	27
1	0.000698324	TGTGCCAGCAGTATAGCTCAGGATGCAAACTCCGACTACACCTTC	CASSIAQDANSDYTF	TRBV19	.	TRBJ1-2	15	-1	-1	23
1	0.000698324	TGTGCCAGCAGTATAGGCAGGGGGGACCAAGACACCCAGTACTTT	CASSIGRGDQDTQYF	TRBV19	TRBD1	TRBJ2-5	15	17	23	25
1	0.000698324	TGTGCCAGCAGTATAAACAGGGAGGCCAACGAAAGATTATTTTTC	CASSINREANERLFF	TRBV19	TRBD1	TRBJ1-4	14	16	21	25
1	0.000698324	TGTGCCAGCAGCTTGACAGGGGGCGGCCAAGACACCCAGTACTTT	CASSLTGGGQDTQYF	TRBV4	TRBD1	TRBJ2-5	12	14	24	26
1	0.000698324	TGTGCCAGCAGCTTAGATTGGAGACTCTCCTATGAACAGTACTTC	CASSLDWRLSYEQYF	TRBV3	.	TRBJ2-7	15	-1	-1	26
1	0.000698324	TGTGCCAGCAGCTTAGAGGGGAGGCACACCGGGCAGCTCTACTTT	CASSLEGRHTGQLYF	TRBV3	TRBD1	TRBJ2-2	15	16	20	25
1	0.000698324	TGTGCCAGCAGCTCCCTCCTGGGGGGCCAAAACACCTTGTACTTT	CASSSLLGGQNTLYF	TRBV3	TRBD2	TRBJ2-4	12	18	25	27
1	0.000698324	TGTGCCAGCAGCTCGGGACAGAATTCTGGAAATACGCTCTATTTT	CASSSGQNSGNTLYF	TRBV26	TRBD1	TRBJ1-3	10	13	17	18
1	0.000698324	TGTGCCAGCAGCTCAGGACAGGGTGGCAACGAAAGATTATTTTTC	CASSSGQGGNERLFF	TRBV4	TRBD1	TRBJ1-4	12	15	22	26
1	0.000698324	TGTGCCAGCAGCTATTGGGACAGGTCTAATTCGCCCCTCTACTTT	CASSYWDRSNSPLYF	TRBV4	TRBD1	TRBJ1-6	13	16	23	26
1	0.000698324	TGTGCCAGCAGCTACCCGGAACAGGGGAACTCCGACTACACCTTC	CASSYPEQGNSDYTF	TRBV4	TRBD1	TRBJ1-2	13	14	26	27
1	0.000698324	TGTGCCAGCAGCTACCGGGACAGGGGAAACTCCGACTACACCTTC	CASSYRDRGNSDYTF	TRBV3	TRBD1	TRBJ1-2	12	14	25	26
1	0.000698324	TGTGCCAGCAGCCTCCGGGACTGGGGCTATGCTGAGCAGTTCTTC	CASSLRDWGYAEQFF	TRBV2	TRBD2	TRBJ2-1	12	14	25	26
1	0.000698324	TGTGCCAGCAGCCTAGGGGGGGCGAACACCGGGCAGCTCTACTTT	CASSLGGANTGQLYF	TRBV14	TRBD2	TRBJ2-2	10	15	23	24
1	0.000698324	TGTGCCAGCAGCCCTCCAGAGATTTCCAACGAAAGATTATTTTTC	CASSPPEISNERLFF	TRBV5	.	TRBJ1-4	12	-1	-1	21
1	0.000698324	TGTGCCAGCAGCCCTCAACTGGGGGGATATGCTGAGCAGTTCTTC	CASSPQLGGYAEQFF	TRBV14	TRBD2	TRBJ2-1	10	17	25	27
1	0.000698324	TGTGCCAGCAGCCCCTCCGGGAGGAGCTCCTATGAACAGTACTTC	CASSPSGRSSYEQYF	TRBV19	TRBD1	TRBJ2-7	10	11	15	21
1	0.000698324	TGTGCCAGCAGCCCCTGGACTGGGAGCTCCTATGAACAGTACTTC	CASSPWTGSSYEQYF	TRBV5	TRBD2	TRBJ2-7	12	16	21	22
1	0.000698324	TGTGCCAGCAGCCCCCGGGACTGGGGCCTGTATGAACAGTACTTC	CASSPRDWGLYEQYF	TRBV3	TRBD2	TRBJ2-7	11	13	25	30
1	0.000698324	TGTGCCAGCAGCCCCCGGATAGGGAACTATGCTGAGCAGTTCTTC	CASSPRIGNYAEQFF	TRBV3	TRBD1	TRBJ2-1	11	12	23	24
1	0.000698324	TGTGCCAGCAGCCCCGGGACAATTTCCAACGAAAGATTATTTTTC	CASSPGTISNERLFF	TRBV15	TRBD1	TRBJ1-4	10	12	19	20
1	0.000698324	TGTGCCAGCAGCCCGCTCCGGGAAAAAAACTCCGACTACACCTTC	CASSPLREKNSDYTF	TRBV4	TRBD1	TRBJ1-2	11	17	22	26
1	0.000698324	TGTGCCAGCAGCCCACGGACAGGGAAAAACGAAAGATTATTTTTC	CASSPRTGKNERLFF	TRBV5	TRBD1	TRBJ1-4	12	16	23	27
1	0.000698324	TGTGCCAGCAGCCCAACGGGACAGGGGACCGGGCAGCTCTACTTT	CASSPTGQGTGQLYF	TRBV5	TRBD1	TRBJ2-2	12	16	26	27
1	0.000698324	TGTGCCAGCAGCCCAAGGACAGGGGTGAACTCCGACTACACCTTC	CASSPRTGVNSDYTF	TRBV5	TRBD1	TRBJ1-2	12	16	24	27
1	0.000698324	TGTGCCAGCAGCCGCGACAGGGGTAACCAAGACACCCAGTACTTT	CASSRDRGNQDTQYF	TRBV3	TRBD1	TRBJ2-5	11	15	22	23
1	0.000698324	TGTGCCAGCAGCCGCAGGGGGCAGGACCAAGACACCCAGTACTTT	CASSRRGQDQDTQYF	TRBV4	TRBD1	TRBJ2-5	11	14	21	25
1	0.000698324	TGTGCCAGCAGCCGACAGGGCGAAGTTGGAAATACGCTCTATTTT	CASSRQGEVGNTLYF	TRBV5	TRBD1	TRBJ1-3	12	13	19	26
1	0.000698324	TGTGCCAGCAGCCATCCGGACAGTTCTGGAAATACGCTCTATTTT	CASSHPDSSGNTLYF	TRBV5	TRBD1	TRBJ1-3	13	17	22	23
1	0.000698324	TGTGCCAGCAGCCACGGGACAGGGGACACCGGGCAGCTCTACTTT	CASSHGTGDTGQLYF	TRBV3	TRBD1	TRBJ2-2	11	14	24	25
1	0.000698324	TGTGCCAGCAGCCAGGGGACAGGGGTGGACTCCGACTACACCTTC	CASSQGTGVDSDYTF	TRBV2	TRBD1	TRBJ1-2	13	15	24	28
1	0.000698324	TGTGCCAGCAGCCAACCCAGACGAAACCAAGACACCCAGTACTTT	CASSQPRRNQDTQYF	TRBV5	TRBD2	TRBJ2-5	14	15	19	24
1	0.000698324	TGTGCCAGCAGCCAAGTCGGGAATAACAACCAGGCTCCGCTTTTT	CASSQVGNNNQAPLF	TRBV5	TRBD1	TRBJ1-5	15	17	21	22
1	0.000698324	TGTGCCAGCAGCCAAGCCCCCTATAACAACCAGGCTCCGCTTTTT	CASSQAPYNNQAPLF	TRBV5	TRBD1	TRBJ1-5	15	16	20	21
1	0.000698324	TGTGCCAGCAGCCAAGCGGGGGGCACCAACCAGGCTCCGCTTTTT	CASSQAGGTNQAPLF	TRBV5	TRBD2	TRBJ1-5	15	17	23	26
1	0.000698324	TGTGCCAGCAGCCAAGGCCGGGGGCGCACAGAAACGCTGTATTTT	CASSQGRGRTETLYF	TRBV5	TRBD1	TRBJ2-3	15	19	26	28
1	0.000698324	TGTGCCAGCAGCCAAGGGACAGGGGCCGAAAACACCTTGTACTTT	CASSQGTGAENTLYF	TRBV2	TRBD1	TRBJ2-4	15	16	24	28
1	0.000698324	TGTGCCAGCAGCCAAGGGAACACAGCAAACTCCGACTACACCTTC	CASSQGNTANSDYTF	TRBV5	.	TRBJ1-2	15	-1	-1	24
1	0.000698324	TGTGCCAGCAGCCAAGGACAGTTTTCCAACGAAAGATTATTTTTC	CASSQGQFSNERLFF	TRBV5	TRBD1	TRBJ1-4	15	16	20	22
1	0.000698324	TGTGCCAGCAGCCAAGATTTCGGGGGGGACACAGAAGTCTTCTTT	CASSQDFGGDTEVFF	TRBV2	TRBD2	TRBJ1-1	16	21	27	28
1	0.000698324	TGTGCCAGCAGCCAAGATCAGGGTGCAAACTCCGACTACACCTTC	CASSQDQGANSDYTF	TRBV5	TRBD1	TRBJ1-2	16	18	22	23
1	0.000698324	TGTGCCAGCAGCCAAGATGGGACATCAAACTCCGACTACACCTTC	CASSQDGTSNSDYTF	TRBV2	TRBD1	TRBJ1-2	16	18	23	25
1	0.000698324	TGTGCCAGCAGCCAAGATAGGGACTCAAACTCCGACTACACCTTC	CASSQDRDSNSDYTF	TRBV2	TRBD2	TRBJ1-2	16	19	24	25
1	0.000698324	TGTGCCAGCAGCCAAGATAACCGCTGGGGGGTTGAACAGTACTTC	CASSQDNRWGVEQYF	TRBV2	TRBD2	TRBJ2-7	16	23	30	32
1	0.000698324	TGTGCCAGCAGCCAAGACAGGGGGCTCTATGCTGAGCAGTTCTTC	CASSQDRGLYAEQFF	TRBV5	TRBD1	TRBJ2-1	16	17	24	26
1	0.000698324	TGTGCCAGCAGCCAAGAGCGGGGGGCTGGAAATACGCTCTATTTT	CASSQERGAGNTLYF	TRBV2	TRBD2	TRBJ1-3	16	19	24	25
1	0.000698324	TGTGCCAGCAGCCAAGAGGGACAGGGAGACTCCGACTACACCTTC	CASSQEGQGDSDYTF	TRBV2	TRBD1	TRBJ1-2	16	17	25	28
1	0.000698324	TGTGCCAGCAGCCAAGAAACACCAAACACCGGGCAGCTCTACTTT	CASSQETPNTGQLYF	TRBV2	.	TRBJ2-2	16	-1	-1	22
1	0.000698324	TGTGCCAGCAGCCAAACGGACAGGGGAGGCACAGAGGTCTTCTTT	CASSQTDRGGTEVFF	TRBV5	TRBD1	TRBJ1-1	14	17	25	29
1	0.000698324	TGTGCCAGCAGCCAAACGACAGAAACAAACTCCGACTACACCTTC	CASSQTTETNSDYTF	TRBV5	TRBD1	TRBJ1-2	14	17	21	25
1	0.000698324	TGTGCCAGCAGCCAAAGGGGGCATGCAAACACAGAAGTCTTCTTT	CASSQRGHANTEVFF	TRBV5	TRBD1	TRBJ1-1	14	15	21	23
1	0.000698324	TGTGCCAGCAGCCAAAGACGGGACTATAATTCGCCCCTCTACTTT	CASSQRRDYNSPLYF	TRBV5	TRBD1	TRBJ1-6	14	18	22	23
1	0.000698324	TGTGCCAGCAGCCAAAGACAAACTTCTGGAAATACGCTCTATTTT	CASSQRQTSGNTLYF	TRBV5	.	TRBJ1-3	14	-1	-1	23
1	0.000698324	TGTGCCAGCAGCCAAAACAGGGGTCGGCAAGACACCCAGTACTTT	CASSQNRGRQDTQYF	TRBV5	TRBD1	TRBJ2-5	14	16	22	27
1	0.000698324	TGTGCCAGCAGCCAAAAGACAGCAAACACCGGGCAGCTCTACTTT	CASSQKTANTGQLYF	TRBV5	.	TRBJ2-2	14	-1	-1	21
1	0.000698324	TGTGCCAGCAGCGCAAGAAGGGGTTCTGGAAATACGCTCTATTTT	CASSARRGSGNTLYF	TRBV5	TRBD1	TRBJ1-3	17	18	22	23
1	0.000698324	TGTGCCAGCAGGCAAGGGGGATATAACAACCAGGCTCCGCTTTTT	CASRQGGYNNQAPLF	TRBV4	TRBD1	TRBJ1-5	10	14	19	21
1	0.000698324	TGTGCCAGCAGGGCCGGGACACTTTCCAACGAAAGATTATTTTTC	CASRAGTLSNERLFF	TRBV13-1	TRBD1	TRBJ1-4	10	13	20	22
1	0.000698324	TGTGCCAGCAGGGCGACAGGGGGCGCGGACTCCGACTACACCTTC	CASRATGGADSDYTF	TRBV13-1	TRBD1	TRBJ1-2	10	14	25	28
1	0.000698324	TGTGCCAGCAGGGGACAGGGGGCGCGAGCGGACACCCAGTACTTT	CASRGQGARADTQYF	TRBV15	TRBD1	TRBJ2-5	10	11	24	30
1	0.000698324	TGTGCCAGCAGGGACTGGGGGTTCCGTGCAGAAACGCTGTATTTT	CASRDWGFRAETLYF	TRBV4	TRBD2	TRBJ2-3	10	11	20	25
1	0.000698324	TGTGCCAGCAGACTCGACAGGGGAGGAAACTCCGACTACACCTTC	CASRLDRGGNSDYTF	TRBV13-3	TRBD1	TRBJ1-2	10	15	22	26
1	0.000698324	TGTGCCAGCAGACCCGACTGGGGGGTCTATGCTGAGCAGTTCTTC	CASRPDWGVYAEQFF	TRBV19	TRBD2	TRBJ2-1	10	15	24	26
1	0.000698324	TGTGCCAGCAATCAGGGGGCCGATTCTGGAAATACGCTCTATTTT	CASNQGADSGNTLYF	TRBV15	TRBD1	TRBJ1-3	9	12	19	22
1	0.000698324	TGTGCCAGCAAAGGACTGGGGGGGCGCGACTATGAACAGTACTTC	CASKGLGGRDYEQYF	TRBV26	TRBD2	TRBJ2-7	9	12	26	29
1	0.000698324	TGTGCAAGCAGTTGGGACAGGGGCCCGGACCAGGCTCCGCTTTTT	CASSWDRGPDQAPLF	TRBV16	TRBD1	TRBJ1-5	10	13	22	28
1	0.000698324	TGTGCAAGCAGCTTCTACAGGGTTGCAAACACAGAAGTCTTCTTT	CASSFYRVANTEVFF	TRBV16	TRBD1	TRBJ1-1	13	16	21	22
1	0.000698324	TGTGCAAGCAGCTTGGCCGGGACAGGGAACTCCGACTACACCTTC	CASSLAGTGNSDYTF	TRBV16	TRBD1	TRBJ1-2	13	16	26	27
1	0.000698324	TGTGCAAGCAGCTTGGCCGGGACAGAGAACTCCGACTACACCTTC	CASSLAGTENSDYTF	TRBV16	TRBD1	TRBJ1-2	13	16	24	27
1	0.000698324	TGTGCAAGCAGCTTGGGGACTGGGGGTGCAGAAACGCTGTATTTT	CASSLGTGGAETLYF	TRBV16	TRBD2	TRBJ2-3	13	15	24	25
1	0.000698324	TGTGCAAGCAGCTTGGAGAATTATAACAACCAGGCTCCGCTTTTT	CASSLENYNNQAPLF	TRBV16	.	TRBJ1-5	13	-1	-1	20
1	0.000698324	TGTGCAAGCAGCTTGATAGACAGTTATAATTCGCCCCTCTACTTT	CASSLIDSYNSPLYF	TRBV16	TRBD1	TRBJ1-6	13	18	22	24
1	0.000698324	TGTGCAAGCAGCTTAGTGTGGGGGGCGCCGGACACCCAGTACTTT	CASSLVWGAPDTQYF	TRBV16	TRBD2	TRBJ2-5	15	19	28	30
1	0.000698324	TGTGCAAGCAGCTTAGTGAGGGGGCGCAGCTCCGACTACACCTTC	CASSLVRGRSSDYTF	TRBV16	TRBD1	TRBJ1-2	15	18	26	29
1	0.000698324	TGTGCAAGCAGCTTAGCTGGGGGAGGCAACCAGGCTCCGCTTTTT	CASSLAGGGNQAPLF	TRBV16	TRBD2	TRBJ1-5	15	16	22	26
1	0.000698324	TGTGCAAGCAGCTTAGGGCAGGGACGTGCAGAAACGCTGTATTTT	CASSLGQGRAETLYF	TRBV16	TRBD1	TRBJ2-3	15	20	24	25
1	0.000698324	TGTGCAAGCAGCTTAGGACAAATTGCAAACTCCGACTACACCTTC	CASSLGQIANSDYTF	TRBV16	.	TRBJ1-2	15	-1	-1	22
1	0.000698324	TGTGCAAGCAGCTTAGATCCCCGGGGGGACTATGAACAGTACTTC	CASSLDPRGDYEQYF	TRBV16	TRBD1	TRBJ2-7	16	19	24	29
1	0.000698324	TGTGCAAGCAGCTTAGATCGGGCAGGGAACTCCGACTACACCTTC	CASSLDRAGNSDYTF	TRBV16	TRBD1	TRBJ1-2	16	22	26	27
1	0.000698324	TGTGCAAGCAGCTTAGACGGGGGAAACCAAGACACCCAGTACTTT	CASSLDGGNQDTQYF	TRBV16	TRBD1	TRBJ2-5	16	18	22	24
1	0.000698324	TGTGCAAGCAGCTTAGAGGGACGGGAAAACACAGAAGTCTTCTTT	CASSLEGRENTEVFF	TRBV16	TRBD1	TRBJ1-1	16	21	25	26
1	0.000698324	TGTGCAAGCAGCTTAGAGGGACAGGGGGGCACAGAAGTCTTCTTT	CASSLEGQGGTEVFF	TRBV16	TRBD1	TRBJ1-1	16	17	27	29
1	0.000698324	TGTGCAAGCAGCTTAGAGACAGGGAGGGACACAGAAGTCTTCTTT	CASSLETGRDTEVFF	TRBV16	TRBD1	TRBJ1-1	16	17	23	28
1	0.000698324	TGTGCAAGCAGCTTAGAACGGGCAACAAACTCCGACTACACCTTC	CASSLERATNSDYTF	TRBV16	.	TRBJ1-2	16	-1	-1	25
1	0.000698324	TGTGCAAGCAGCTCCTGGGGGCATAGTGCAGAAACGCTGTATTTT	CASSSWGHSAETLYF	TRBV16	TRBD2	TRBJ2-3	12	14	20	23
1	0.000698324	TGTGCAAGCAGCTCGCCGGGACTGGGGGACTGGGAACAGTACTTC	CASSSPGLGDWEQYF	TRBV16	TRBD2	TRBJ2-7	12	15	27	33
1	0.000698324	TGTGCAAGCAGCTCACCGGGACAGAGCTCCTATGAACAGTACTTC	CASSSPGQSSYEQYF	TRBV16	TRBD1	TRBJ2-7	12	15	22	23
1	0.000698324	TGTGCAAGCAGCCTCCCGGGGGGTTCCAACGAAAGATTATTTTTC	CASSLPGGSNERLFF	TRBV16	TRBD1	TRBJ1-4	11	13	19	23
1	0.000698324	TGTGCAAGCAGCCTGGGGACAGGGGGAATCGAAAGATTATTTTTC	CASSLGTGGIERLFF	TRBV16	TRBD1	TRBJ1-4	11	15	25	29
1	0.000698324	TGTGCAAGCAGCCCCACCCGGAGAAACAACCAGGCTCCGCTTTTT	CASSPTRRNNQAPLF	TRBV16	TRBD1	TRBJ1-5	11	16	20	24
1	0.000698324	TGTGCAAGCAGCCCGCGGACATCTTCTGGAAATACGCTCTATTTT	CASSPRTSSGNTLYF	TRBV16	TRBD1	TRBJ1-3	11	16	20	23
1	0.000698324	TGTGCAAGCAGCCCAGGGACAGTCTATAATTCGCCCCTCTACTTT	CASSPGTVYNSPLYF	TRBV16	TRBD1	TRBJ1-6	11	15	21	23
1	0.000698324	TGTGCAAGCAGCCGACAGGGGGCCCCAAACTCCGACTACACCTTC	CASSRQGAPNSDYTF	TRBV16	TRBD1	TRBJ1-2	11	13	22	25
[truncated: 579 more rows]

## Sheet: TRAV-Vb8-MAIT
Table S1 (related to Figure 4) TCRα repertoire for thymic MAIT cells from Vβ8 mice
[truncated: 230 more rows]

[truncated: 3 more sheets: TRAV-Vb8-non-MAIT, TRBV-Vb8-MAIT, TRBV-Vb8-non-MAIT]
