# Supplementary material for: Mice Generated with Induced Pluripotent Stem Cells Derived from Mucosal-Associated Invariant T Cells
Source: Biomedicines. 2024 Jan 9;12(1):137. doi: 10.3390/biomedicines12010137 (PMC10813358; doi:10.3390/biomedicines12010137)
Supplement: Supplementary file 1 [file biomedicines-12-00137-s001.zip › Table S2 Fig.5 B&C P values.xlsx]

## Sheet: Sheet1
	Vα19 lung		Vα19 spleen		Vβ8 lung		Vβ8 spleen
	Summary	Adjusted P Value	Summary	Adjusted P Value	Summary	Adjusted P Value	Summary	Adjusted P Value
IL12 vs. IL18	ns	0.9288	ns	0.4205	ns	0.9931	ns	0.1611
IL12 vs. IL12+IL18	****	<0.0001	****	<0.0001	ns	0.1358	ns	0.0614
IL12 vs. IL33	ns	0.1643	ns	0.157	ns	0.6392	ns	0.9996
IL12 vs. IL12+IL33	ns	0.9136	ns	0.4205	ns	0.8175	ns	0.4458
IL12 vs. IL12+IL18+IL15	****	<0.0001	****	<0.0001	**	0.0053	*	0.0244
IL12 vs. IL12+IL18+TL1A	****	<0.0001	****	<0.0001	ns	0.8175	ns	0.2859
IL12 vs. IL12+IL18+IL15+TL1A	****	<0.0001	****	<0.0001	ns	0.1296	ns	0.0962
IL18 vs. IL12+IL18	****	<0.0001	****	<0.0001	ns	0.1641	ns	0.9996
IL18 vs. IL33	ns	0.1002	ns	0.4766	ns	0.5599	ns	0.2859
IL18 vs. IL12+IL33	ns	0.9288	ns	0.0553	ns	0.8175	ns	0.9996
IL18 vs. IL12+IL18+IL15	****	<0.0001	****	<0.0001	**	0.0073	ns	0.9983
IL18 vs. IL12+IL18+TL1A	****	<0.0001	****	<0.0001	ns	0.8175	ns	0.9996
IL18 vs. IL12+IL18+IL15+TL1A	****	<0.0001	****	<0.0001	ns	0.1508	ns	0.9996
IL12+IL18 vs. IL33	****	<0.0001	****	<0.0001	**	0.0019	ns	0.1235
IL12+IL18 vs. IL12+IL33	****	<0.0001	****	<0.0001	ns	0.7316	ns	0.9912
IL12+IL18 vs. IL12+IL18+IL15	****	<0.0001	****	<0.0001	ns	0.8175	ns	0.9996
IL12+IL18 vs. IL12+IL18+TL1A	****	<0.0001	***	0.0003	ns	0.8175	ns	0.9983
IL12+IL18 vs. IL12+IL18+IL15+TL1A	****	<0.0001	****	<0.0001	ns	0.9931	ns	0.9996
IL33 vs. IL12+IL33	ns	0.0694	*	0.0119	ns	0.0995	ns	0.659
IL33 vs. IL12+IL18+IL15	****	<0.0001	****	<0.0001	****	<0.0001	ns	0.0534
IL33 vs. IL12+IL18+TL1A	****	<0.0001	****	<0.0001	ns	0.0616	ns	0.4556
IL33 vs. IL12+IL18+IL15+TL1A	****	<0.0001	****	<0.0001	**	0.0016	ns	0.1795
IL12+IL33 vs. IL12+IL18+IL15	****	<0.0001	****	<0.0001	ns	0.0894	ns	0.922
IL12+IL33 vs. IL12+IL18+TL1A	****	<0.0001	****	<0.0001	ns	0.9931	ns	0.9996
IL12+IL33 vs. IL12+IL18+IL15+TL1A	****	<0.0001	****	<0.0001	ns	0.7137	ns	0.9983
IL12+IL18+IL15 vs. IL12+IL18+TL1A	****	<0.0001	****	<0.0001	ns	0.1348	ns	0.9842
IL12+IL18+IL15 vs. IL12+IL18+IL15+TL1A	****	<0.0001	****	<0.0001	ns	0.8175	ns	0.9996
IL12+IL18+TL1A vs. IL12+IL18+IL15+TL1A	****	<0.0001	****	<0.0001	ns	0.8175	ns	0.9996
